# Supplementary material for: Transcriptome Dynamics and Potential Roles of Sox6 in the Postnatal Heart
Source: PLoS One. 2016 Nov 10;11(11):e0166574. doi: 10.1371/journal.pone.0166574 (PMC5104335; doi:10.1371/journal.pone.0166574)
Supplement: S1 Table — (XLSX) [file pone.0166574.s009.xlsx]

## Sheet: Sheet1
PrimeTime qPCR Assays (from Integrated DNA Technologies)
Gene symbol	Catalog #
Rpl37a	Mm.PT.56a.6082987
Ubb	Mm.PT.56a.29038744.g
Ccnd1	Mm.PT.56a.28503828
TaqMan Gene Expression Assays (from Applied Biosystems)
Gene symbol	Catalog #
Sox6	Mm00488393_m1
