# Supplementary material for: Transcriptome Dynamics and Potential Roles of Sox6 in the Postnatal Heart
Source: PLoS One. 2016 Nov 10;11(11):e0166574. doi: 10.1371/journal.pone.0166574 (PMC5104335; doi:10.1371/journal.pone.0166574)
Supplement: S2 Table — (XLSX) [file pone.0166574.s010.xlsx]

## Sheet: Genes
Probe_ID	Gene_symbol	SOM cluster
ILMN_1252407	1110008F13Rik	N1
ILMN_2714787	1110038B12Rik	N1
ILMN_1218703	4930402H24Rik	N1
ILMN_1226555	5430417L22Rik	N1
ILMN_1254634	Acpl2	N1
ILMN_2452717	AK011460	N1
ILMN_2723788	Anp32e	N1
ILMN_2630946	Aprt	N1
ILMN_3158909	Banf1	N1
ILMN_2907655	Bax	N1
ILMN_2600255	Bcl9	N1
ILMN_1222934	Bves	N1
ILMN_1236358	Chd4	N1
ILMN_2761594	Cirbp	N1
ILMN_2952779	Cxx1a	N1
ILMN_2688075	Cyp51	N1
ILMN_2713898	Ddr1	N1
ILMN_2741790	Ears2	N1
ILMN_2674351	Ednra	N1
ILMN_1239110	Eef2	N1
ILMN_2615741	Eif3c	N1
ILMN_2593993	Eif4e2	N1
ILMN_2678828	Eif5a	N1
ILMN_2958159	Eno1	N1
ILMN_2745433	Ergic1	N1
ILMN_2849359	Fam96b	N1
ILMN_1225730	Fdps	N1
ILMN_2674979	Fus	N1
ILMN_2678200	Gars	N1
ILMN_2908132	Gja5	N1
ILMN_1244853	Gm16379	N1
ILMN_1237961	Gnb5	N1
ILMN_2749847	Gtf2e2	N1
ILMN_2686069	Gyg	N1
ILMN_2733514	Hdac1	N1
ILMN_2965903	Hdc	N1
ILMN_2715802	Hmga1	N1
ILMN_2829171	Hnrnpf	N1
ILMN_2704499	Hprt	N1
ILMN_2689908	Hsd17b12	N1
ILMN_2706269	Hspb1	N1
ILMN_2974720	Igf2bp2	N1
ILMN_2682613	Igfbp5	N1
ILMN_2739872	Irx4	N1
ILMN_2849449	Itga5	N1
ILMN_3003567	Khsrp	N1
ILMN_2851023	Klhdc3	N1
ILMN_1257965	Ldha	N1
ILMN_1231457	Leprel4	N1
ILMN_2615259	Limd1	N1
ILMN_2895213	Lrrc8a	N1
ILMN_2741726	Lsm2	N1
ILMN_1233901	Lsm7	N1
ILMN_2763602	Maea	N1
ILMN_1257515	Mcrs1	N1
ILMN_2682173	Mfsd11	N1
ILMN_2447100	Micall1	N1
ILMN_2867835	Mif	N1
ILMN_2755519	Mrpl54	N1
ILMN_2721208	Msto1	N1
ILMN_2945491	Myh7	N1
ILMN_2527779	Myh7b	N1
ILMN_2610744	Myl4	N1
ILMN_2718662	Myl9	N1
ILMN_2956102	Ncapd2	N1
ILMN_2726585	Nfib	N1
ILMN_2727695	Nkx2-5	N1
ILMN_1233339	Nme4	N1
ILMN_1235979	Nop58	N1
ILMN_3161547	Nppa	N1
ILMN_3084818	Nr2c2ap	N1
ILMN_2707127	Nubp1	N1
ILMN_3163044	Ola1	N1
ILMN_2745551	Olfml2b	N1
ILMN_2448002	Oxa1l	N1
ILMN_2672528	Pabpn1	N1
ILMN_2599777	Pcbp2	N1
ILMN_2885990	Pdlim3	N1
ILMN_2654754	Pdpn	N1
ILMN_2986605	Pdss1	N1
ILMN_3156010	Pdzrn3	N1
ILMN_2673211	Pfn1	N1
ILMN_2651886	Pgk1	N1
ILMN_2456696	Polr2a	N1
ILMN_2606243	Ppp2r1a	N1
ILMN_1218725	Prickle4	N1
ILMN_2592313	Psenen	N1
ILMN_2602406	Ptpmt1	N1
ILMN_1228613	Pycrl	N1
ILMN_3029294	Rab34	N1
ILMN_2713130	Rae1	N1
ILMN_1230876	Rbm15	N1
ILMN_1233065	Rbmx	N1
ILMN_2621012	Rbpms2	N1
ILMN_2707834	Rpl13a	N1
ILMN_2759235	Rpl28	N1
ILMN_2542938	Rps12	N1
ILMN_2761662	Samd4b	N1
ILMN_2694917	Sap30	N1
ILMN_2823778	Sc4mol	N1
ILMN_2617402	Sec13	N1
ILMN_3096750	Seh1l	N1
ILMN_1226447	Sema4b	N1
ILMN_2711948	Slc7a5	N1
ILMN_2756030	Slc8a1	N1
ILMN_2867033	Smpd2	N1
ILMN_2957161	Smyd2	N1
ILMN_1259905	Srsf11	N1
ILMN_1260362	Srsf3	N1
ILMN_2776230	Sumo3	N1
ILMN_2677386	Tcp1	N1
ILMN_2725595	Thra	N1
ILMN_1249344	Tmem234	N1
ILMN_1244836	Tmem41a	N1
ILMN_2540344	Ubald2	N1
ILMN_1245979	Ube2n	N1
ILMN_3138743	Utp14b	N1
ILMN_2778655	Vcam1	N1
ILMN_2799596	Vmac	N1
ILMN_2612407	Wdsub1	N1
ILMN_1234336	Ybx3	N1
ILMN_2939012	1500012F01Rik	N2
ILMN_2736360	2610002J02Rik	N2
ILMN_3062267	Acot1	N2
ILMN_2745889	Acot2	N2
ILMN_2844996	Actn1	N2
ILMN_2673599	Actn4	N2
ILMN_2741063	Aif1l	N2
ILMN_1239776	AK007605	N2
ILMN_1219580	AK050063	N2
ILMN_2497293	AK051928	N2
ILMN_3123473	Aldh18a1	N2
ILMN_1257020	Aldh1b1	N2
ILMN_2747744	Alyref	N2
ILMN_2878060	Anxa6	N2
ILMN_2762255	Ap2s1	N2
ILMN_2908546	Arfgap1	N2
ILMN_1253348	Arl6ip1	N2
ILMN_1220398	Armcx2	N2
ILMN_1246006	Armcx4	N2
ILMN_2682623	Aup1	N2
ILMN_1218433	Cand1	N2
ILMN_2620030	Capn2	N2
ILMN_3131063	Ccnd3	N2
ILMN_1223168	Cdc23	N2
ILMN_1233064	Cdk2	N2
ILMN_2690976	Cdk4	N2
ILMN_2708203	Cdkn1c	N2
ILMN_2883414	Cenpl	N2
ILMN_2653972	Cenpt	N2
ILMN_2543929	Cenpw	N2
ILMN_2426115	Cflar	N2
ILMN_2987161	Cnot3	N2
ILMN_2862093	Copz1	N2
ILMN_2638875	Cox6a1	N2
ILMN_2598201	Cox8a	N2
ILMN_2739965	Csnk1d	N2
ILMN_2700715	Cstb	N2
ILMN_2766279	Ctc1	N2
ILMN_1249568	Ctnnbl1	N2
ILMN_2712873	Cyb5r3	N2
ILMN_1227087	Dazap1	N2
ILMN_2746556	Dkk3	N2
ILMN_2602396	Dpy30	N2
ILMN_1250075	Dpysl3	N2
ILMN_2907322	Dtx2	N2
ILMN_2683675	Ehmt1	N2
ILMN_2959480	Eif4a1	N2
ILMN_2588254	Eif4a3	N2
ILMN_1232925	Elf4	N2
ILMN_1244272	Epb4	N2
ILMN_1246764	Fam122b	N2
ILMN_2674281	Fam211a	N2
ILMN_2837195	Fam92a	N2
ILMN_1259473	Fen1	N2
ILMN_1260261	Fibp	N2
ILMN_1215085	Fkbp10	N2
ILMN_2721360	Galk1	N2
ILMN_2868133	Gata6	N2
ILMN_2621472	Get4	N2
ILMN_2802311	Gm1673	N2
ILMN_2733852	Gnb1	N2
ILMN_1221732	Gnb2	N2
ILMN_2623536	Golm1	N2
ILMN_2832979	Gpc3	N2
ILMN_1224770	Gprasp1	N2
ILMN_2518412	Grb10	N2
ILMN_1218358	Gypc	N2
ILMN_1256343	H19	N2
ILMN_1225187	H2afv	N2
ILMN_2713586	Haghl	N2
ILMN_3011719	Hjurp	N2
ILMN_3156604	Hmgb2	N2
ILMN_2654952	Hmgcs1	N2
ILMN_2862111	Hmgn2	N2
ILMN_1247704	Hmgn3	N2
ILMN_1247047	Hnrnpa0	N2
ILMN_3013874	Hnrnpa1	N2
ILMN_2612423	Hnrnpab	N2
ILMN_2903440	Hnrnpdl	N2
ILMN_1218767	Hnrnph1	N2
ILMN_1245987	Hnrnpk	N2
ILMN_1229529	Hsd17b7	N2
ILMN_2691567	Hyi	N2
ILMN_1235050	Idh3b	N2
ILMN_1249824	Igf1r	N2
ILMN_2597769	Igf2	N2
ILMN_2931096	Igf2r	N2
ILMN_2775891	Ilf2	N2
ILMN_2842137	Ilk	N2
ILMN_1256292	Ilvbl	N2
ILMN_2662160	Impa2	N2
ILMN_2726174	Ints7	N2
ILMN_1213858	Itgb3bp	N2
ILMN_2734290	Jkamp	N2
ILMN_2916035	Lmnb1	N2
ILMN_2868459	Lrrc1	N2
ILMN_2703748	Luc7l	N2
ILMN_2778872	Mad2l1	N2
ILMN_2660082	Mcmbp	N2
ILMN_2616792	Med30	N2
ILMN_2636004	Mical2	N2
ILMN_2607765	Mmgt2	N2
ILMN_2694960	Msn	N2
ILMN_3090793	Nfyc	N2
ILMN_2943599	Ngfrap1	N2
ILMN_2679077	Nhp2	N2
ILMN_2744492	Nhsl1	N2
ILMN_2744380	Npc2	N2
ILMN_2970473	Npm1	N2
ILMN_1245842	Nt5c3b	N2
ILMN_2767227	Nudt16l1	N2
ILMN_1213725	Nudt5	N2
ILMN_2602855	Nup205	N2
ILMN_2683190	Orc6	N2
ILMN_2640971	Pafah1b3	N2
ILMN_2662825	Pank2	N2
ILMN_2702197	Pcbp1	N2
ILMN_2881857	Pcdh7	N2
ILMN_2877507	Pigq	N2
ILMN_1233954	Ppia	N2
ILMN_3161626	Prkag2	N2
ILMN_2677408	Prmt1	N2
ILMN_2978570	Prpf38a	N2
ILMN_2773244	Ptms	N2
ILMN_3103904	Ptprd	N2
ILMN_2879600	Ptprk	N2
ILMN_2859847	Pygl	N2
ILMN_1249313	Rabl3	N2
ILMN_2483811	Ralgps2	N2
ILMN_2684494	Raly	N2
ILMN_1235819	Ran	N2
ILMN_2598852	Ranbp1	N2
ILMN_2637203	Rfc5	N2
ILMN_2686745	Rgs12	N2
ILMN_2622209	Rnaseh2b	N2
ILMN_1240883	Rnf4	N2
ILMN_1244484	Robo1	N2
ILMN_2874228	Rpl12	N2
ILMN_1234590	Rps8	N2
ILMN_1248410	Rtn3	N2
ILMN_2800297	Sart3	N2
ILMN_1244414	Sec61a2	N2
ILMN_2992517	Sept6	N2
ILMN_2743650	Setd5	N2
ILMN_2706061	Sfpq	N2
ILMN_2614644	Sfrs18	N2
ILMN_2881019	Sh3kbp1	N2
ILMN_1254840	Smarcb1	N2
ILMN_2893564	Smim1	N2
ILMN_2513173	Snhg5	N2
ILMN_1239922	Snrpb	N2
ILMN_2610105	Snrpd1	N2
ILMN_3162089	Snx4	N2
ILMN_2628178	Socs2	N2
ILMN_2427869	Spata24	N2
ILMN_2751494	Stk39	N2
ILMN_2980331	Sumo2	N2
ILMN_3093089	Tardbp	N2
ILMN_2653207	Tead2	N2
ILMN_2968907	Tipin	N2
ILMN_2430220	Tmem2	N2
ILMN_2892650	Tmem35	N2
ILMN_2656871	Tmem97	N2
ILMN_2460136	Tnnt1	N2
ILMN_3091288	Tpd52	N2
ILMN_2857086	Tra2a	N2
ILMN_2943661	Trappc1	N2
ILMN_1227225	Trim28	N2
ILMN_2452237	Tsg101	N2
ILMN_1221145	Tsta3	N2
ILMN_2986393	Tuba1b	N2
ILMN_2476139	Tuba1c	N2
ILMN_1377919	Tubb2b	N2
ILMN_2718217	Tubb6	N2
ILMN_2430374	Uba1	N2
ILMN_1216388	Uba5	N2
ILMN_2990220	Usp22	N2
ILMN_2494244	Vdac2	N2
ILMN_1229309	Vrk1	N2
ILMN_1253093	Wasf1	N2
ILMN_2429025	Wbp5	N2
ILMN_3162081	Wdr6	N2
ILMN_2923599	Xpo6	N2
ILMN_2996021	Znf326	N2
ILMN_1219778	Znf512b	N2
ILMN_2433482	Zwint	N2
ILMN_1213070	1700037H04Rik	N3
ILMN_3088934	2700094K13Rik	N3
ILMN_1213149	AK003962	N3
ILMN_2457437	AK083579	N3
ILMN_2657175	Anxa2	N3
ILMN_2680142	Anxa5	N3
ILMN_1214810	Arf2	N3
ILMN_2677712	Arf5	N3
ILMN_2786160	Arhgap1	N3
ILMN_1247490	Arhgap23	N3
ILMN_2645448	Armcx1	N3
ILMN_2541863	Atxn7l3b	N3
ILMN_2743133	Bcar1	N3
ILMN_2772077	Bok	N3
ILMN_2781966	Bud31	N3
ILMN_2729861	Bzw1	N3
ILMN_2923865	Casp6	N3
ILMN_1242935	Cbx3	N3
ILMN_2681604	Ccdc23	N3
ILMN_2451013	Ccnyl1	N3
ILMN_1236574	Cenpa	N3
ILMN_2893993	Cers2	N3
ILMN_2619634	Cfdp1	N3
ILMN_2621847	Cib1	N3
ILMN_2998934	Cited4	N3
ILMN_1224754	Ckb	N3
ILMN_2596611	Clic1	N3
ILMN_2735184	Col18a1	N3
ILMN_2687872	Col1a1	N3
ILMN_2777059	Csad	N3
ILMN_2666690	Cul7	N3
ILMN_2915059	Dgkz	N3
ILMN_2720451	Dnmt1	N3
ILMN_2718416	Eif3k	N3
ILMN_2670398	Eif4ebp1	N3
ILMN_3143506	Elovl1	N3
ILMN_2607786	Fads1	N3
ILMN_1250688	Fat1	N3
ILMN_2536676	Ftl1	N3
ILMN_2539579	Gm10224	N3
ILMN_2530916	Gm4832	N3
ILMN_2418465	Gnai2	N3
ILMN_2632206	Gnas	N3
ILMN_1241367	Gpx1	N3
ILMN_2653166	Gpx8	N3
ILMN_2525605	H2afx	N3
ILMN_3074985	H2afz	N3
ILMN_2527694	H3f3a	N3
ILMN_2747651	Hat1	N3
ILMN_2852034	Hif1a	N3
ILMN_1230039	Hyal2	N3
ILMN_2769884	Igf1	N3
ILMN_1229553	Igsf3	N3
ILMN_2607377	Itm2a	N3
ILMN_2607926	Kdelr2	N3
ILMN_1213331	Kidins220	N3
ILMN_2601907	Ldb1	N3
ILMN_2752873	Lgals9	N3
ILMN_2642403	Lmo4	N3
ILMN_2543688	LOC100616095	N3
ILMN_1252817	Lrrc59	N3
ILMN_2841753	Lrrfip1	N3
ILMN_2971946	Lsm5	N3
ILMN_2742849	Mcm5	N3
ILMN_1219077	Mprip	N3
ILMN_2775660	Myl6	N3
ILMN_2653215	Nagk	N3
ILMN_3009334	Ncaph2	N3
ILMN_2622374	Ndn	N3
ILMN_2544343	Nt5dc2	N3
ILMN_1234759	Nudt21	N3
ILMN_2732190	Pbrm1	N3
ILMN_2424721	Pdgfa	N3
ILMN_2755511	Piezo1	N3
ILMN_2960071	Ppp1ca	N3
ILMN_1233175	Ppp1r14b	N3
ILMN_3046283	Ppp2r5c	N3
ILMN_2717045	Prdx4	N3
ILMN_2710312	Prelid1	N3
ILMN_1234614	Prps2	N3
ILMN_2657516	Prr13	N3
ILMN_1254630	Ptpre	N3
ILMN_2654276	R3hcc1	N3
ILMN_1250837	Rangap1	N3
ILMN_1238433	Rbp1	N3
ILMN_1224518	Rcor1	N3
ILMN_2894497	Rfc2	N3
ILMN_2613118	Rfc4	N3
ILMN_2724719	Rhno1	N3
ILMN_2902115	Rpl10a	N3
ILMN_2665229	Rpl11	N3
ILMN_1224854	Rpl15	N3
ILMN_2881322	Rpl18	N3
ILMN_2673936	Rpl18a	N3
ILMN_2536925	Rpl31-ps20	N3
ILMN_1232890	Rpl32	N3
ILMN_2682218	Rpl34	N3
ILMN_1232274	Rpl36	N3
ILMN_2753219	Rpl36a	N3
ILMN_2711551	Rpl39	N3
ILMN_2618642	Rpl7a	N3
ILMN_2897617	Rps10	N3
ILMN_2533952	Rps15a-ps4	N3
ILMN_1227972	Rps16	N3
ILMN_2639750	Rps18	N3
ILMN_1225930	Rps23	N3
ILMN_2746234	Rps26	N3
ILMN_1260088	Rps28	N3
ILMN_2527650	Rps3a1	N3
ILMN_3140071	Rtn4	N3
ILMN_2987984	S100a13	N3
ILMN_2652936	Sec11a	N3
ILMN_2613841	Sf3a3	N3
ILMN_2625351	Sh3bgrl3	N3
ILMN_2880246	Smarce1	N3
ILMN_3000456	Smek1	N3
ILMN_2742647	Snrpg	N3
ILMN_1227128	Sox12	N3
ILMN_2727116	Sox4	N3
ILMN_2673917	Spats2l	N3
ILMN_2883138	Srd5a3	N3
ILMN_2600537	Sri	N3
ILMN_3019002	Srsf10	N3
ILMN_3148662	Srsf5	N3
ILMN_1239293	Sulf2	N3
ILMN_2667842	Tbrg1	N3
ILMN_2601336	Tbx20	N3
ILMN_2930707	Tcf21	N3
ILMN_2708340	Tex30	N3
ILMN_2760979	Tgfbr2	N3
ILMN_1215055	Tia1	N3
ILMN_1221251	Tmem198b	N3
ILMN_1235494	Tmem9	N3
ILMN_2658815	Tmem98	N3
ILMN_3067068	Tmsb10	N3
ILMN_1247133	Tns3	N3
ILMN_2487170	Tpm2	N3
ILMN_2444316	Tpm3	N3
ILMN_2738865	Tra2b	N3
ILMN_2877069	Tspo	N3
ILMN_1217068	Tusc1	N3
ILMN_1244219	Twf1	N3
ILMN_2515022	Uba52	N3
ILMN_2744693	Ufc1	N3
ILMN_2959291	Upp1	N3
ILMN_2451022	Vim	N3
ILMN_1234959	Whsc1	N3
ILMN_2996561	Wls	N3
ILMN_2520032	Zdhhc12	N3
ILMN_2629648	2410002F23Rik	N4
ILMN_1227212	2810403A07Rik	N4
ILMN_3163027	Abhd17a	N4
ILMN_3006643	Abi2	N4
ILMN_2930819	Acd	N4
ILMN_1240770	Acly	N4
ILMN_2693895	Acta2	N4
ILMN_1254256	Actl6a	N4
ILMN_2851875	Actr3	N4
ILMN_1257724	Adamts9	N4
ILMN_2492292	Adnp	N4
ILMN_2674367	Agrn	N4
ILMN_1252263	AK017907	N4
ILMN_2447875	AK031957	N4
ILMN_1216792	AK078510	N4
ILMN_1249374	AK084903	N4
ILMN_2626190	AK088388	N4
ILMN_1217817	AK134382	N4
ILMN_2624749	Ankrd10	N4
ILMN_2763103	Arf6	N4
ILMN_2743425	Arfip1	N4
ILMN_2777804	Arid2	N4
ILMN_2757916	Armc10	N4
ILMN_1234742	Armcx3	N4
ILMN_2648967	Arrdc4	N4
ILMN_1244715	Atcayos	N4
ILMN_1250068	Atpif1	N4
ILMN_1221257	BC026585	N4
ILMN_2960822	BC085271	N4
ILMN_3157568	Bcl2l11	N4
ILMN_1251595	Bhlhb9	N4
ILMN_1225035	Carhsp1	N4
ILMN_2637266	Casp2	N4
ILMN_1220430	Ccdc28b	N4
ILMN_2611180	Ccdc3	N4
ILMN_1215530	Ccnt2	N4
ILMN_1259610	Cd276	N4
ILMN_2726325	Cetn3	N4
ILMN_2622560	Chkb	N4
ILMN_1222315	Chsy1	N4
ILMN_1237233	Cnot6	N4
ILMN_2748402	Col5a1	N4
ILMN_1229682	Commd7	N4
ILMN_2665387	Coro1c	N4
ILMN_2793946	Csnk1g3	N4
ILMN_2721439	Csrp2	N4
ILMN_1219893	Ctdspl2	N4
ILMN_2595200	Cxx1c	N4
ILMN_2670895	Ddx39b	N4
ILMN_2709470	Degs1	N4
ILMN_1218571	Dhx15	N4
ILMN_1253986	Dlg5	N4
ILMN_2694381	Dnajc7	N4
ILMN_2949596	Dpysl2	N4
ILMN_2801683	Dstn	N4
ILMN_2776419	Dynll1	N4
ILMN_2589640	Ednrb	N4
ILMN_2588052	Eef1a1	N4
ILMN_2683916	Eif1ad	N4
ILMN_2697304	Eln	N4
ILMN_1246153	Erdr1	N4
ILMN_1217879	Erh	N4
ILMN_1232495	Ezr	N4
ILMN_2740852	F2r	N4
ILMN_1235811	Fam198b	N4
ILMN_2909105	Fam57a	N4
ILMN_2695217	Fam76b	N4
ILMN_1230893	Farp1	N4
ILMN_2529395	Fbxo10	N4
ILMN_2776025	Fkbp1a	N4
ILMN_1245994	Flna	N4
ILMN_2595714	Fn1	N4
ILMN_2746132	Fnbp1l	N4
ILMN_2630605	Fscn1	N4
ILMN_2734683	Fstl1	N4
ILMN_2438771	Fubp3	N4
ILMN_2721198	Ggnbp1	N4
ILMN_3053593	Glipr2	N4
ILMN_1252479	Gm10348	N4
ILMN_2998173	Gm6548	N4
ILMN_3163159	Gng5	N4
ILMN_1253412	Gpatch8	N4
ILMN_2724294	Gpx7	N4
ILMN_2648292	H3f3b	N4
ILMN_2723881	Hcfc1	N4
ILMN_1226839	Hist1h2ae	N4
ILMN_1252136	Hist1h2af	N4
ILMN_1238276	Hist1h2ai	N4
ILMN_2836654	Hist1h2ao	N4
ILMN_2592253	Hist1h3g	N4
ILMN_1218380	Hist2h2ac	N4
ILMN_2934120	Hist2h3c1	N4
ILMN_2968479	Hmg20a	N4
ILMN_2741132	Hmgn1	N4
ILMN_2914744	Hn1	N4
ILMN_2627690	Hnrnpl	N4
ILMN_2921103	Hnrnpm	N4
ILMN_1248854	Ick	N4
ILMN_1235500	Il4i1	N4
ILMN_3109491	Irf2bpl	N4
ILMN_1254253	Kdm1a	N4
ILMN_2752234	Krba1	N4
ILMN_1242617	Lpar4	N4
ILMN_2903511	Lsm4	N4
ILMN_3000108	Lsm6	N4
ILMN_2848273	Mansc1	N4
ILMN_2664972	Mapre1	N4
ILMN_1250438	Marcksl1	N4
ILMN_2936351	Matr3	N4
ILMN_2726515	Mbtd1	N4
ILMN_2955919	Mcam	N4
ILMN_2936427	Mcm4	N4
ILMN_3158499	Mdk	N4
ILMN_2523012	Meg3	N4
ILMN_2593230	Mllt4	N4
ILMN_2674575	Mmd	N4
ILMN_1240726	Mmp14	N4
ILMN_2599618	Morf4l2	N4
ILMN_2601865	Mrpl52	N4
ILMN_2631098	Msh6	N4
ILMN_2595774	Mta2	N4
ILMN_2703913	Mtf2	N4
ILMN_1226114	Myh10	N4
ILMN_1245757	Nans	N4
ILMN_1251930	Nasp	N4
ILMN_2621544	Nid2	N4
ILMN_2657376	Nipsnap3b	N4
ILMN_2616709	Nisch	N4
ILMN_1221067	Nme1	N4
ILMN_2733524	Nrm	N4
ILMN_1223097	Nt5c	N4
ILMN_2790399	Pan2	N4
ILMN_2859978	Papss1	N4
ILMN_1220243	Phldb2	N4
ILMN_2842877	Pja1	N4
ILMN_2775937	Plat	N4
ILMN_2602858	Plp2	N4
ILMN_2861331	Pnrc2	N4
ILMN_2836312	Podxl2	N4
ILMN_2655577	Pold1	N4
ILMN_2632092	Ppp1r9a	N4
ILMN_2873510	Ppp4r1	N4
ILMN_1228245	Prickle1	N4
ILMN_2834728	Prkd3	N4
ILMN_3140788	Ptbp1	N4
ILMN_3009685	Ptprs	N4
ILMN_2491831	Purb	N4
ILMN_2996683	Pvrl2	N4
ILMN_2734391	Ramp1	N4
ILMN_1234453	Rbm3	N4
ILMN_2942499	Rbm5	N4
ILMN_1250704	Rcsd1	N4
ILMN_1241278	Rdh11	N4
ILMN_1237330	Rnf207	N4
ILMN_2433047	Rnf26	N4
ILMN_2750801	Rpa1	N4
ILMN_2740432	Rpl10	N4
ILMN_1224719	Rpl29	N4
ILMN_2595967	Rpl35a	N4
ILMN_3115490	Rtn1	N4
ILMN_1256702	S100a10	N4
ILMN_2883392	S100a11	N4
ILMN_2423789	Sae1	N4
ILMN_2660862	Sepn1	N4
ILMN_2449120	Sept11	N4
ILMN_1248608	Shroom2	N4
ILMN_1248759	Slc25a4	N4
ILMN_1221624	Slc35b3	N4
ILMN_2723293	Smtnl2	N4
ILMN_2790373	Snn	N4
ILMN_2751037	Spata13	N4
ILMN_2591814	Srsf1	N4
ILMN_2636335	Srsf2	N4
ILMN_2611728	Srsf6	N4
ILMN_1222447	Srsf9	N4
ILMN_2833606	Ssr2	N4
ILMN_1248132	Stmn1	N4
ILMN_2821092	Stx5a	N4
ILMN_2644632	Stxbp1	N4
ILMN_1260420	Suv420h2	N4
ILMN_1214563	Synpo2l	N4
ILMN_2732848	Tagln2	N4
ILMN_1227722	Tgfb1i1	N4
ILMN_2759285	Thsd1	N4
ILMN_2669699	Tma7	N4
ILMN_2513778	Tmc6	N4
ILMN_1259470	Tmem176b	N4
ILMN_2589741	Tmem51	N4
ILMN_1258658	Tnks	N4
ILMN_3007072	Tpm1	N4
ILMN_2472444	Traf4	N4
ILMN_1227699	Tspan18	N4
ILMN_2515784	Tspan6	N4
ILMN_2916705	Tuba1a	N4
ILMN_1227164	Tubb5	N4
ILMN_1213609	Txnip	N4
ILMN_1220360	Unc13b	N4
ILMN_2419138	Vcl	N4
ILMN_1217039	Vwa9	N4
ILMN_2428388	Wdr76	N4
ILMN_1250815	Wsb1	N4
ILMN_2935362	Ywhab	N4
ILMN_2925974	Zcchc8	N4
ILMN_2998395	Zfp523	N4
ILMN_2939367	Zfp608	N4
ILMN_1231164	Zfp810	N4
ILMN_2514292	Zyx	N4
ILMN_2772155	Adam19	J1
ILMN_2582952	AF217545	J1
ILMN_1258587	AK007736	J1
ILMN_2578681	AK081831	J1
ILMN_2517611	AK082138	J1
ILMN_2514522	AK142645	J1
ILMN_2675874	Alas2	J1
ILMN_1241171	Anxa3	J1
ILMN_1236624	Ap3s1	J1
ILMN_1248002	Arhgap18	J1
ILMN_2753687	Arhgap29	J1
ILMN_2860479	Arpc1b	J1
ILMN_2698958	Arpc2	J1
ILMN_2603725	Arpc3	J1
ILMN_2792809	Arpc5	J1
ILMN_2632665	Cav1	J1
ILMN_1221503	Ccnd1	J1
ILMN_2736038	Cgnl1	J1
ILMN_2679037	Cmtm3	J1
ILMN_2589785	Cnn3	J1
ILMN_2788546	Coro1b	J1
ILMN_2915232	Cotl1	J1
ILMN_1228485	Csnk2a2	J1
ILMN_2770183	Ddah2	J1
ILMN_1241168	Dok4	J1
ILMN_2684279	Edem2	J1
ILMN_3119014	Elk3	J1
ILMN_2642913	Emp1	J1
ILMN_1240994	Esyt1	J1
ILMN_2890357	Eva1b	J1
ILMN_2731454	Evl	J1
ILMN_1213426	Fam134a	J1
ILMN_2482571	Flnb	J1
ILMN_2737704	Gja4	J1
ILMN_2752275	Gjd3	J1
ILMN_2595973	Grn	J1
ILMN_2591425	Gucy1a3	J1
ILMN_2544056	Hbb-b2	J1
ILMN_1245504	Hmgb1	J1
ILMN_2618408	Icam2	J1
ILMN_1258988	Igfbp4	J1
ILMN_3023230	Kdm6b	J1
ILMN_2619107	Lgals1	J1
ILMN_2665490	Litaf	J1
ILMN_2828427	Llgl1	J1
ILMN_2694275	Lxn	J1
ILMN_2600565	Maged2	J1
ILMN_2663805	Map4k3	J1
ILMN_3095462	Mfap3	J1
ILMN_2672626	Myh9	J1
ILMN_2955104	Naca	J1
ILMN_2883016	Nav1	J1
ILMN_2596917	Nck2	J1
ILMN_1258688	Nptxr	J1
ILMN_2837543	Nras	J1
ILMN_1259482	Pabpc1	J1
ILMN_1255207	Pde8a	J1
ILMN_2430813	Pdlim7	J1
ILMN_2623216	Pgrmc1	J1
ILMN_2465338	Pigt	J1
ILMN_1238592	Plekhh1	J1
ILMN_1245092	Ppib	J1
ILMN_1252831	Ppp1r18	J1
ILMN_2956942	Prkcdbp	J1
ILMN_2615901	Ptk2	J1
ILMN_2755660	Ptma	J1
ILMN_2638114	Ptn	J1
ILMN_2498851	Pxdn	J1
ILMN_2661422	Ramp2	J1
ILMN_2653567	Rhoj	J1
ILMN_2762935	Rhox5	J1
ILMN_1213781	Rpl17	J1
ILMN_2974021	Rpl3	J1
ILMN_1239211	Rpl5	J1
ILMN_2706268	Scara3	J1
ILMN_2676127	Scarf2	J1
ILMN_2914510	Sept2	J1
ILMN_2631518	Serf1	J1
ILMN_2636212	Sh3bgrl	J1
ILMN_1230423	Sh3pxd2b	J1
ILMN_2768831	Siah1a	J1
ILMN_2495289	Slc35b2	J1
ILMN_3136638	Snca	J1
ILMN_3005873	Sort1	J1
ILMN_1229547	Spon2	J1
ILMN_2618634	Sptan1	J1
ILMN_1231896	Ssbp4	J1
ILMN_2612513	Strip1	J1
ILMN_1222489	Sulf1	J1
ILMN_2595846	Surf4	J1
ILMN_1217309	Tax1bp3	J1
ILMN_3084954	Tes	J1
ILMN_2635229	Thbs2	J1
ILMN_2750588	Tmem132a	J1
ILMN_2806159	Tmsb4x	J1
ILMN_2515363	Tpm4	J1
ILMN_2422333	Trap1	J1
ILMN_2519676	Triobp	J1
ILMN_2822552	Ubtd2	J1
ILMN_2523316	Unc5b	J1
ILMN_1224607	Vash1	J1
ILMN_2470646	Wt1	J1
ILMN_2424268	Wtip	J1
ILMN_1219016	Wwtr1	J1
ILMN_2835686	Ywhaq	J1
ILMN_1239603	Zdhhc4	J1
ILMN_3123889	Zfp277	J1
ILMN_2738156	Zfp362	J1
ILMN_1254307	1810011O10Rik	J2
ILMN_1253602	4930523C07Rik	J2
ILMN_2432110	AK036932	J2
ILMN_2544890	AK171700	J2
ILMN_1243249	AK189470	J2
ILMN_1219978	Appl2	J2
ILMN_1243107	Arap3	J2
ILMN_1259949	Arhgef25	J2
ILMN_2680781	Arl8a	J2
ILMN_1213848	Asap2	J2
ILMN_2642681	Atf4	J2
ILMN_1213708	Auts2	J2
ILMN_2656422	BC028528	J2
ILMN_2896843	Cd248	J2
ILMN_2714360	Cd34	J2
ILMN_1255385	Chst1	J2
ILMN_1216374	Chst7	J2
ILMN_1241293	Cldn5	J2
ILMN_1231506	Cnrip1	J2
ILMN_1229714	Col14a1	J2
ILMN_1248099	Col16a1	J2
ILMN_1258629	Col3a1	J2
ILMN_1232182	Ctnnbip1	J2
ILMN_1242309	Dennd6a	J2
ILMN_2606210	Dpt	J2
ILMN_2622983	Dusp1	J2
ILMN_3163288	Egfl7	J2
ILMN_2658407	Elmo1	J2
ILMN_2690839	Esam	J2
ILMN_3157483	Ets1	J2
ILMN_2594714	Ets2	J2
ILMN_1223552	Fbn1	J2
ILMN_1215203	Frmd4a	J2
ILMN_2609998	Fxyd6	J2
ILMN_1237583	Galnt16	J2
ILMN_1224859	Gimap6	J2
ILMN_1244291	Gja1	J2
ILMN_1220293	Gpc6	J2
ILMN_2614842	Gpihbp1	J2
ILMN_2611767	Gprc5b	J2
ILMN_1259559	H1f0	J2
ILMN_2588139	H2-K2	J2
ILMN_2690596	Hey1	J2
ILMN_2729197	Hic1	J2
ILMN_2764588	Igfbp7	J2
ILMN_2616989	Kctd17	J2
ILMN_2675697	Kdelr3	J2
ILMN_2731949	Klf6	J2
ILMN_2774596	Lamc1	J2
ILMN_2879588	Lhfpl1	J2
ILMN_1255871	Loxl1	J2
ILMN_2829262	Ltbp4	J2
ILMN_2614380	Map3k1	J2
ILMN_2736153	Map3k11	J2
ILMN_2500370	Map4k4	J2
ILMN_1213886	Meox1	J2
ILMN_2709087	Meox2	J2
ILMN_2700408	Mgll	J2
ILMN_2989955	mKIAA4159	J2
ILMN_3112219	Mlf1	J2
ILMN_2703267	Nes	J2
ILMN_2885277	Nnmt	J2
ILMN_1220697	Notch4	J2
ILMN_2607529	Nr2f1	J2
ILMN_2596979	Nrarp	J2
ILMN_1245119	Pcdh12	J2
ILMN_2804444	Pcdh17	J2
ILMN_1260448	Plk2	J2
ILMN_1221199	Ppm1f	J2
ILMN_2632509	Ppp1r14c	J2
ILMN_1217408	Prkacb	J2
ILMN_2665008	Rab31	J2
ILMN_1225414	Rab5c	J2
ILMN_1229741	Rap1b	J2
ILMN_2908687	Rasgrp3	J2
ILMN_2740217	Rasip1	J2
ILMN_1212653	Rftn2	J2
ILMN_2665545	Rin3	J2
ILMN_2678127	Rnf144a	J2
ILMN_1254341	Rsu1	J2
ILMN_2790357	Sema7a	J2
ILMN_2777359	Serpinh1	J2
ILMN_2651077	Shisa5	J2
ILMN_2953700	Smad1	J2
ILMN_1216116	Smarcd2	J2
ILMN_2645321	Sox18	J2
ILMN_2889482	Sox7	J2
ILMN_1237917	Sparcl1	J2
ILMN_2461898	Tet2	J2
ILMN_2706587	Tjp1	J2
ILMN_2615431	Tril	J2
ILMN_1246821	Vstm4	J2
ILMN_1257333	2310022B05Rik	J3
ILMN_1213985	2810025M15Rik	J3
ILMN_2443618	2900026A02Rik	J3
ILMN_2601441	4931406P16Rik	J3
ILMN_2901284	Add3	J3
ILMN_1257291	AK050884	J3
ILMN_2624622	Akap12	J3
ILMN_2898319	Aldh1l2	J3
ILMN_2625920	Aoc3	J3
ILMN_1253625	BC079836	J3
ILMN_2717011	Bik	J3
ILMN_1222231	Brd3	J3
ILMN_2866189	Btg1	J3
ILMN_1228850	Ccnl1	J3
ILMN_1226329	Cd93	J3
ILMN_2733185	Cdc42ep3	J3
ILMN_1259946	Cdc42se1	J3
ILMN_1214671	Cdca4	J3
ILMN_2771550	Cdh5	J3
ILMN_2474052	Cdk6	J3
ILMN_1236906	Cdkn2aipnl	J3
ILMN_2621643	Col4a1	J3
ILMN_2822579	Col4a2	J3
ILMN_2437848	Col4a5	J3
ILMN_2768087	Col6a1	J3
ILMN_1216661	Col6a2	J3
ILMN_2640542	Colec11	J3
ILMN_2698589	Cstf2	J3
ILMN_2791746	Cyth3	J3
ILMN_1234672	Ddx17	J3
ILMN_2760963	Dock6	J3
ILMN_2925711	Dusp6	J3
ILMN_2422615	Ebf3	J3
ILMN_2981363	Emilin2	J3
ILMN_3070389	ENSMUSG00000068790	J3
ILMN_1239857	Extl3	J3
ILMN_2686975	Fam129b	J3
ILMN_2584490	Fam178a	J3
ILMN_2599659	Fmnl3	J3
ILMN_2449396	Gli3	J3
ILMN_2685329	Hspg2	J3
ILMN_1226546	Iffo2	J3
ILMN_2976120	Ist1	J3
ILMN_2963483	Kank3	J3
ILMN_2824593	Kbtbd2	J3
ILMN_1224318	Kctd3	J3
ILMN_1250752	Kif23	J3
ILMN_1246876	Kit	J3
ILMN_2879746	Lasp1	J3
ILMN_2792601	Lpar6	J3
ILMN_1229743	Mapre2	J3
ILMN_1256142	Marcks	J3
ILMN_1239041	Mtch1	J3
ILMN_2751854	Ndrg4	J3
ILMN_2612448	Nfat5	J3
ILMN_2595732	Nfil3	J3
ILMN_2814005	Nid1	J3
ILMN_2788593	Nos3	J3
ILMN_1241915	Notch1	J3
ILMN_2697380	Notch3	J3
ILMN_2680054	Nrep	J3
ILMN_2657467	Nsmf	J3
ILMN_1257579	Nup210	J3
ILMN_1260372	Pald1	J3
ILMN_1260020	Pcdh1	J3
ILMN_2700982	Pecam1	J3
ILMN_1226754	Phc2	J3
ILMN_2738054	Plekhg2	J3
ILMN_2764781	Pls3	J3
ILMN_1214608	Plxnd1	J3
ILMN_2810882	Ppic	J3
ILMN_2639155	Prcp	J3
ILMN_2655260	Ptp4a3	J3
ILMN_2734712	Ptpla	J3
ILMN_2498471	Ptrf	J3
ILMN_1250766	Pvrl3	J3
ILMN_2717176	Rgl1	J3
ILMN_2790097	Rhoc	J3
ILMN_2602185	Sept9	J3
ILMN_2957070	Shc1	J3
ILMN_1244123	Slc38a2	J3
ILMN_1222674	Smap1	J3
ILMN_2647563	Snai2	J3
ILMN_2778151	Sox9	J3
ILMN_3136561	Sparc	J3
ILMN_3154820	St5	J3
ILMN_2636463	Tcf4	J3
ILMN_2429800	Tnfaip1	J3
ILMN_2432550	Trib2	J3
ILMN_1257666	Tspan14	J3
ILMN_1255473	Txndc12	J3
ILMN_1235619	Wasf2	J3
ILMN_1256121	Zfp282	J3
ILMN_2780424	Zfp36l1	J3
ILMN_2445324	Zfpm1	J3
ILMN_2894211	8430408G22Rik	J4
ILMN_2748850	Aplnr	J4
ILMN_2757232	Aqp4	J4
ILMN_2629764	Bcl6b	J4
ILMN_1251119	Bmpr1a	J4
ILMN_1232458	C1qtnf2	J4
ILMN_1215446	Cidea	J4
ILMN_1222111	Col15a1	J4
ILMN_1249220	Col6a3	J4
ILMN_2909150	Ctgf	J4
ILMN_2794645	Cyr61	J4
ILMN_2737713	Edn1	J4
ILMN_2662926	Egr1	J4
ILMN_2714031	Errfi1	J4
ILMN_1259022	Etl4	J4
ILMN_2903945	Gadd45g	J4
ILMN_1222261	Gon4l	J4
ILMN_2637757	Hlx	J4
ILMN_1216322	Hmgcs2	J4
ILMN_1223285	Hspa2	J4
ILMN_2687169	Id3	J4
ILMN_2668696	Il13ra1	J4
ILMN_1242427	Itga9	J4
ILMN_1230357	Itpr1	J4
ILMN_2646625	Jun	J4
ILMN_1220034	Junb	J4
ILMN_2604029	Klf2	J4
ILMN_2906855	Ky	J4
ILMN_2968211	Lgals4	J4
ILMN_2774854	Lpar1	J4
ILMN_1259400	Lsp1	J4
ILMN_2646296	Lurap1l	J4
ILMN_2776278	Ly6e	J4
ILMN_2633350	Mfap4	J4
ILMN_1225835	Mfap5	J4
ILMN_2421549	Nav3	J4
ILMN_2618714	Pdgfb	J4
ILMN_1259322	Pdk4	J4
ILMN_2759079	Ppap2a	J4
ILMN_2836749	Rasl12	J4
ILMN_1215212	Rhob	J4
ILMN_2942011	Robo4	J4
ILMN_1225204	Rsad2	J4
ILMN_1232766	Sccpdh	J4
ILMN_1213954	Sgk1	J4
ILMN_2634338	Sptssa	J4
ILMN_2677882	Tanc1	J4
ILMN_2860804	Tfrc	J4
ILMN_2901626	Tnfrsf21	J4
ILMN_1230765	Tpst1	J4
ILMN_1257209	Wipf1	J4
ILMN_3162407	Zfp36	J4
ILMN_1212605	1500011K16Rik	A1
ILMN_2428798	5031439G07Rik	A1
ILMN_2833596	Abcb6	A1
ILMN_2594718	Adam17	A1
ILMN_2459899	Adamtsl4	A1
ILMN_1215901	Agpat2	A1
ILMN_1233987	AK003718	A1
ILMN_2513451	AK004187	A1
ILMN_2422014	AK021294	A1
ILMN_1228288	AK038731	A1
ILMN_1253191	AK046642	A1
ILMN_1212801	AK048039	A1
ILMN_2419748	AK051059	A1
ILMN_2445548	AK082757	A1
ILMN_2660110	Apba3	A1
ILMN_2799667	Apmap	A1
ILMN_2646891	Arap2	A1
ILMN_1223147	Art3	A1
ILMN_2722716	Atp1a2	A1
ILMN_1226195	Bag3	A1
ILMN_2470039	BC090994	A1
ILMN_2636443	Bcl2l2	A1
ILMN_2683630	Bfar	A1
ILMN_1215252	Bmp4	A1
ILMN_1217943	Cab39l	A1
ILMN_2973824	Car14	A1
ILMN_1247592	Casp1	A1
ILMN_3130768	Ccser2	A1
ILMN_1228942	Cd59a	A1
ILMN_2602821	Cdk5rap1	A1
ILMN_1244024	Cebpg	A1
ILMN_2766727	Chrm2	A1
ILMN_2706205	Cisd1	A1
ILMN_2698052	Ckmt2	A1
ILMN_2613869	Clpx	A1
ILMN_1240857	Cox7a1	A1
ILMN_2945483	Csde1	A1
ILMN_2710819	Csf1r	A1
ILMN_2789650	Csrp3	A1
ILMN_2693185	Ddo	A1
ILMN_2477326	Dhrs4	A1
ILMN_2608238	Dnaja3	A1
ILMN_2689986	Dnaja4	A1
ILMN_2669088	Dnajc21	A1
ILMN_2804523	Dusp7	A1
ILMN_1228762	Dvl1	A1
ILMN_1254786	Ech1	A1
ILMN_2824167	Ecsit	A1
ILMN_1254878	Eif4e3	A1
ILMN_1215096	Entpd5	A1
ILMN_2713060	Fam131a	A1
ILMN_2471128	Fam174b	A1
ILMN_2510771	Fam220a	A1
ILMN_1214163	Fam63b	A1
ILMN_1228298	Fbxo3	A1
ILMN_2619204	Fbxo40	A1
ILMN_1221819	Fcgrt	A1
ILMN_2858399	Fitm2	A1
ILMN_1257428	Fkbp4	A1
ILMN_2838308	Fmo1	A1
ILMN_2742152	Gadd45a	A1
ILMN_1239386	Galnt15	A1
ILMN_3122961	Gbp2	A1
ILMN_2522884	Gm5057	A1
ILMN_3156208	Gpr146	A1
ILMN_2625280	Grb14	A1
ILMN_2653265	H2-Ke6	A1
ILMN_2698449	Hbegf	A1
ILMN_2666272	Hemk1	A1
ILMN_2707207	Hhatl	A1
ILMN_2664129	Hist1h4h	A1
ILMN_2800687	Hr	A1
ILMN_2805339	Hspb6	A1
ILMN_2761205	Hspb8	A1
ILMN_2834777	Irf1	A1
ILMN_2748941	Itfg3	A1
ILMN_1257880	Itga7	A1
ILMN_3124037	Kcnip2	A1
ILMN_1231795	Lace1	A1
ILMN_2699488	Lamb2	A1
ILMN_1237208	Lamp1	A1
ILMN_1241773	Ldb3	A1
ILMN_1221288	Lgals8	A1
ILMN_2628603	Limch1	A1
ILMN_2605790	Lmod3	A1
ILMN_1241151	Lrtm1	A1
ILMN_1255416	Ly6a	A1
ILMN_1256369	Lynx1	A1
ILMN_2822141	Lyrm5	A1
ILMN_2683986	Macrod1	A1
ILMN_2659644	Map2k3	A1
ILMN_2463616	Map7	A1
ILMN_2618329	March2	A1
ILMN_2707494	Mcee	A1
ILMN_2732961	Mff	A1
ILMN_2641278	Mfn2	A1
ILMN_1240938	Mfsd6	A1
ILMN_2666018	Mgp	A1
ILMN_2615035	Mgst3	A1
ILMN_1237846	Mpc2	A1
ILMN_1260262	Mrpl30	A1
ILMN_2727992	Mrpl42	A1
ILMN_2673024	Mrps24	A1
ILMN_2997382	Mterfd3	A1
ILMN_2624145	Mtfp1	A1
ILMN_2897214	Murc	A1
ILMN_2887065	Mvp	A1
ILMN_1231340	Myadml2	A1
ILMN_2978040	Myh8	A1
ILMN_2682046	Myl12a	A1
ILMN_3153982	Nacc2	A1
ILMN_2949021	Nceh1	A1
ILMN_2792560	Ndufa3	A1
ILMN_2666061	Ndufa4	A1
ILMN_1216007	Ndufa5	A1
ILMN_2688763	Ndufs7	A1
ILMN_2742599	Nfix	A1
ILMN_2638889	Nol3	A1
ILMN_1235070	Nrap	A1
ILMN_1253773	Nudt6	A1
ILMN_3123836	Nudt7	A1
ILMN_1225723	Osgepl1	A1
ILMN_3064283	Pde4dip	A1
ILMN_2628892	Pfkm	A1
ILMN_1220560	Pgm5	A1
ILMN_2596007	Phospho2	A1
ILMN_2870522	Plekha6	A1
ILMN_2687745	Pnpla2	A1
ILMN_1221142	Ppard	A1
ILMN_2752074	Ppm1b	A1
ILMN_2688607	Pptc7	A1
ILMN_2776600	Psap	A1
ILMN_2739698	Rab28	A1
ILMN_2991912	Rab3a	A1
ILMN_2623046	Reep5	A1
ILMN_2593774	Rgcc	A1
ILMN_2848163	Rilpl1	A1
ILMN_2789888	Rnf10	A1
ILMN_1226216	Rnf123	A1
ILMN_2649810	Rpl3l	A1
ILMN_2909782	Rras2	A1
ILMN_1250904	Rtn2	A1
ILMN_2724545	Sbk1	A1
ILMN_2470889	Sdr39u1	A1
ILMN_2654074	Sesn1	A1
ILMN_2711045	Sirt5	A1
ILMN_2489448	Sobp	A1
ILMN_1240346	Socs5	A1
ILMN_2706567	Spop	A1
ILMN_2695199	St3gal6	A1
ILMN_2739544	Stc2	A1
ILMN_2686721	Tap2	A1
ILMN_2748222	Tesc	A1
ILMN_1231096	Tmem106b	A1
ILMN_2692733	Tmem117	A1
ILMN_2861123	Tmem150a	A1
ILMN_1245673	Tmem38a	A1
ILMN_2517060	Tmem64	A1
ILMN_2503715	Ttc7b	A1
ILMN_2517170	Tuba4a	A1
ILMN_1234388	Twf2	A1
ILMN_1232901	Vamp5	A1
ILMN_1229971	Vezf1	A1
ILMN_1238713	Wdr33	A1
ILMN_1248181	Zbtb7a	A1
ILMN_1213681	0610009O20Rik	A2
ILMN_1259535	2210015D19Rik	A2
ILMN_1214024	2310002L09Rik	A2
ILMN_1226103	5730455P16Rik	A2
ILMN_2660943	9330158H04Rik	A2
ILMN_2739295	Abhd5	A2
ILMN_2526851	Abhd6	A2
ILMN_2689265	Acad11	A2
ILMN_2632264	Acot7	A2
ILMN_2734181	Acss2	A2
ILMN_2738825	Acta1	A2
ILMN_1240165	Acy3	A2
ILMN_2986899	Adk	A2
ILMN_2670472	AI464131	A2
ILMN_2452855	AK003388	A2
ILMN_1256564	Ak4	A2
ILMN_2733179	Aldh2	A2
ILMN_1251766	Alkbh7	A2
ILMN_2728584	Alpk2	A2
ILMN_2676074	Amd1	A2
ILMN_2464898	Amz2	A2
ILMN_2950286	Ankrd1	A2
ILMN_2727235	Ankrd11	A2
ILMN_1216085	Ankrd12	A2
ILMN_1223335	Ano10	A2
ILMN_2805071	Ap4s1	A2
ILMN_2623591	Apbb1	A2
ILMN_2687111	Arfgef1	A2
ILMN_2728038	Arhgap24	A2
ILMN_1252111	Arl6ip5	A2
ILMN_2794608	Bcat2	A2
ILMN_2660803	Bckdhb	A2
ILMN_2990197	Bola3	A2
ILMN_2692853	C030006K11Rik	A2
ILMN_2525289	C330018D20Rik	A2
ILMN_2727785	Cbr4	A2
ILMN_2741039	Ccdc146	A2
ILMN_2706051	Ccdc47	A2
ILMN_1213286	Ccl21a	A2
ILMN_2602139	Ccl21b	A2
ILMN_2500276	Ccng1	A2
ILMN_3107945	Cep112	A2
ILMN_1220309	Cep63	A2
ILMN_2473620	Clip1	A2
ILMN_2606470	Clip4	A2
ILMN_1233531	Cmss1	A2
ILMN_2774456	Coq9	A2
ILMN_1236136	Corin	A2
ILMN_2960108	Cyp27a1	A2
ILMN_2869100	D3Ertd751e	A2
ILMN_2596297	Ddt	A2
ILMN_1252649	Dguok	A2
ILMN_2757993	Dlat	A2
ILMN_2725428	Dnajb2	A2
ILMN_1219898	Dnajc28	A2
ILMN_2627328	Dnase2a	A2
ILMN_2543456	Dnlz	A2
ILMN_2704429	Doc2g	A2
ILMN_2704641	Dph3	A2
ILMN_3160863	Dusp23	A2
ILMN_2888181	Echs1	A2
ILMN_2617090	Egln1	A2
ILMN_2605819	Egln3	A2
ILMN_2762380	Enpp4	A2
ILMN_2621074	Ethe1	A2
ILMN_1238542	Fam213b	A2
ILMN_2870672	Fbln1	A2
ILMN_1252057	Fbxo31	A2
ILMN_2660175	Fbxo6	A2
ILMN_2602630	Flad1	A2
ILMN_1223313	Fn3k	A2
ILMN_2715629	Fundc2	A2
ILMN_1248254	Gfm1	A2
ILMN_2536389	Gm10355	A2
ILMN_2546510	Gm5617	A2
ILMN_1260175	Golga3	A2
ILMN_2987937	Golga4	A2
ILMN_1217043	Got1	A2
ILMN_2658266	Gpr22	A2
ILMN_2832524	Gpt	A2
ILMN_2684855	Gpx4	A2
ILMN_2792924	Gstk1	A2
ILMN_2624854	Gstm2	A2
ILMN_2735294	Gstm7	A2
ILMN_1254523	Gsto1	A2
ILMN_2972627	Hint3	A2
ILMN_1242399	Hist1h2bc	A2
ILMN_2719202	Hist1h2bf	A2
ILMN_2742592	Hist1h2bh	A2
ILMN_2652511	Hist1h2bj	A2
ILMN_2891646	Hist1h2bm	A2
ILMN_1257520	Hist1h2bn	A2
ILMN_1231053	Hist2h2aa1	A2
ILMN_1242167	Hist2h2aa2	A2
ILMN_2588474	Homer2	A2
ILMN_2716098	Hsph1	A2
ILMN_2762944	Ifi27l2a	A2
ILMN_2660505	Igsf1	A2
ILMN_1242333	Immp2l	A2
ILMN_2965275	Inpp5a	A2
ILMN_1236008	Isoc2a	A2
ILMN_2924243	Itgb1bp1	A2
ILMN_2585867	Jph1	A2
ILMN_2669487	Kcnk3	A2
ILMN_3034877	Kif1b	A2
ILMN_2718716	Kif21a	A2
ILMN_1229082	Klhl21	A2
ILMN_2999167	L2hgdh	A2
ILMN_2605512	Lamb3	A2
ILMN_2507725	Lpin1	A2
ILMN_2924715	Lsmem1	A2
ILMN_2614212	Mapkapk2	A2
ILMN_2909346	Mapkapk3	A2
ILMN_1259582	Mccc2	A2
ILMN_2592909	Mettl22	A2
ILMN_2847332	Mid1ip1	A2
ILMN_2995370	Mief2	A2
ILMN_1213920	Mkrn2	A2
ILMN_2992232	Mlxipl	A2
ILMN_2711966	Mrpl1	A2
ILMN_1227033	Mrpl44	A2
ILMN_1259739	Mtr	A2
ILMN_2955322	Mtrf1	A2
ILMN_3141648	Mylk3	A2
ILMN_2539489	Myo5b	A2
ILMN_1225191	Naprt1	A2
ILMN_2900944	Nek9	A2
ILMN_1256950	Neurl2	A2
ILMN_2595091	Nhlrc1	A2
ILMN_2681583	Nipal3	A2
ILMN_2626389	Nomo1	A2
ILMN_2726371	Nqo1	A2
ILMN_2617305	Nudt8	A2
ILMN_2764865	Oma1	A2
ILMN_2750314	Opa3	A2
ILMN_2907370	Optn	A2
ILMN_1236757	Oxct1	A2
ILMN_2680665	Oxld1	A2
ILMN_2618461	Pam16	A2
ILMN_2921698	Pcca	A2
ILMN_1256175	Pcmtd1	A2
ILMN_2472504	Pcyox1	A2
ILMN_2688728	Pcyt1a	A2
ILMN_2737658	Pdk2	A2
ILMN_2534018	Pdss2	A2
ILMN_1235347	Pgap2	A2
ILMN_2744193	Phyhd1	A2
ILMN_3114641	Pik3r1	A2
ILMN_1255556	Pink1	A2
ILMN_2636536	Pla2g12a	A2
ILMN_2731769	Plekhb2	A2
ILMN_3005441	Ppa1	A2
ILMN_2686252	Ppip5k1	A2
ILMN_2923615	Ppm1k	A2
ILMN_2698757	Ppm1l	A2
ILMN_2757489	Ppp1r11	A2
ILMN_2732229	Prdx3	A2
ILMN_2596569	Ptges3l	A2
ILMN_3001598	Ptpn11	A2
ILMN_1219748	Pxmp2	A2
ILMN_1223447	Rabl6	A2
ILMN_2707147	Rangrf	A2
ILMN_3106592	Rcan2	A2
ILMN_1218934	Rdm1	A2
ILMN_2753021	Rnf166	A2
ILMN_2715234	Rnmtl1	A2
ILMN_2718974	Rpusd4	A2
ILMN_2728118	Rrp12	A2
ILMN_1223551	Rrp9	A2
ILMN_1225602	S100a1	A2
ILMN_2636183	Scube2	A2
ILMN_1223358	Setd6	A2
ILMN_2938154	Sgca	A2
ILMN_1256867	Slc25a26	A2
ILMN_1222333	Slc2a4	A2
ILMN_2752618	Slc35e1	A2
ILMN_2675029	Slc4a3	A2
ILMN_2663230	Slco3a1	A2
ILMN_1247245	Smim12	A2
ILMN_2746704	Smim20	A2
ILMN_2873180	Smim8	A2
ILMN_2868987	Smpd1	A2
ILMN_2758198	Sord	A2
ILMN_2610531	Spr	A2
ILMN_2879848	St3gal3	A2
ILMN_3116560	St3gal5	A2
ILMN_2589790	Stat3	A2
ILMN_2591570	Stk11	A2
ILMN_2681123	Stradb	A2
ILMN_3122427	Suclg2	A2
ILMN_2745370	Sult1a1	A2
ILMN_2606579	Tecr	A2
ILMN_2488405	Tfdp2	A2
ILMN_2507494	Tmem141	A2
ILMN_1256463	Tmem159	A2
ILMN_2601378	Tmem205	A2
ILMN_2795791	Tmem38b	A2
ILMN_2604467	Tmem42	A2
ILMN_2641431	Trak2	A2
ILMN_2756950	Trim54	A2
ILMN_2886610	Txlnb	A2
ILMN_2450384	Vegfb	A2
ILMN_2712557	Vimp	A2
ILMN_2509327	Wipf3	A2
ILMN_1254720	Wwp1	A2
ILMN_1223547	Yif1a	A2
ILMN_2791551	Zcrb1	A2
ILMN_2482427	Zfp106	A2
ILMN_2848353	Zfp771	A2
ILMN_2479530	Zhx1	A2
ILMN_2746812	Zswim7	A2
ILMN_1216861	2310040G24Rik	A3
ILMN_1233304	9130011E15Rik	A3
ILMN_1250521	AB350566	A3
ILMN_2755195	Acin1	A3
ILMN_1254730	Acn9	A3
ILMN_2658654	Acsf3	A3
ILMN_2628174	Acss1	A3
ILMN_2933346	Actr3b	A3
ILMN_1234747	Adamtsl5	A3
ILMN_3143557	Adi1	A3
ILMN_1249363	AI314180	A3
ILMN_2452484	AK010153	A3
ILMN_2486783	AK020443	A3
ILMN_3005211	Akap6	A3
ILMN_2733753	Akr1b10	A3
ILMN_1258158	Aldh6a1	A3
ILMN_1232621	Ank	A3
ILMN_2718030	Ank2	A3
ILMN_1244908	Apip	A3
ILMN_1217827	Apopt1	A3
ILMN_2626260	Arpc5l	A3
ILMN_2632028	Asb11	A3
ILMN_3104025	Asb13	A3
ILMN_2667100	Atg10	A3
ILMN_2632230	Atg13	A3
ILMN_2642158	Atp5s	A3
ILMN_2607547	Atp6ap1	A3
ILMN_1237034	AU040320	A3
ILMN_1238533	B3galnt2	A3
ILMN_2486694	BC029722	A3
ILMN_2727329	Bckdha	A3
ILMN_1241128	Calcoco1	A3
ILMN_2670601	Cars2	A3
ILMN_2595469	Ccdc65	A3
ILMN_2660766	Cd59b	A3
ILMN_2724386	Cdc34	A3
ILMN_2749686	Cdc37l1	A3
ILMN_2756435	Cebpb	A3
ILMN_1228320	Cfp	A3
ILMN_2677339	Cmya5	A3
ILMN_1234199	Cobll1	A3
ILMN_1244527	Coq10a	A3
ILMN_3031099	Coq10b	A3
ILMN_2710086	Coro6	A3
ILMN_1257525	Cpeb3	A3
ILMN_1239638	Creg1	A3
ILMN_1232170	Creld1	A3
ILMN_2834370	Cutc	A3
ILMN_1232601	Cyb561	A3
ILMN_2991545	D10Jhu81e	A3
ILMN_2616226	Dbp	A3
ILMN_2820948	Dbt	A3
ILMN_1212975	Dcaf11	A3
ILMN_2652909	Ddit3	A3
ILMN_2836982	Des	A3
ILMN_1219915	Dgat2	A3
ILMN_1237061	Dmpk	A3
ILMN_2829636	Dnajb9	A3
ILMN_2444662	Dnajc16	A3
ILMN_2465068	Dnajc30	A3
ILMN_2654997	Dsp	A3
ILMN_2762056	Dtnbp1	A3
ILMN_2776681	Dusp28	A3
ILMN_2665797	Dym	A3
ILMN_2609052	Dynll2	A3
ILMN_2723931	E2f6	A3
ILMN_2668536	Efcab14	A3
ILMN_2976829	Eif4a2	A3
ILMN_1260038	Eif4e	A3
ILMN_2589312	Entpd4	A3
ILMN_2664224	Ephx1	A3
ILMN_2973156	Esrrg	A3
ILMN_2662508	Faf1	A3
ILMN_2614494	Fah	A3
ILMN_2701855	Fahd2a	A3
ILMN_2893321	Fam185a	A3
ILMN_1247603	Fam20b	A3
ILMN_2745925	Farp2	A3
ILMN_2902979	Fas	A3
ILMN_2873444	Fbxo32	A3
ILMN_2725155	Fnip1	A3
ILMN_2760064	Focad	A3
ILMN_1236958	Gabarapl1	A3
ILMN_3136542	Gcdh	A3
ILMN_1256299	Gcnt1	A3
ILMN_2623886	Ggct	A3
ILMN_2605941	Gnpat	A3
ILMN_2962511	Gorasp1	A3
ILMN_2635784	Gpc1	A3
ILMN_2601884	Gpcpd1	A3
ILMN_1228233	Gstm1	A3
ILMN_1229500	Gzmm	A3
ILMN_2795359	Hdlbp	A3
ILMN_2790241	Herpud1	A3
ILMN_1247221	Hibadh	A3
ILMN_1239397	Hk2	A3
ILMN_1259206	Hrc	A3
ILMN_2740134	Idh3a	A3
ILMN_2634702	Ift81	A3
ILMN_2593554	Igtp	A3
ILMN_1229957	Il11ra1	A3
ILMN_2610234	Il15	A3
ILMN_2678269	Ints4	A3
ILMN_2728379	Ivd	A3
ILMN_1230799	Ivns1abp	A3
ILMN_2438153	Jph2	A3
ILMN_1251465	Kctd9	A3
ILMN_2689138	Kiaa1737	A3
ILMN_2649636	Klhdc1	A3
ILMN_1249514	Large	A3
ILMN_1237323	Lman2l	A3
ILMN_2767605	Lmo2	A3
ILMN_2681474	Lmtk2	A3
ILMN_2719163	Lonp1	A3
ILMN_2692723	Lpl	A3
ILMN_2659960	Lrba	A3
ILMN_2589073	Lrrc10	A3
ILMN_3161863	Lrrc14b	A3
ILMN_2674378	Lrrc20	A3
ILMN_1240544	Lzic	A3
ILMN_1243722	Lzts3	A3
ILMN_2719069	Maob	A3
ILMN_2534090	Mars	A3
ILMN_2499264	Mfap3l	A3
ILMN_2950837	Mfn1	A3
ILMN_1222492	Mipep	A3
ILMN_2976159	Mreg	A3
ILMN_2734045	Mrpl14	A3
ILMN_2634295	Mrpl49	A3
ILMN_2679770	Mrpl9	A3
ILMN_2699556	Msrb2	A3
ILMN_2718612	Mto1	A3
ILMN_2694687	Mypn	A3
ILMN_2913989	Myzap	A3
ILMN_2821850	Nampt	A3
ILMN_2978163	Nfs1	A3
ILMN_2705349	Nipa1	A3
ILMN_1243112	Nrd1	A3
ILMN_2765080	Nub1	A3
ILMN_1216215	Nudt18	A3
ILMN_2639805	Ogdh	A3
ILMN_2882820	Oraov1	A3
ILMN_2644140	Pank4	A3
ILMN_1243593	Pcgf5	A3
ILMN_2721221	Pcnt	A3
ILMN_2477276	Pdp2	A3
ILMN_2913845	Peo1	A3
ILMN_2716085	Pex6	A3
ILMN_1253966	Pfkfb2	A3
ILMN_2657421	Phkb	A3
ILMN_2674122	Pkia	A3
ILMN_1239535	Plekhm2	A3
ILMN_2588249	Plin4	A3
ILMN_2527733	Plk1s1	A3
ILMN_1251273	Pnpla8	A3
ILMN_2721748	Pomgnt2	A3
ILMN_2736168	Ppt1	A3
ILMN_1250771	Prorsd1	A3
ILMN_2476885	Ptgr2	A3
ILMN_1217378	Pts	A3
ILMN_2747754	Pygb	A3
ILMN_1220498	Pygm	A3
ILMN_2690203	R3hdm2	A3
ILMN_2638520	Rab11fip3	A3
ILMN_1232851	Rab12	A3
ILMN_1227577	Rap1gap	A3
ILMN_2940713	Rap1gap2	A3
ILMN_2468981	Rasl10b	A3
ILMN_1229223	Rasl2-9	A3
ILMN_1238309	Rbfox1	A3
ILMN_2421179	Rhobtb1	A3
ILMN_2740348	Rhot2	A3
ILMN_2728107	Ric8b	A3
ILMN_1243741	Rora	A3
ILMN_2609421	Scgb1c1	A3
ILMN_1250265	Scn5a	A3
ILMN_1218036	Sco1	A3
ILMN_2603825	Setd8	A3
ILMN_2776377	Sfxn4	A3
ILMN_2657543	Sgcg	A3
ILMN_2676181	Sirt2	A3
ILMN_2650953	Slc12a7	A3
ILMN_3010110	Slc25a11	A3
ILMN_2761046	Slc25a33	A3
ILMN_1256420	Slc25a38	A3
ILMN_2690122	Slc27a1	A3
ILMN_2627733	Slc46a3	A3
ILMN_2993221	Slc4a4	A3
ILMN_1225056	Slc5a6	A3
ILMN_1239726	Snai3	A3
ILMN_1255551	Sorbs1	A3
ILMN_1249578	Sorl1	A3
ILMN_2637784	Spast	A3
ILMN_2787085	Spcs3	A3
ILMN_2909238	Sptb	A3
ILMN_2710705	Sqstm1	A3
ILMN_2745689	Stard13	A3
ILMN_2437856	Sun1	A3
ILMN_2956381	Syf2	A3
ILMN_3101732	Syngr1	A3
ILMN_2669146	Synrg	A3
ILMN_1233402	Syt11	A3
ILMN_2842999	Tango2	A3
ILMN_2842338	Tbc1d10c	A3
ILMN_2933357	Tcap	A3
ILMN_2776283	Tcea3	A3
ILMN_2676052	Tef	A3
ILMN_1248415	Tgoln1	A3
ILMN_2731260	Tmem143	A3
ILMN_2606973	Tmem201	A3
ILMN_2434490	Tmem30a	A3
ILMN_2987564	Tmem65	A3
ILMN_2519313	Tmod4	A3
ILMN_2511953	Tnfaip8	A3
ILMN_1228501	Tob2	A3
ILMN_1213117	Trip10	A3
ILMN_1257624	Txn2	A3
ILMN_2425415	Ube3b	A3
ILMN_2605268	Ubqln4	A3
ILMN_1228475	Ulk1	A3
ILMN_3133352	Ung	A3
ILMN_2470211	Upf2	A3
ILMN_2870950	Uqcc1	A3
ILMN_1225849	Vps13a	A3
ILMN_2503190	Vti1b	A3
ILMN_1224079	Wfs1	A3
ILMN_2834677	Wipi1	A3
ILMN_2497657	Xirp2	A3
ILMN_1214765	Xpr1	A3
ILMN_1220086	Yipf7	A3
ILMN_1232998	Zak	A3
ILMN_2473374	Zdhhc9	A3
ILMN_2508745	Zfyve21	A3
ILMN_2679428	1110058L19Rik	A4
ILMN_1245809	1810043H04Rik	A4
ILMN_2838372	2010111I01Rik	A4
ILMN_2957987	2310042D19Rik	A4
ILMN_2896944	Aamdc	A4
ILMN_2786973	Adprhl1	A4
ILMN_2444799	AK002723	A4
ILMN_2531139	AK146021	A4
ILMN_1215791	Alox5ap	A4
ILMN_2448651	Ampd3	A4
ILMN_1236869	Ank1	A4
ILMN_2741117	Ankrd23	A4
ILMN_1244906	Ap1b1	A4
ILMN_1225374	Arsb	A4
ILMN_2919777	Asb10	A4
ILMN_2646985	Atf5	A4
ILMN_2691345	Bcs1l	A4
ILMN_2619620	C1qb	A4
ILMN_2715840	C1qc	A4
ILMN_2752030	Cacna2d1	A4
ILMN_2861176	Calr	A4
ILMN_2478202	Camta1	A4
ILMN_2776603	Ccl9	A4
ILMN_2663576	Cd99l2	A4
ILMN_2627093	Cdk2ap2	A4
ILMN_2740152	Chpt1	A4
ILMN_2677634	Clic5	A4
ILMN_2727520	Cox8b	A4
ILMN_3083163	Cp	A4
ILMN_1258732	Cryba4	A4
ILMN_1236941	Csnk2a1	A4
ILMN_2872058	Ctsh	A4
ILMN_1214498	Cyp2d22	A4
ILMN_2416628	Cyth4	A4
ILMN_2623929	Dexi	A4
ILMN_2813454	Dnajc15	A4
ILMN_1221805	Dtna	A4
ILMN_2971559	Eef1a2	A4
ILMN_1229981	Efcab2	A4
ILMN_2458030	Eif4g2	A4
ILMN_2914938	F13a1	A4
ILMN_2847136	Fastk	A4
ILMN_1236703	Ffar3	A4
ILMN_2770386	Fhl2	A4
ILMN_1214878	Fndc5	A4
ILMN_1257299	G0s2	A4
ILMN_2893879	Gdpd3	A4
ILMN_2734856	Gfm2	A4
ILMN_1253336	Gfod1	A4
ILMN_2526875	Gm4788	A4
ILMN_1259668	Gm561	A4
ILMN_2856568	Gpbp1	A4
ILMN_2679386	Gsn	A4
ILMN_2773624	Hexa	A4
ILMN_1232524	Hist1h4i	A4
ILMN_1256989	Hist1h4j	A4
ILMN_1243654	Hist1h4k	A4
ILMN_2937548	Hist1h4n	A4
ILMN_2718401	Htra3	A4
ILMN_2761188	Ibtk	A4
ILMN_3125606	Ifi27	A4
ILMN_2592709	Ifngr2	A4
ILMN_2617265	Ipo13	A4
ILMN_2518457	Irak1	A4
ILMN_2853166	Itgb1bp2	A4
ILMN_2667614	Josd2	A4
ILMN_2611155	Kcmf1	A4
ILMN_2755152	Letm1	A4
ILMN_2907540	Lmcd1	A4
ILMN_2652500	Lrg1	A4
ILMN_2878071	Lyz1	A4
ILMN_1252076	Lyz2	A4
ILMN_2832682	Map1lc3a	A4
ILMN_1250760	Masp1	A4
ILMN_2596961	Mavs	A4
ILMN_1257332	Mkks	A4
ILMN_1239430	Mrc1	A4
ILMN_1239113	Mrps25	A4
ILMN_1234857	Myoz2	A4
ILMN_2898406	Ndufa6	A4
ILMN_2734511	Ndufb3	A4
ILMN_2726837	Nppb	A4
ILMN_2798993	Nr1d2	A4
ILMN_1227458	Nuak1	A4
ILMN_2742042	Nupr1	A4
ILMN_2777082	P4ha2	A4
ILMN_2853342	Pacsin2	A4
ILMN_2693815	Pacsin3	A4
ILMN_1254622	Pcp4l1	A4
ILMN_2679851	Pdha1	A4
ILMN_2606162	Pdlim4	A4
ILMN_2771219	Pdlim5	A4
ILMN_1255634	Pigyl	A4
ILMN_3158565	Plin5	A4
ILMN_2669714	Pltp	A4
ILMN_2617820	Ppp3cc	A4
ILMN_2739760	Prelp	A4
ILMN_1227113	Prkaa2	A4
ILMN_2636666	Prodh	A4
ILMN_2678094	Prrx1	A4
ILMN_2947187	Psme4	A4
ILMN_1235657	Rnase4	A4
ILMN_3008068	Scara5	A4
ILMN_2705886	Scp2	A4
ILMN_2639239	Serpinf1	A4
ILMN_2913166	Serping1	A4
ILMN_2972855	Slc25a12	A4
ILMN_2710274	Slc9a3r2	A4
ILMN_2631514	Smco4	A4
ILMN_2795854	Smim11	A4
ILMN_2677772	Srxn1	A4
ILMN_2938179	Tefm	A4
ILMN_2671286	Tmem50b	A4
ILMN_1229315	Tns1	A4
ILMN_1251853	Tomm5	A4
ILMN_1217102	Tpcn1	A4
ILMN_2817714	Tspan17	A4
ILMN_2487308	Tuba8	A4
ILMN_2462448	Tufm	A4
ILMN_1222543	Ugt1a10	A4
ILMN_2519673	Vwf	A4
ILMN_2476329	Whrn	A4
ILMN_1253544	2900060B14Rik	A5
ILMN_1244242	Aldh4a1	A5
ILMN_1216042	Apoe	A5
ILMN_2608804	Ckm	A5
ILMN_2840213	Cryab	A5
ILMN_2775098	Cyb5	A5
ILMN_1233586	Dctn6	A5
ILMN_2754551	Dpep1	A5
ILMN_2947526	Ecm1	A5
ILMN_2673566	Eif4ebp2	A5
ILMN_1254199	Gaa	A5
ILMN_2982097	Gatad1	A5
ILMN_2774537	Hist1h1c	A5
ILMN_2655785	Hist1h2bk	A5
ILMN_1252995	Hist1h2bp	A5
ILMN_2649199	Hpgd	A5
ILMN_2547346	LOC100503890	A5
ILMN_1240415	Map1lc3b	A5
ILMN_2940195	Mgst1	A5
ILMN_2725493	Mob2	A5
ILMN_2590185	Mrpl55	A5
ILMN_2745555	Mrps21	A5
ILMN_2771991	Ndrg2	A5
ILMN_1229091	Nr1d1	A5
ILMN_2933112	Oat	A5
ILMN_1233455	Olfml3	A5
ILMN_1233376	Pkdcc	A5
ILMN_2888116	Psmd11	A5
ILMN_1258239	Rmnd1	A5
ILMN_2435302	Rnf13	A5
ILMN_2610127	Rp9	A5
ILMN_2545037	Sik3	A5
ILMN_3154553	Slc41a3	A5
ILMN_1217489	Sms	A5
ILMN_1233252	Snora65	A5
ILMN_2793844	Stk40	A5
ILMN_2424299	Tnfrsf12a	A5
ILMN_3163526	Tnni3	A5
ILMN_2493175	Tst	A5
ILMN_2813594	Zfp691	A5
ILMN_2810473	Acadm	A6
ILMN_2958099	Adssl1	A6
ILMN_2881272	Aifm1	A6
ILMN_2430906	AK009928	A6
ILMN_2627300	Akap9	A6
ILMN_1244066	Akr1b3	A6
ILMN_2604794	Atp5e	A6
ILMN_1216746	B2m	A6
ILMN_2591440	Ccrn4l	A6
ILMN_2713673	Cmbl	A6
ILMN_2775122	Cpt2	A6
ILMN_1254540	Crbn	A6
ILMN_2683316	Ctsb	A6
ILMN_2724585	Dag1	A6
ILMN_1235374	Decr1	A6
ILMN_2703657	Dld	A6
ILMN_2720580	Dnaja2	A6
ILMN_2614246	Dnajb4	A6
ILMN_2721385	Dst	A6
ILMN_2689274	Dync1h1	A6
ILMN_2846194	Echdc2	A6
ILMN_1242176	Fam76a	A6
ILMN_2672221	Fhod3	A6
ILMN_2750912	Fyco1	A6
ILMN_1253504	Ghr	A6
ILMN_1246601	Glg1	A6
ILMN_2628122	Gnl3l	A6
ILMN_1249003	Gpr155	A6
ILMN_2462745	H2-D1	A6
ILMN_2588130	H2-t9	A6
ILMN_1230454	Hadhb	A6
ILMN_2644630	Higd1a	A6
ILMN_2494747	Huwe1	A6
ILMN_2963412	Ikzf5	A6
ILMN_1250260	Il10rb	A6
ILMN_2763825	Ipmk	A6
ILMN_2701093	Jak1	A6
ILMN_2592881	Jam2	A6
ILMN_1226528	Kctd2	A6
ILMN_1254031	Klf9	A6
ILMN_1247312	Kpna3	A6
ILMN_2599412	Kti12	A6
ILMN_1239808	Lysmd2	A6
ILMN_2766253	Mbnl1	A6
ILMN_2774690	Me1	A6
ILMN_1249407	Mrpl39	A6
ILMN_1257142	Msrb1	A6
ILMN_1227012	Ndufb4	A6
ILMN_2704165	Ndufs2	A6
ILMN_1251729	Nfe2l1	A6
ILMN_1247710	Nod1	A6
ILMN_2427454	Npc1	A6
ILMN_2696026	Npr2	A6
ILMN_1253150	Otud6b	A6
ILMN_2647084	Pcmtd2	A6
ILMN_2813484	Per1	A6
ILMN_2700265	Pex11a	A6
ILMN_2628488	Pick1	A6
ILMN_2640122	Pmpcb	A6
ILMN_1236601	Pole4	A6
ILMN_2739398	Prickle3	A6
ILMN_1226683	Psmb8	A6
ILMN_1240471	Retsat	A6
ILMN_2596016	Sdhaf2	A6
ILMN_1247553	Sepp1	A6
ILMN_2611755	Serpinb6b	A6
ILMN_2619574	Slc35e3	A6
ILMN_1247894	Snrpn	A6
ILMN_3002872	Suclg1	A6
ILMN_2696299	Tbc1d14	A6
ILMN_1258965	Tmem66	A6
ILMN_3128792	Ttn	A6
ILMN_1244059	Ulk2	A6
ILMN_2796472	Vldlr	A6
ILMN_1249480	Vwa8	A6
ILMN_2435521	Wdr13	A6
ILMN_1251206	Yme1l1	A6
ILMN_2459155	Zbtb18	A6
ILMN_3004151	1600002K03Rik	A7
ILMN_1248367	Abat	A7
ILMN_2945472	Acy1	A7
ILMN_3001417	Alpk3	A7
ILMN_1247682	Atp6v0a1	A7
ILMN_2759484	C3	A7
ILMN_1246695	Cd3eap	A7
ILMN_2727153	Clu	A7
ILMN_2729263	Coq7	A7
ILMN_1229993	Dnajc12	A7
ILMN_2954474	Enpp2	A7
ILMN_1228497	Esrrb	A7
ILMN_2745614	Fam134b	A7
ILMN_1221501	Fam213a	A7
ILMN_1218602	G6pc3	A7
ILMN_1230243	Gnl1	A7
ILMN_2677046	Gstp1	A7
ILMN_2603834	Htatip2	A7
ILMN_1216764	Ier3	A7
ILMN_2760977	Impact	A7
ILMN_2764995	Ipo5	A7
ILMN_2640248	Lama5	A7
ILMN_2725429	Lsm10	A7
ILMN_2733887	Mknk2	A7
ILMN_2764301	Mmab	A7
ILMN_1237265	Mrpl28	A7
ILMN_2596522	Mt1	A7
ILMN_2878542	Myl1	A7
ILMN_2724880	Nmrk2	A7
ILMN_1244070	Nsun4	A7
ILMN_2766875	Ociad2	A7
ILMN_1222036	Paqr7	A7
ILMN_2987862	Per2	A7
ILMN_2647156	Pet112l	A7
ILMN_2769772	Pik3ip1	A7
ILMN_2717667	Pim3	A7
ILMN_2993334	Plekhf1	A7
ILMN_1250956	Prune2	A7
ILMN_1248316	Ptgds	A7
ILMN_1240979	Rbm38	A7
ILMN_2742426	Selenbp1	A7
ILMN_1247071	Slc22a1	A7
ILMN_1258159	Slc2a1	A7
ILMN_1213872	Supt3	A7
ILMN_2741096	Timp3	A7
ILMN_2509273	Tmem120a	A7
ILMN_3135566	Tsc2	A7
ILMN_1244631	Ugp2	A7
ILMN_1240264	Usp2	A7
ILMN_2622671	Acsl1	AT1
ILMN_2795412	AK079378	AT1
ILMN_2599130	Aldoa	AT1
ILMN_3143246	Ap2a1	AT1
ILMN_1250469	Bcl9l	AT1
ILMN_3031009	Capzb	AT1
ILMN_2931411	Cct3	AT1
ILMN_2688416	Cd300lg	AT1
ILMN_2664628	Dad1	AT1
ILMN_1249242	Dnajc2	AT1
ILMN_2987107	Fam162a	AT1
ILMN_2967266	Fxyd5	AT1
ILMN_2715546	Gpx3	AT1
ILMN_2892441	Gsta4	AT1
ILMN_2644025	Hk1	AT1
ILMN_2483304	Lyve1	AT1
ILMN_2617219	Mov10l1	AT1
ILMN_2848090	Naa15	AT1
ILMN_1248733	Pa2g4	AT1
ILMN_2640401	Pafah1b1	AT1
ILMN_2984110	Plvap	AT1
ILMN_2895568	Popdc3	AT1
ILMN_2643832	Ppm1g	AT1
ILMN_1240550	Psmb7	AT1
ILMN_2924136	Rplp2	AT1
ILMN_1252204	Sepw1	AT1
ILMN_2855261	Slc25a39	AT1
ILMN_1248397	Smarcd3	AT1
ILMN_2759762	Stard10	AT1
ILMN_2995698	Tceb1	AT1
ILMN_2834379	Tgfbi	AT1
ILMN_2692615	Tgm2	AT1
ILMN_2485323	Trf	AT1
ILMN_1237264	Trnau1ap	AT1
ILMN_2702061	Tubb4b	AT1
ILMN_2492377	Ube2v1	AT1
ILMN_2933692	Upf1	AT1
ILMN_2813524	Zfp428	AT1
ILMN_2729103	Adamts2	AT2
ILMN_2495888	AK008866	AT2
ILMN_2495796	AK139029	AT2
ILMN_2964042	Bgn	AT2
ILMN_2810963	Camk2n1	AT2
ILMN_1234824	Ccdc80	AT2
ILMN_2747959	Dcn	AT2
ILMN_2446405	Ddr2	AT2
ILMN_2731035	Dhrs7c	AT2
ILMN_1219017	Dusp3	AT2
ILMN_1259764	Fam101b	AT2
ILMN_2770968	Fcrls	AT2
ILMN_1214822	Gfpt2	AT2
ILMN_1246056	Gngt2	AT2
ILMN_2835683	H2-Bl	AT2
ILMN_2852925	Higd1b	AT2
ILMN_1217849	Laptm5	AT2
ILMN_3001540	Lum	AT2
ILMN_1213736	Medag	AT2
ILMN_2678218	Mmp2	AT2
ILMN_2675785	Myo18b	AT2
ILMN_2493030	Neat1	AT2
ILMN_2859613	Ogn	AT2
ILMN_2854828	Pln	AT2
ILMN_2604494	Podxl	AT2
ILMN_2542231	Ppig	AT2
ILMN_2667091	Ppp1r3c	AT2
ILMN_2979824	Rgs5	AT2
ILMN_2712120	S100a6	AT2
ILMN_3139818	Sbf1	AT2
ILMN_2787844	Serinc3	AT2
ILMN_2701129	Spef1	AT2
ILMN_1231030	Tcf15	AT2
ILMN_2644350	Thy1	AT2
ILMN_2686700	Abca8a	AT3
ILMN_1253984	Abca9	AT3
ILMN_2956932	Acadvl	AT3
ILMN_1250303	AK038898	AT3
ILMN_1222351	AK078053	AT3
ILMN_2756486	Aqp1	AT3
ILMN_3094506	Arhgef15	AT3
ILMN_1259678	Asph	AT3
ILMN_2688236	Atp2a3	AT3
ILMN_1249378	Bhlhe40	AT3
ILMN_2603647	Clec2d	AT3
ILMN_1249408	Cox14	AT3
ILMN_1228031	Dusp8	AT3
ILMN_2420956	Dysf	AT3
ILMN_1224540	Eltd1	AT3
ILMN_1226688	Ephx2	AT3
ILMN_2681824	Fbxw7	AT3
ILMN_1243516	Fitm1	AT3
ILMN_1252481	Fosl2	AT3
[truncated: 36 more rows]

## Sheet: N1
GO Term	Aspect	P-value	Sample frequency	Background frequency	Genes
GO:0044238 primary metabolic process	P	6.67e-10	77/118 (65.3%)	8217/25407 (32.3%)	Ncapd2 Eef2 Rbm15 Eif5a Rpl28 Mcrs1 Gtf2e2 Eif4e2 Hnrnpf Pcbp2 Utp14b Hspb1 Ola1 Aprt Pycrl Ednra Eif3c Tcp1 Igf2bp2 Thra Itga5 Bcl9 Pgk1 Oxa1l Wdsub1 Hdac1 Pabpn1 Cirbp Rbmx Polr2a Srsf3 Ptpmt1 Smpd2 Mif Nme4 Sap30 Fdps Igfbp5 Rpl13a Banf1 Ube2n Ears2 Rab34 Pdss1 Nppa Nkx2-5 Khsrp Hdc Bax Lsm2 Samd4b Ybx3 Ppp2r1a Gyg Irx4 Bves Chd4 Pdpn Lsm7 Pdzrn3 Eno1 Hprt Ldha Psenen Cyp51 Hmga1 Sumo3 Sc4mol …
GO:0071704 organic substance metabolic process	P	2.66e-09	78/118 (66.1%)	8614/25407 (33.9%)	Ncapd2 Eef2 Rbm15 Eif5a Rpl28 Mcrs1 Gtf2e2 Eif4e2 Hnrnpf Pcbp2 Utp14b Hspb1 Ola1 Aprt Pycrl Ednra Eif3c Tcp1 Igf2bp2 Thra Itga5 Bcl9 Pgk1 Oxa1l Wdsub1 Hdac1 Pabpn1 Cirbp Rbmx Polr2a Srsf3 Ptpmt1 Smpd2 Mif Nme4 Sap30 Fdps Igfbp5 Rpl13a Banf1 Ube2n Ears2 Rab34 Pdss1 Nppa Nkx2-5 Khsrp Hdc Bax Lsm2 Samd4b Ybx3 Ppp2r1a Gyg Irx4 Bves Chd4 Pdpn Lsm7 Pdzrn3 Eno1 Hprt Ldha Psenen Cyp51 Vcam1 Hmga1 Sumo3 S…
GO:0044237 cellular metabolic process	P	3.03e-09	75/118 (63.6%)	8045/25407 (31.7%)	Ncapd2 Eef2 Rbm15 Eif5a Rpl28 Mcrs1 Gtf2e2 Eif4e2 Hnrnpf Pcbp2 Utp14b Hspb1 Ola1 Aprt Pycrl Ednra Eif3c Tcp1 Igf2bp2 Thra Itga5 Bcl9 Pgk1 Oxa1l Wdsub1 Hdac1 Pabpn1 Cirbp Rbmx Polr2a Srsf3 Ptpmt1 Smpd2 Mif Nme4 Sap30 Fdps Igfbp5 Rpl13a Banf1 Ube2n Ears2 Rab34 Pdss1 Nppa Nkx2-5 Khsrp Hdc Bax Lsm2 Samd4b Ybx3 Ppp2r1a Gyg Irx4 Bves Chd4 Pdpn Lsm7 Pdzrn3 Eno1 Hprt Ldha Psenen Hmga1 Sumo3 Sc4mol Pfn1 G…
GO:0008152 metabolic process	P	4.72e-08	80/118 (67.8%)	9466/25407 (37.3%)	Ncapd2 Eef2 Rbm15 Eif5a Rpl28 Mcrs1 Gtf2e2 Eif4e2 Hnrnpf Pcbp2 Utp14b Hspb1 Ola1 Aprt Pycrl Ednra Eif3c Tcp1 Igf2bp2 Thra Itga5 Bcl9 Pgk1 Oxa1l Wdsub1 Hdac1 Pabpn1 Cirbp Rbmx Polr2a Srsf3 Ptpmt1 Smpd2 Mif Nme4 Sap30 Fdps Igfbp5 Rpl13a Banf1 Ube2n Ears2 Rab34 Pdss1 Nppa Nkx2-5 Khsrp Hdc Bax Lsm2 Samd4b Ybx3 Ppp2r1a Nubp1 Gyg Irx4 Bves Chd4 Anp32e Pdpn Lsm7 Pdzrn3 Eno1 Hprt Ldha Psenen Cyp51 Vcam1 …
GO:0009058 biosynthetic process	P	8.58e-08	52/118 (44.1%)	4507/25407 (17.7%)	Eef2 Rbm15 Eif5a Rpl28 Mcrs1 Gtf2e2 Eif4e2 Hspb1 Aprt Pycrl Ednra Eif3c Igf2bp2 Thra Bcl9 Pgk1 Hdac1 Cirbp Rbmx Polr2a Ptpmt1 Smpd2 Mif Nme4 Sap30 Fdps Igfbp5 Rpl13a Ube2n Ears2 Pdss1 Nppa Nkx2-5 Khsrp Hdc Samd4b Ybx3 Nubp1 Gyg Irx4 Chd4 Eno1 Hprt Cyp51 Hmga1 Sc4mol Pfn1 Gars Smyd2 Hsd17b12 Limd1 Nfib
GO:1901576 organic substance biosynthetic process	P	1.68e-07	51/118 (43.2%)	4432/25407 (17.4%)	Eef2 Rbm15 Eif5a Rpl28 Mcrs1 Gtf2e2 Eif4e2 Hspb1 Aprt Pycrl Ednra Eif3c Igf2bp2 Thra Bcl9 Pgk1 Hdac1 Cirbp Rbmx Polr2a Ptpmt1 Smpd2 Mif Nme4 Sap30 Fdps Igfbp5 Rpl13a Ube2n Ears2 Pdss1 Nppa Nkx2-5 Khsrp Hdc Samd4b Ybx3 Gyg Irx4 Chd4 Eno1 Hprt Cyp51 Hmga1 Sc4mol Pfn1 Gars Smyd2 Hsd17b12 Limd1 Nfib
GO:0044249 cellular biosynthetic process	P	3.29e-06	48/118 (40.7%)	4331/25407 (17.0%)	Eef2 Rbm15 Eif5a Rpl28 Mcrs1 Gtf2e2 Eif4e2 Hspb1 Aprt Pycrl Ednra Eif3c Igf2bp2 Thra Bcl9 Hdac1 Cirbp Rbmx Polr2a Ptpmt1 Smpd2 Mif Nme4 Sap30 Fdps Igfbp5 Rpl13a Ube2n Ears2 Pdss1 Nppa Nkx2-5 Khsrp Hdc Samd4b Ybx3 Gyg Irx4 Chd4 Eno1 Hprt Hmga1 Sc4mol Pfn1 Gars Smyd2 Limd1 Nfib
GO:1901360 organic cyclic compound metabolic process	P	5.54e-06	52/118 (44.1%)	5037/25407 (19.8%)	Ncapd2 Eef2 Rbm15 Mcrs1 Gtf2e2 Hnrnpf Utp14b Ola1 Aprt Pycrl Ednra Thra Bcl9 Oxa1l Hdac1 Pabpn1 Rbmx Polr2a Srsf3 Nme4 Sap30 Fdps Banf1 Ube2n Ears2 Rab34 Nppa Nkx2-5 Khsrp Hdc Bax Lsm2 Samd4b Ybx3 Irx4 Bves Chd4 Lsm7 Eno1 Hprt Ldha Cyp51 Hmga1 Sc4mol Pfn1 Gars Smyd2 Myh7 Myl4 Hsd17b12 Limd1 Nfib
GO:0044260 cellular macromolecule metabolic process	P	9.71e-06	57/118 (48.3%)	5960/25407 (23.5%)	Ncapd2 Eef2 Rbm15 Eif5a Rpl28 Mcrs1 Gtf2e2 Eif4e2 Hnrnpf Pcbp2 Utp14b Hspb1 Ednra Eif3c Tcp1 Igf2bp2 Thra Itga5 Bcl9 Wdsub1 Hdac1 Pabpn1 Cirbp Rbmx Polr2a Srsf3 Ptpmt1 Mif Sap30 Igfbp5 Rpl13a Banf1 Ube2n Ears2 Nkx2-5 Khsrp Bax Lsm2 Samd4b Ybx3 Ppp2r1a Gyg Irx4 Bves Chd4 Lsm7 Pdzrn3 Eno1 Psenen Hmga1 Sumo3 Pfn1 Gars Smyd2 Limd1 Ddr1 Nfib
GO:0009987 cellular process	P	1.31e-05	94/118 (79.7%)	13685/25407 (53.9%)	Ncapd2 Gnb5 Eef2 Rbm15 Pdlim3 Eif5a Seh1l Rpl28 Mcrs1 Gtf2e2 Eif4e2 Hnrnpf Pcbp2 Utp14b Hspb1 Ola1 Aprt Pycrl Ednra Eif3c Tcp1 Igf2bp2 Thra Itga5 Bcl9 Msto1 Pgk1 Micall1 Olfml2b Oxa1l Lrrc8a Wdsub1 Hdac1 Pabpn1 Maea Cirbp Slc8a1 Rbmx Fam96b Polr2a Srsf3 Ptpmt1 Smpd2 Mif Nme4 Sap30 Fdps Igfbp5 Rpl13a Banf1 Ube2n Ears2 Gja5 Rab34 Pdss1 Nppa Nkx2-5 Khsrp Hdc Bax Lsm2 Samd4b Ybx3 Ppp2r1a Nr2c2ap Nubp…
GO:0006807 nitrogen compound metabolic process	P	7.81e-05	51/118 (43.2%)	5256/25407 (20.7%)	Ncapd2 Eef2 Rbm15 Eif5a Mcrs1 Gtf2e2 Hnrnpf Utp14b Ola1 Aprt Pycrl Ednra Thra Bcl9 Oxa1l Hdac1 Pabpn1 Rbmx Polr2a Srsf3 Smpd2 Nme4 Sap30 Banf1 Ube2n Ears2 Rab34 Nppa Nkx2-5 Khsrp Hdc Bax Lsm2 Samd4b Ybx3 Irx4 Bves Chd4 Lsm7 Eno1 Hprt Ldha Vcam1 Hmga1 Pfn1 Gars Smyd2 Myh7 Myl4 Limd1 Nfib
GO:0046483 heterocycle metabolic process	P	0.000118	48/118 (40.7%)	4821/25407 (19.0%)	Ncapd2 Eef2 Rbm15 Mcrs1 Gtf2e2 Hnrnpf Utp14b Ola1 Aprt Pycrl Ednra Thra Bcl9 Oxa1l Hdac1 Pabpn1 Rbmx Polr2a Srsf3 Nme4 Sap30 Banf1 Ube2n Ears2 Rab34 Nppa Nkx2-5 Khsrp Hdc Bax Lsm2 Samd4b Ybx3 Irx4 Bves Chd4 Lsm7 Eno1 Hprt Ldha Hmga1 Pfn1 Gars Smyd2 Myh7 Myl4 Limd1 Nfib
GO:0006725 cellular aromatic compound metabolic process	P	0.00015	48/118 (40.7%)	4857/25407 (19.1%)	Ncapd2 Eef2 Rbm15 Mcrs1 Gtf2e2 Hnrnpf Utp14b Ola1 Aprt Pycrl Ednra Thra Bcl9 Oxa1l Hdac1 Pabpn1 Rbmx Polr2a Srsf3 Nme4 Sap30 Banf1 Ube2n Ears2 Rab34 Nppa Nkx2-5 Khsrp Hdc Bax Lsm2 Samd4b Ybx3 Irx4 Bves Chd4 Lsm7 Eno1 Hprt Ldha Hmga1 Pfn1 Gars Smyd2 Myh7 Myl4 Limd1 Nfib
GO:0006139 nucleobase-containing compound metabolic process	P	0.000153	47/118 (39.8%)	4696/25407 (18.5%)	Ncapd2 Eef2 Rbm15 Mcrs1 Gtf2e2 Hnrnpf Utp14b Ola1 Aprt Pycrl Ednra Thra Bcl9 Oxa1l Hdac1 Pabpn1 Rbmx Polr2a Srsf3 Nme4 Sap30 Banf1 Ube2n Ears2 Rab34 Nppa Nkx2-5 Khsrp Bax Lsm2 Samd4b Ybx3 Irx4 Bves Chd4 Lsm7 Eno1 Hprt Ldha Hmga1 Pfn1 Gars Smyd2 Myh7 Myl4 Limd1 Nfib
GO:0034641 cellular nitrogen compound metabolic process	P	0.000288	48/118 (40.7%)	4957/25407 (19.5%)	Ncapd2 Eef2 Rbm15 Mcrs1 Gtf2e2 Hnrnpf Utp14b Ola1 Aprt Pycrl Ednra Thra Bcl9 Oxa1l Hdac1 Pabpn1 Rbmx Polr2a Srsf3 Nme4 Sap30 Banf1 Ube2n Ears2 Rab34 Nppa Nkx2-5 Khsrp Hdc Bax Lsm2 Samd4b Ybx3 Irx4 Bves Chd4 Lsm7 Eno1 Hprt Ldha Hmga1 Pfn1 Gars Smyd2 Myh7 Myl4 Limd1 Nfib
GO:0071840 cellular component organization or biogenesis	P	0.000653	42/118 (35.6%)	4108/25407 (16.2%)	Ncapd2 Pdlim3 Eif5a Seh1l Mcrs1 Nop58 Utp14b Thra Itga5 Msto1 Micall1 Olfml2b Oxa1l Hdac1 Maea Cirbp Rbmx Mif Fdps Igfbp5 Rpl13a Ears2 Gja5 Rab34 Pdss1 Nppa Nkx2-5 Bax Lsm2 Nubp1 Bves Chd4 Pdpn Pdzrn3 Eno1 Hprt Pfn1 Smyd2 Hsd17b12 Limd1 Ddr1 Nfib
GO:0043170 macromolecule metabolic process	P	0.00161	57/118 (48.3%)	6832/25407 (26.9%)	Ncapd2 Eef2 Rbm15 Eif5a Rpl28 Mcrs1 Gtf2e2 Eif4e2 Hnrnpf Pcbp2 Utp14b Hspb1 Ednra Eif3c Tcp1 Igf2bp2 Thra Itga5 Bcl9 Wdsub1 Hdac1 Pabpn1 Cirbp Rbmx Polr2a Srsf3 Ptpmt1 Mif Sap30 Igfbp5 Rpl13a Banf1 Ube2n Ears2 Nkx2-5 Khsrp Bax Lsm2 Samd4b Ybx3 Ppp2r1a Gyg Irx4 Bves Chd4 Lsm7 Pdzrn3 Eno1 Psenen Hmga1 Sumo3 Pfn1 Gars Smyd2 Limd1 Ddr1 Nfib
GO:0010467 gene expression	P	0.00216	40/118 (33.9%)	3969/25407 (15.6%)	Eef2 Rbm15 Eif5a Rpl28 Mcrs1 Gtf2e2 Eif4e2 Hnrnpf Utp14b Eif3c Igf2bp2 Thra Bcl9 Hdac1 Pabpn1 Cirbp Rbmx Polr2a Srsf3 Mif Sap30 Igfbp5 Rpl13a Ube2n Ears2 Nkx2-5 Khsrp Lsm2 Samd4b Ybx3 Irx4 Chd4 Eno1 Psenen Hmga1 Pfn1 Gars Smyd2 Limd1 Nfib
GO:0044711 single-organism biosynthetic process	P	0.00217	19/118 (16.1%)	1097/25407 (4.3%)	Eif5a Aprt Pycrl Ednra Pgk1 Ptpmt1 Smpd2 Mif Nme4 Fdps Ears2 Pdss1 Nppa Gyg Hprt Cyp51 Sc4mol Gars Hsd17b12
GO:0016043 cellular component organization	P	0.0025	40/118 (33.9%)	3991/25407 (15.7%)	Ncapd2 Pdlim3 Eif5a Seh1l Mcrs1 Thra Itga5 Msto1 Micall1 Olfml2b Oxa1l Hdac1 Maea Cirbp Rbmx Mif Fdps Igfbp5 Rpl13a Ears2 Gja5 Rab34 Pdss1 Nppa Nkx2-5 Bax Lsm2 Nubp1 Bves Chd4 Pdpn Pdzrn3 Eno1 Hprt Pfn1 Smyd2 Hsd17b12 Limd1 Ddr1 Nfib
GO:0007507 heart development	P	0.0028	12/118 (10.2%)	436/25407 (1.7%)	Rbm15 Pdlim3 Ednra Slc8a1 Fdps Gja5 Nkx2-5 Irx4 Bves Pdpn Vcam1 Myh7
GO:1901362 organic cyclic compound biosynthetic process	P	0.00486	34/118 (28.8%)	3161/25407 (12.4%)	Rbm15 Mcrs1 Gtf2e2 Aprt Pycrl Ednra Thra Bcl9 Hdac1 Rbmx Polr2a Nme4 Sap30 Fdps Ube2n Nppa Nkx2-5 Khsrp Hdc Samd4b Ybx3 Irx4 Chd4 Eno1 Hprt Cyp51 Hmga1 Sc4mol Pfn1 Gars Smyd2 Hsd17b12 Limd1 Nfib
GO:0008016 regulation of heart contraction	P	0.00663	7/118 (5.9%)	127/25407 (0.5%)	Thra Slc8a1 Gja5 Nkx2-5 Bves Myh7 Myl4
GO:0051028 mRNA transport	P	0.007	6/118 (5.1%)	82/25407 (0.3%)	Eif5a Seh1l Igf2bp2 Pabpn1 Khsrp Sec13
GO:0035295 tube development	P	0.009	12/118 (10.2%)	488/25407 (1.9%)	Rbm15 Ednra Thra Slc8a1 Rpl13a Gja5 Nkx2-5 Bax Pdpn Pfn1 Ddr1 Nfib
GO:0044424 intracellular part	C	4.42e-12	96/118 (81.4%)	11609/25407 (45.7%)	Ncapd2 Gnb5 Eef2 Myh7b Rbm15 Pdlim3 Eif5a Seh1l Rpl28 Mcrs1 Gtf2e2 Ergic1 Eif4e2 Hnrnpf Pcbp2 Nop58 Utp14b Hspb1 Ola1 Fus Aprt Ednra Eif3c Tcp1 Igf2bp2 Thra Itga5 Bcl9 Msto1 Pgk1 Micall1 Oxa1l Wdsub1 Hdac1 Pabpn1 Maea Cirbp Vmac Slc8a1 Rbmx Fam96b Myl9 Polr2a Srsf3 Ptpmt1 Mif Nme4 Sap30 Mrpl54 Fdps Rpl13a Banf1 Ube2n Ears2 Rab34 Pdss1 Srsf11 Nppa Nkx2-5 Khsrp Hdc Bax Lsm2 Leprel4 Samd4b Ybx3 Ppp2…
GO:0005622 intracellular	C	4.49e-12	97/118 (82.2%)	11858/25407 (46.7%)	Ncapd2 Gnb5 Eef2 Myh7b Rbm15 Pdlim3 Eif5a Seh1l Rpl28 Mcrs1 Gtf2e2 Ergic1 Eif4e2 Hnrnpf Pcbp2 Nop58 Utp14b Hspb1 Ola1 Fus Aprt Ednra Eif3c Tcp1 Igf2bp2 Thra Itga5 Bcl9 Msto1 Pgk1 Micall1 Oxa1l Wdsub1 Hdac1 Pabpn1 Maea Cirbp Vmac Slc8a1 Rbmx Fam96b Myl9 Polr2a Srsf3 Ptpmt1 Smpd2 Mif Nme4 Sap30 Mrpl54 Fdps Rpl13a Banf1 Ube2n Ears2 Rab34 Pdss1 Srsf11 Nppa Nkx2-5 Khsrp Hdc Bax Lsm2 Leprel4 Samd4b Ybx…
GO:0005737 cytoplasm	C	3.76e-09	79/118 (66.9%)	8866/25407 (34.9%)	Ncapd2 Gnb5 Eef2 Pdlim3 Eif5a Rpl28 Gtf2e2 Ergic1 Eif4e2 Hnrnpf Pcbp2 Nop58 Hspb1 Ola1 Fus Aprt Eif3c Tcp1 Igf2bp2 Thra Itga5 Bcl9 Msto1 Pgk1 Micall1 Oxa1l Hdac1 Pabpn1 Maea Cirbp Vmac Slc8a1 Fam96b Myl9 Ptpmt1 Mif Nme4 Mrpl54 Fdps Rpl13a Banf1 Ube2n Ears2 Rab34 Pdss1 Nppa Nkx2-5 Khsrp Hdc Bax Lsm2 Samd4b Ybx3 Ppp2r1a Nubp1 Chd4 Anp32e Lsm7 1110008F13Rik Eno1 Hprt Ldha Klhdc3 Psenen Cyp51 Vcam1 S…
GO:0043226 organelle	C	1.08e-08	85/118 (72.0%)	10289/25407 (40.5%)	Ncapd2 Gnb5 Myh7b Rbm15 Pdlim3 Eif5a Seh1l Rpl28 Mcrs1 Gtf2e2 Ergic1 Hnrnpf Pcbp2 Nop58 Utp14b Hspb1 Ola1 Fus Aprt Ednra Tcp1 Igf2bp2 Thra Bcl9 Msto1 Micall1 Oxa1l Hdac1 Pabpn1 Maea Cirbp Vmac Slc8a1 Rbmx Fam96b Myl9 Polr2a Srsf3 Ptpmt1 Mif Nme4 Sap30 Mrpl54 Fdps Rpl13a Banf1 Ube2n Ears2 Rab34 Pdss1 Srsf11 Nppa Nkx2-5 Khsrp Bax Lsm2 Leprel4 Samd4b Ybx3 Ppp2r1a Nr2c2ap Irx4 Chd4 Anp32e 1110008F13R…
GO:0043229 intracellular organelle	C	1.69e-08	84/118 (71.2%)	10145/25407 (39.9%)	Ncapd2 Gnb5 Myh7b Rbm15 Pdlim3 Eif5a Seh1l Rpl28 Mcrs1 Gtf2e2 Ergic1 Hnrnpf Pcbp2 Nop58 Utp14b Hspb1 Ola1 Fus Aprt Ednra Tcp1 Igf2bp2 Thra Bcl9 Msto1 Micall1 Oxa1l Hdac1 Pabpn1 Maea Cirbp Vmac Slc8a1 Rbmx Fam96b Myl9 Polr2a Srsf3 Ptpmt1 Mif Nme4 Sap30 Mrpl54 Fdps Rpl13a Banf1 Ube2n Ears2 Rab34 Pdss1 Srsf11 Nppa Nkx2-5 Khsrp Bax Lsm2 Leprel4 Samd4b Ybx3 Ppp2r1a Nr2c2ap Irx4 Chd4 Anp32e 1110008F13R…
GO:0032991 macromolecular complex	C	4.18e-08	50/118 (42.4%)	4122/25407 (16.2%)	Ncapd2 Gnb5 Eef2 Myh7b Eif5a Seh1l Rpl28 Mcrs1 Gtf2e2 Eif4e2 Hnrnpf Pcbp2 Nop58 Utp14b Hspb1 Eif3c Tcp1 Itga5 Oxa1l Wdsub1 Hdac1 Pabpn1 Maea Cirbp Vmac Slc8a1 Rbmx Fam96b Myl9 Polr2a Sap30 Mrpl54 Igfbp5 Rpl13a Gja5 Nkx2-5 Khsrp Bax Lsm2 Ybx3 Ppp2r1a Irx4 Chd4 Vcam1 Sec13 Myh7 Myl4 Rps12 Limd1 Ddr1
GO:0044464 cell part	C	2.05e-07	101/118 (85.6%)	14698/25407 (57.9%)	Ncapd2 Gnb5 Eef2 Myh7b Rbm15 Pdlim3 Eif5a Seh1l Rpl28 Mcrs1 Gtf2e2 Ergic1 Eif4e2 Hnrnpf Pcbp2 Nop58 Utp14b Hspb1 Ola1 Fus Aprt Ednra Eif3c Tcp1 Igf2bp2 Thra Itga5 Bcl9 Msto1 Pgk1 Micall1 Oxa1l Wdsub1 Hdac1 Pabpn1 Maea Cirbp Vmac Slc8a1 Rbmx Fam96b Myl9 Polr2a Srsf3 Ptpmt1 Smpd2 Mif Nme4 Sap30 Mrpl54 Fdps Rpl13a Banf1 Ube2n Ears2 Gja5 Rab34 Pdss1 Srsf11 Nppa Nkx2-5 Khsrp Hdc Bax Lsm2 Leprel4 Samd4…
GO:0005623 cell	C	2.21e-07	101/118 (85.6%)	14712/25407 (57.9%)	Ncapd2 Gnb5 Eef2 Myh7b Rbm15 Pdlim3 Eif5a Seh1l Rpl28 Mcrs1 Gtf2e2 Ergic1 Eif4e2 Hnrnpf Pcbp2 Nop58 Utp14b Hspb1 Ola1 Fus Aprt Ednra Eif3c Tcp1 Igf2bp2 Thra Itga5 Bcl9 Msto1 Pgk1 Micall1 Oxa1l Wdsub1 Hdac1 Pabpn1 Maea Cirbp Vmac Slc8a1 Rbmx Fam96b Myl9 Polr2a Srsf3 Ptpmt1 Smpd2 Mif Nme4 Sap30 Mrpl54 Fdps Rpl13a Banf1 Ube2n Ears2 Gja5 Rab34 Pdss1 Srsf11 Nppa Nkx2-5 Khsrp Hdc Bax Lsm2 Leprel4 Samd4…
GO:0005634 nucleus	C	1.1e-06	56/118 (47.5%)	5475/25407 (21.5%)	Ncapd2 Gnb5 Rbm15 Eif5a Seh1l Mcrs1 Gtf2e2 Hnrnpf Pcbp2 Nop58 Utp14b Hspb1 Ola1 Fus Aprt Ednra Tcp1 Igf2bp2 Thra Bcl9 Hdac1 Pabpn1 Maea Cirbp Rbmx Fam96b Polr2a Srsf3 Mif Sap30 Fdps Banf1 Ube2n Srsf11 Nppa Nkx2-5 Khsrp Bax Lsm2 Leprel4 Samd4b Ybx3 Nr2c2ap Irx4 Chd4 Anp32e Klhdc3 Hmga1 Sumo3 Sec13 Pfn1 Smyd2 Myh7 Limd1 Rae1 Nfib
GO:0043231 intracellular membrane-bounded organelle	C	1.36e-06	75/118 (63.6%)	9004/25407 (35.4%)	Ncapd2 Gnb5 Rbm15 Eif5a Seh1l Mcrs1 Gtf2e2 Ergic1 Hnrnpf Pcbp2 Nop58 Utp14b Hspb1 Ola1 Fus Aprt Ednra Tcp1 Igf2bp2 Thra Bcl9 Msto1 Micall1 Oxa1l Hdac1 Pabpn1 Maea Cirbp Slc8a1 Rbmx Fam96b Polr2a Srsf3 Ptpmt1 Mif Nme4 Sap30 Mrpl54 Fdps Banf1 Ube2n Ears2 Rab34 Pdss1 Srsf11 Nppa Nkx2-5 Khsrp Bax Lsm2 Leprel4 Samd4b Ybx3 Nr2c2ap Irx4 Chd4 Anp32e 1110008F13Rik Ldha Klhdc3 Psenen Cyp51 Vcam1 Hmga1 Sumo…
GO:0043227 membrane-bounded organelle	C	2.05e-06	76/118 (64.4%)	9279/25407 (36.5%)	Ncapd2 Gnb5 Rbm15 Eif5a Seh1l Mcrs1 Gtf2e2 Ergic1 Hnrnpf Pcbp2 Nop58 Utp14b Hspb1 Ola1 Fus Aprt Ednra Tcp1 Igf2bp2 Thra Bcl9 Msto1 Micall1 Oxa1l Hdac1 Pabpn1 Maea Cirbp Slc8a1 Rbmx Fam96b Polr2a Srsf3 Ptpmt1 Mif Nme4 Sap30 Mrpl54 Fdps Banf1 Ube2n Ears2 Rab34 Pdss1 Srsf11 Nppa Nkx2-5 Khsrp Bax Lsm2 Leprel4 Samd4b Ybx3 Nr2c2ap Irx4 Chd4 Anp32e 1110008F13Rik Eno1 Ldha Klhdc3 Psenen Cyp51 Vcam1 Hmga1…
GO:0030529 ribonucleoprotein complex	C	5.19e-05	16/118 (13.6%)	595/25407 (2.3%)	Eef2 Rpl28 Hnrnpf Pcbp2 Nop58 Utp14b Pabpn1 Cirbp Rbmx Mrpl54 Rpl13a Khsrp Lsm2 Ybx3 Rps12 Limd1
GO:0043228 non-membrane-bounded organelle	C	0.00111	35/118 (29.7%)	3112/25407 (12.2%)	Ncapd2 Myh7b Pdlim3 Seh1l Rpl28 Mcrs1 Nop58 Hspb1 Tcp1 Igf2bp2 Hdac1 Maea Cirbp Vmac Slc8a1 Rbmx Fam96b Myl9 Sap30 Mrpl54 Rpl13a Banf1 Khsrp Leprel4 Ppp2r1a Chd4 Klhdc3 Vcam1 Sec13 Pfn1 Myh7 Myl4 Rps12 Limd1 Nfib
GO:0043232 intracellular non-membrane-bounded organelle	C	0.00111	35/118 (29.7%)	3112/25407 (12.2%)	Ncapd2 Myh7b Pdlim3 Seh1l Rpl28 Mcrs1 Nop58 Hspb1 Tcp1 Igf2bp2 Hdac1 Maea Cirbp Vmac Slc8a1 Rbmx Fam96b Myl9 Sap30 Mrpl54 Rpl13a Banf1 Khsrp Leprel4 Ppp2r1a Chd4 Klhdc3 Vcam1 Sec13 Pfn1 Myh7 Myl4 Rps12 Limd1 Nfib
GO:0044422 organelle part	C	0.0048	43/118 (36.4%)	4582/25407 (18.0%)	Ncapd2 Myh7b Pdlim3 Eif5a Seh1l Rpl28 Mcrs1 Gtf2e2 Hnrnpf Nop58 Hspb1 Ednra Tcp1 Msto1 Micall1 Oxa1l Hdac1 Maea Vmac Slc8a1 Rbmx Fam96b Myl9 Polr2a Srsf3 Ptpmt1 Sap30 Fdps Rpl13a Bax Lsm2 Leprel4 Ppp2r1a Chd4 Ldha Klhdc3 Vcam1 Sumo3 Sec13 Myh7 Myl4 Rps12 Nfib
GO:0044444 cytoplasmic part	C	0.00515	50/118 (42.4%)	5792/25407 (22.8%)	Gnb5 Pdlim3 Eif5a Rpl28 Ergic1 Hspb1 Eif3c Tcp1 Thra Bcl9 Msto1 Pgk1 Micall1 Oxa1l Hdac1 Maea Cirbp Slc8a1 Fam96b Myl9 Ptpmt1 Nme4 Mrpl54 Fdps Rpl13a Ears2 Rab34 Pdss1 Nppa Khsrp Hdc Bax Ppp2r1a Nubp1 Anp32e 1110008F13Rik Hprt Ldha Psenen Cyp51 Vcam1 Sec13 Sc4mol Gars Smyd2 Myh7 Myl4 Hsd17b12 Rps12 Limd1
GO:0003723 RNA binding	F	5.23e-06	20/118 (16.9%)	836/25407 (3.3%)	Eef2 Eif5a Eif4e2 Hnrnpf Pcbp2 Nop58 Fus Eif3c Igf2bp2 Thra Pabpn1 Cirbp Rbmx Srsf3 Rpl13a Ears2 Khsrp Lsm2 Ybx3 Eno1
GO:0005488 binding	F	1.11e-05	84/118 (71.2%)	11300/25407 (44.5%)	Ncapd2 Gnb5 Eef2 Myh7b Rbm15 Pdlim3 Eif5a Gtf2e2 Eif4e2 Hnrnpf Pcbp2 Nop58 Hspb1 Ola1 Fus Aprt Pycrl Ednra Eif3c Tcp1 Igf2bp2 Thra Itga5 Bcl9 Pgk1 Micall1 Olfml2b Oxa1l Hdac1 Pabpn1 Maea Cirbp Vmac Slc8a1 Rbmx Myl9 Polr2a Rbpms2 Srsf3 Smpd2 Mif Nme4 Sap30 Fdps Igfbp5 Rpl13a Banf1 Ube2n Ears2 Gja5 Rab34 Pdss1 Nppa Nkx2-5 Khsrp Hdc Bax Lsm2 Ybx3 Ppp2r1a Nubp1 Gyg Irx4 Bves Chd4 Lsm7 Pdzrn3 Eno1 Hpr…
GO:0005515 protein binding	F	3.71e-05	61/118 (51.7%)	6887/25407 (27.1%)	Ncapd2 Gnb5 Eef2 Myh7b Rbm15 Pdlim3 Eif5a Gtf2e2 Eif4e2 Hnrnpf Pcbp2 Hspb1 Fus Pycrl Ednra Eif3c Tcp1 Thra Itga5 Bcl9 Micall1 Olfml2b Oxa1l Hdac1 Maea Vmac Slc8a1 Polr2a Srsf3 Mif Nme4 Sap30 Igfbp5 Ube2n Gja5 Rab34 Pdss1 Nppa Nkx2-5 Bax Lsm2 Ybx3 Ppp2r1a Nubp1 Bves Chd4 Lsm7 Pdzrn3 Eno1 Hprt Ldha Psenen Vcam1 Pfn1 Gars Smyd2 Myh7 Myl4 Hsd17b12 Limd1 Ddr1
GO:1901363 heterocyclic compound binding	F	0.000231	46/118 (39.0%)	4595/25407 (18.1%)	Eef2 Myh7b Eif5a Gtf2e2 Eif4e2 Hnrnpf Pcbp2 Nop58 Ola1 Fus Aprt Eif3c Tcp1 Igf2bp2 Thra Pgk1 Hdac1 Pabpn1 Cirbp Rbmx Polr2a Rbpms2 Srsf3 Nme4 Sap30 Rpl13a Banf1 Ube2n Ears2 Rab34 Nkx2-5 Khsrp Lsm2 Ybx3 Nubp1 Irx4 Bves Chd4 Eno1 Hprt Ldha Cyp51 Gars Myh7 Ddr1 Nfib
GO:0097159 organic cyclic compound binding	F	0.00037	46/118 (39.0%)	4666/25407 (18.4%)	Eef2 Myh7b Eif5a Gtf2e2 Eif4e2 Hnrnpf Pcbp2 Nop58 Ola1 Fus Aprt Eif3c Tcp1 Igf2bp2 Thra Pgk1 Hdac1 Pabpn1 Cirbp Rbmx Polr2a Rbpms2 Srsf3 Nme4 Sap30 Rpl13a Banf1 Ube2n Ears2 Rab34 Nkx2-5 Khsrp Lsm2 Ybx3 Nubp1 Irx4 Bves Chd4 Eno1 Hprt Ldha Cyp51 Gars Myh7 Ddr1 Nfib
GO:0003729 mRNA binding	F	0.00565	7/118 (5.9%)	124/25407 (0.5%)	Igf2bp2 Pabpn1 Cirbp Rbmx Rpl13a Khsrp Ybx3

## Sheet: N2
GO Term	Aspect	P-value	Sample frequency	Background frequency	Genes
GO:0008152 metabolic process	P	1.91e-10	117/181 (64.6%)	9466/25407 (37.3%)	Aup1 Robo1 Orc6 Prkag2 Tsg101 Acot1 Snrpb Hnrnph1 Nudt5 Uba5 Nfyc Sfpq Sart3 Galk1 Hnrnpa0 Dpy30 Prmt1 Tardbp Ilf2 Med30 Cstb H19 Igf2 Haghl Hnrnpa1 Ptprd Nt5c3b Stk39 Cnot3 Trim28 Elf4 Igf1r Spata24 Fen1 Cdc23 Cdkn1c Pafah1b3 Tubb2b Uba1 Grb10 Gnb2 Sumo2 Csnk1d Ppia Tipin Rnf4 Rps8 Dkk3 Acot2 Rnaseh2b Tuba1b Ctc1 Hmgn3 Tra2a Mad2l1 Impa2 Usp22 Wdr6 Luc7l Hsd17b7 Jkamp Raly Idh3b Pigq Tead2 Hnrnp…
GO:0044238 primary metabolic process	P	3.08e-10	107/181 (59.1%)	8217/25407 (32.3%)	Orc6 Prkag2 Tsg101 Acot1 Snrpb Hnrnph1 Nudt5 Uba5 Nfyc Sfpq Sart3 Galk1 Dpy30 Prmt1 Tardbp Ilf2 Med30 Igf2 Haghl Hnrnpa1 Ptprd Nt5c3b Stk39 Cnot3 Trim28 Elf4 Igf1r Spata24 Fen1 Cdc23 Cdkn1c Pafah1b3 Tubb2b Uba1 Grb10 Gnb2 Sumo2 Csnk1d Ppia Tipin Rnf4 Rps8 Dkk3 Acot2 Rnaseh2b Tuba1b Ctc1 Hmgn3 Tra2a Mad2l1 Impa2 Usp22 Luc7l Hsd17b7 Jkamp Raly Idh3b Pigq Tead2 Hnrnpdl Snrpd1 Rfc5 Vrk1 Nhp2 Ehmt1 Al…
GO:0071704 organic substance metabolic process	P	3.46e-10	110/181 (60.8%)	8614/25407 (33.9%)	Orc6 Prkag2 Tsg101 Acot1 Snrpb Hnrnph1 Nudt5 Uba5 Nfyc Sfpq Sart3 Galk1 Hnrnpa0 Dpy30 Prmt1 Tardbp Ilf2 Med30 H19 Igf2 Haghl Hnrnpa1 Ptprd Nt5c3b Stk39 Cnot3 Trim28 Elf4 Igf1r Spata24 Fen1 Cdc23 Cdkn1c Pafah1b3 Tubb2b Uba1 Grb10 Gnb2 Sumo2 Csnk1d Ppia Tipin Rnf4 Rps8 Dkk3 Acot2 Rnaseh2b Tuba1b Ctc1 Hmgn3 Tra2a Mad2l1 Impa2 Usp22 Luc7l Hsd17b7 Jkamp Raly Idh3b Pigq Tead2 Hnrnpdl Snrpd1 Rfc5 Vrk1 N…
GO:1901360 organic cyclic compound metabolic process	P	2.24e-09	78/181 (43.1%)	5037/25407 (19.8%)	Orc6 Tsg101 Snrpb Hnrnph1 Nudt5 Nfyc Sfpq Sart3 Dpy30 Tardbp Ilf2 Med30 Igf2 Hnrnpa1 Nt5c3b Cnot3 Trim28 Elf4 Igf1r Spata24 Fen1 Cdkn1c Tubb2b Gnb2 Sumo2 Tipin Rnf4 Rps8 Dkk3 Rnaseh2b Tuba1b Ctc1 Hmgn3 Tra2a Usp22 Luc7l Hsd17b7 Raly Idh3b Tead2 Hnrnpdl Snrpd1 Rfc5 Nhp2 Ehmt1 Alyref Gnb1 Ilk Cdk2 Pcbp1 Npm1 Itgb3bp Smarcb1 Mcmbp Ints7 Hnrnpab Ran Hmgcs1 Tubb6 Dpysl3 Tsta3 Tuba1c Ptprk Pank2 Hmgb2 …
GO:0044237 cellular metabolic process	P	5.52e-09	103/181 (56.9%)	8045/25407 (31.7%)	Orc6 Prkag2 Tsg101 Acot1 Snrpb Hnrnph1 Nudt5 Uba5 Nfyc Sfpq Sart3 Galk1 Dpy30 Prmt1 Tardbp Ilf2 Med30 Igf2 Haghl Hnrnpa1 Ptprd Nt5c3b Stk39 Cnot3 Trim28 Elf4 Igf1r Spata24 Fen1 Cdc23 Cdkn1c Tubb2b Uba1 Grb10 Gnb2 Sumo2 Csnk1d Ppia Tipin Rnf4 Rps8 Dkk3 Acot2 Rnaseh2b Tuba1b Ctc1 Hmgn3 Tra2a Mad2l1 Impa2 Usp22 Wdr6 Luc7l Jkamp Raly Idh3b Pigq Tead2 Hnrnpdl Snrpd1 Rfc5 Vrk1 Nhp2 Gprasp1 Ehmt1 Alyref…
GO:0006139 nucleobase-containing compound metabolic process	P	1.7e-08	73/181 (40.3%)	4696/25407 (18.5%)	Orc6 Tsg101 Snrpb Hnrnph1 Nudt5 Nfyc Sfpq Sart3 Dpy30 Tardbp Ilf2 Med30 Igf2 Hnrnpa1 Nt5c3b Cnot3 Trim28 Elf4 Igf1r Spata24 Fen1 Cdkn1c Tubb2b Gnb2 Sumo2 Tipin Rnf4 Rps8 Dkk3 Rnaseh2b Tuba1b Ctc1 Hmgn3 Tra2a Usp22 Luc7l Raly Idh3b Tead2 Hnrnpdl Snrpd1 Rfc5 Nhp2 Ehmt1 Alyref Gnb1 Ilk Cdk2 Pcbp1 Npm1 Itgb3bp Smarcb1 Mcmbp Ints7 Hnrnpab Ran Tubb6 Dpysl3 Tsta3 Tuba1c Ptprk Pank2 Hmgb2 Hmgn2 Prpf38a C…
GO:0046483 heterocycle metabolic process	P	2.07e-08	74/181 (40.9%)	4821/25407 (19.0%)	Orc6 Tsg101 Snrpb Hnrnph1 Nudt5 Nfyc Sfpq Sart3 Dpy30 Tardbp Ilf2 Med30 Igf2 Hnrnpa1 Nt5c3b Cnot3 Trim28 Elf4 Igf1r Spata24 Fen1 Cdkn1c Tubb2b Gnb2 Sumo2 Tipin Rnf4 Rps8 Dkk3 Rnaseh2b Tuba1b Ctc1 Hmgn3 Tra2a Usp22 Luc7l Raly Idh3b Tead2 Hnrnpdl Snrpd1 Rfc5 Nhp2 Ehmt1 Alyref Gnb1 Ilk Cdk2 Pcbp1 Npm1 Itgb3bp Smarcb1 Mcmbp Ints7 Hnrnpab Ran Tubb6 Dpysl3 Tsta3 Tuba1c Ptprk Pank2 Hmgb2 Hmgn2 Prpf38a C…
GO:0034641 cellular nitrogen compound metabolic process	P	8.24e-08	74/181 (40.9%)	4957/25407 (19.5%)	Orc6 Tsg101 Snrpb Hnrnph1 Nudt5 Nfyc Sfpq Sart3 Dpy30 Tardbp Ilf2 Med30 Igf2 Haghl Hnrnpa1 Nt5c3b Cnot3 Trim28 Elf4 Igf1r Spata24 Fen1 Cdkn1c Tubb2b Gnb2 Sumo2 Tipin Rnf4 Rps8 Dkk3 Rnaseh2b Tuba1b Ctc1 Hmgn3 Tra2a Usp22 Luc7l Raly Idh3b Tead2 Hnrnpdl Snrpd1 Rfc5 Nhp2 Ehmt1 Alyref Gnb1 Ilk Cdk2 Pcbp1 Npm1 Itgb3bp Smarcb1 Mcmbp Ints7 Hnrnpab Ran Tubb6 Dpysl3 Tsta3 Tuba1c Ptprk Pank2 Hmgb2 Hmgn2 Prp…
GO:0006725 cellular aromatic compound metabolic process	P	8.9e-08	73/181 (40.3%)	4857/25407 (19.1%)	Orc6 Tsg101 Snrpb Hnrnph1 Nudt5 Nfyc Sfpq Sart3 Dpy30 Tardbp Ilf2 Med30 Igf2 Hnrnpa1 Nt5c3b Cnot3 Trim28 Elf4 Igf1r Spata24 Fen1 Cdkn1c Tubb2b Gnb2 Sumo2 Tipin Rnf4 Rps8 Dkk3 Rnaseh2b Tuba1b Ctc1 Hmgn3 Tra2a Usp22 Luc7l Raly Idh3b Tead2 Hnrnpdl Snrpd1 Rfc5 Nhp2 Ehmt1 Alyref Gnb1 Ilk Cdk2 Pcbp1 Npm1 Itgb3bp Smarcb1 Mcmbp Ints7 Hnrnpab Ran Tubb6 Dpysl3 Tsta3 Tuba1c Ptprk Pank2 Hmgb2 Hmgn2 Prpf38a C…
GO:0007049 cell cycle	P	1.03e-07	33/181 (18.2%)	1221/25407 (4.8%)	Tsg101 Zwint Igf2 Cenpt Igf1r Cdc23 Cdkn1c Csnk1d Tipin Rnf4 Rnaseh2b Ctc1 Mad2l1 Hjurp Usp22 Wdr6 Vrk1 Ilk Cdk2 Npm1 Itgb3bp Smarcb1 Mcmbp Ints7 Ran Cenpw Ranbp1 Ptprk Sept6 Cdk4 Lmnb1 Gata6 Ccnd3
GO:0022402 cell cycle process	P	1.52e-07	28/181 (15.5%)	898/25407 (3.5%)	Tsg101 Zwint Igf2 Cenpt Igf1r Cdc23 Cdkn1c Csnk1d Tipin Rnf4 Rnaseh2b Ctc1 Mad2l1 Wdr6 Vrk1 Ilk Cdk2 Npm1 Itgb3bp Smarcb1 Mcmbp Ints7 Ran Cenpw Ranbp1 Cdk4 Lmnb1 Gata6
GO:0006807 nitrogen compound metabolic process	P	5.06e-07	75/181 (41.4%)	5256/25407 (20.7%)	Orc6 Tsg101 Snrpb Hnrnph1 Nudt5 Nfyc Sfpq Sart3 Dpy30 Tardbp Ilf2 Med30 Igf2 Haghl Hnrnpa1 Nt5c3b Cnot3 Trim28 Elf4 Igf1r Spata24 Fen1 Cdkn1c Tubb2b Gnb2 Sumo2 Tipin Rnf4 Rps8 Dkk3 Rnaseh2b Tuba1b Ctc1 Hmgn3 Tra2a Usp22 Luc7l Raly Idh3b Tead2 Hnrnpdl Snrpd1 Rfc5 Nhp2 Ehmt1 Alyref Gnb1 Ilk Cdk2 Pcbp1 Npm1 Itgb3bp Smarcb1 Mcmbp Ints7 Hnrnpab Ran Tubb6 Dpysl3 Tsta3 Tuba1c Ptprk Pank2 Hmgb2 Hmgn2 Prp…
GO:0044260 cellular macromolecule metabolic process	P	4.51e-06	79/181 (43.6%)	5960/25407 (23.5%)	Orc6 Prkag2 Tsg101 Snrpb Hnrnph1 Uba5 Nfyc Sfpq Sart3 Dpy30 Prmt1 Tardbp Ilf2 Med30 Igf2 Hnrnpa1 Ptprd Stk39 Cnot3 Trim28 Elf4 Igf1r Spata24 Fen1 Cdc23 Cdkn1c Uba1 Grb10 Sumo2 Csnk1d Ppia Tipin Rnf4 Rps8 Dkk3 Rnaseh2b Ctc1 Hmgn3 Tra2a Mad2l1 Usp22 Luc7l Jkamp Raly Pigq Tead2 Hnrnpdl Snrpd1 Rfc5 Vrk1 Nhp2 Gprasp1 Ehmt1 Alyref Pygl Ilk Cdk2 Pcbp1 Npm1 Itgb3bp Smarcb1 Mcmbp Ints7 Hnrnpab Ptprk Hmgb2…
GO:0090304 nucleic acid metabolic process	P	1.18e-05	58/181 (32.0%)	3772/25407 (14.8%)	Orc6 Tsg101 Snrpb Hnrnph1 Nfyc Sfpq Sart3 Dpy30 Tardbp Ilf2 Med30 Igf2 Hnrnpa1 Cnot3 Trim28 Elf4 Igf1r Spata24 Fen1 Cdkn1c Sumo2 Tipin Rnf4 Rps8 Dkk3 Rnaseh2b Ctc1 Hmgn3 Tra2a Usp22 Luc7l Raly Tead2 Hnrnpdl Snrpd1 Rfc5 Nhp2 Ehmt1 Alyref Ilk Cdk2 Pcbp1 Npm1 Itgb3bp Smarcb1 Mcmbp Ints7 Hnrnpab Ptprk Hmgb2 Hmgn2 Prpf38a Cand1 Eif4a3 Gata6 H2afv 2610002J02Rik Hnrnpk
GO:0009987 cellular process	P	1.97e-05	135/181 (74.6%)	13685/25407 (53.9%)	Robo1 Orc6 Prkag2 Tsg101 Acot1 Snrpb Hnrnph1 Tpd52 Nudt5 Uba5 Nfyc Sfpq Igf2r Sart3 Galk1 Get4 Zwint Socs2 Dpy30 Prmt1 Tardbp Wasf1 Ilf2 Med30 H19 Dazap1 Igf2 Haghl Hnrnpa1 Ptprd Cenpt Nt5c3b Stk39 Cnot3 Trim28 Elf4 Igf1r Spata24 Fen1 Cdc23 Cdkn1c Tubb2b Uba1 Grb10 Gnb2 Sumo2 Csnk1d Ppia Tipin Rnf4 Rps8 Dkk3 Acot2 Pcdh7 Rnaseh2b Nup205 Tuba1b Ctc1 Hmgn3 Tra2a Mad2l1 Impa2 Hjurp Usp22 Wdr6 Luc7l C…
GO:0008380 RNA splicing	P	2.22e-05	14/181 (7.7%)	265/25407 (1.0%)	Snrpb Hnrnph1 Sfpq Tardbp Hnrnpa1 Tra2a Luc7l Raly Snrpd1 Alyref Npm1 Prpf38a Eif4a3 Hnrnpk
GO:0000278 mitotic cell cycle	P	3.8e-05	20/181 (11.0%)	602/25407 (2.4%)	Zwint Igf2 Cenpt Igf1r Cdc23 Tipin Rnaseh2b Ctc1 Mad2l1 Usp22 Vrk1 Cdk2 Itgb3bp Smarcb1 Mcmbp Ran Cenpw Ranbp1 Cdk4 Lmnb1
GO:0051726 regulation of cell cycle	P	5.13e-05	20/181 (11.0%)	613/25407 (2.4%)	Tsg101 Zwint Igf2 Igf1r Cdc23 Cdkn1c Rnf4 Rnaseh2b Ctc1 Mad2l1 Usp22 Wdr6 Ilk Npm1 Ranbp1 Ptprk Cdk4 Lmnb1 Gata6 Ccnd3
GO:0006397 mRNA processing	P	7.42e-05	15/181 (8.3%)	341/25407 (1.3%)	Snrpb Hnrnph1 Sfpq Tardbp Hnrnpa1 Tra2a Luc7l Raly Snrpd1 Alyref Pcbp1 Npm1 Prpf38a Eif4a3 Hnrnpk
GO:0016071 mRNA metabolic process	P	7.89e-05	16/181 (8.8%)	395/25407 (1.6%)	Snrpb Hnrnph1 Sfpq Tardbp Hnrnpa1 Tra2a Luc7l Raly Hnrnpdl Snrpd1 Alyref Pcbp1 Npm1 Prpf38a Eif4a3 Hnrnpk
GO:0006396 RNA processing	P	8.06e-05	19/181 (10.5%)	568/25407 (2.2%)	Snrpb Hnrnph1 Sfpq Sart3 Tardbp Hnrnpa1 Rps8 Tra2a Luc7l Raly Snrpd1 Nhp2 Alyref Pcbp1 Npm1 Ints7 Prpf38a Eif4a3 Hnrnpk
GO:0043170 macromolecule metabolic process	P	9.38e-05	83/181 (45.9%)	6832/25407 (26.9%)	Orc6 Prkag2 Tsg101 Snrpb Hnrnph1 Uba5 Nfyc Sfpq Sart3 Hnrnpa0 Dpy30 Prmt1 Tardbp Ilf2 Med30 H19 Igf2 Hnrnpa1 Ptprd Stk39 Cnot3 Trim28 Elf4 Igf1r Spata24 Fen1 Cdc23 Cdkn1c Uba1 Grb10 Sumo2 Csnk1d Ppia Tipin Rnf4 Rps8 Dkk3 Rnaseh2b Ctc1 Hmgn3 Tra2a Mad2l1 Usp22 Luc7l Jkamp Raly Pigq Tead2 Hnrnpdl Snrpd1 Rfc5 Vrk1 Nhp2 Gprasp1 Ehmt1 Alyref Pygl Ilk Cdk2 Pcbp1 Npm1 Itgb3bp Smarcb1 Mcmbp Ints7 Hnrnpab…
GO:0016070 RNA metabolic process	P	0.000106	51/181 (28.2%)	3281/25407 (12.9%)	Tsg101 Snrpb Hnrnph1 Nfyc Sfpq Sart3 Dpy30 Tardbp Ilf2 Med30 Igf2 Hnrnpa1 Cnot3 Trim28 Elf4 Igf1r Spata24 Fen1 Cdkn1c Sumo2 Rnf4 Rps8 Dkk3 Rnaseh2b Hmgn3 Tra2a Usp22 Luc7l Raly Tead2 Hnrnpdl Snrpd1 Nhp2 Ehmt1 Alyref Ilk Cdk2 Pcbp1 Npm1 Itgb3bp Smarcb1 Ints7 Hnrnpab Ptprk Hmgb2 Hmgn2 Prpf38a Cand1 Eif4a3 Gata6 Hnrnpk
GO:0006996 organelle organization	P	0.000181	40/181 (22.1%)	2268/25407 (8.9%)	Tsg101 Get4 Zwint Dpy30 Prmt1 Wasf1 Igf2 Cenpt Igf1r Cdc23 Csnk1d Ppia Tipin Rnf4 Nup205 Ctc1 Hmgn3 Mad2l1 Usp22 Sh3kbp1 Actn1 Rtn3 Vrk1 Ehmt1 Ilk Cdk2 Npm1 Itgb3bp Smarcb1 Mcmbp Ran Actn4 Cenpw Golm1 Mical2 Ranbp1 Dpysl3 Pank2 Hmgb2 H2afv
GO:0051301 cell division	P	0.000238	18/181 (9.9%)	546/25407 (2.1%)	Tsg101 Zwint Igf2 Cenpt Igf1r Cdc23 Tipin Mad2l1 Vrk1 Cdk2 Itgb3bp Mcmbp Ran Cenpw Ranbp1 Sept6 Cdk4 Ccnd3
GO:0000280 nuclear division	P	0.000429	14/181 (7.7%)	336/25407 (1.3%)	Zwint Igf2 Cenpt Igf1r Cdc23 Tipin Mad2l1 Vrk1 Cdk2 Itgb3bp Mcmbp Ran Cenpw Ranbp1
GO:0007067 mitosis	P	0.000429	14/181 (7.7%)	336/25407 (1.3%)	Zwint Igf2 Cenpt Igf1r Cdc23 Tipin Mad2l1 Vrk1 Cdk2 Itgb3bp Mcmbp Ran Cenpw Ranbp1
GO:0010467 gene expression	P	0.000504	56/181 (30.9%)	3969/25407 (15.6%)	Tsg101 Snrpb Hnrnph1 Nfyc Sfpq Sart3 Hnrnpa0 Dpy30 Tardbp Ilf2 Med30 H19 Igf2 Hnrnpa1 Cnot3 Trim28 Elf4 Igf1r Spata24 Cdkn1c Sumo2 Csnk1d Rnf4 Rps8 Dkk3 Rnaseh2b Hmgn3 Tra2a Usp22 Luc7l Raly Tead2 Hnrnpdl Snrpd1 Nhp2 Ehmt1 Alyref Ilk Cdk2 Pcbp1 Npm1 Itgb3bp Smarcb1 Ints7 Hnrnpab Ptprk Hmgb2 Hmgn2 Prpf38a Cand1 Cdk4 Capn2 Eif4a3 Gata6 Eif4a1 Hnrnpk
GO:0010557 positive regulation of macromolecule biosynthetic process	P	0.00064	27/181 (14.9%)	1237/25407 (4.9%)	Nfyc Tardbp Ilf2 Med30 Igf2 Trim28 Elf4 Igf1r Cdkn1c Sumo2 Rnf4 Ctc1 Hmgn3 Usp22 Tead2 Alyref Ilk Cdk2 Pcbp1 Npm1 Smarcb1 Hnrnpab Hmgb2 Cand1 Eif4a3 Gata6 Hnrnpk
GO:1902589 single-organism organelle organization	P	0.000656	31/181 (17.1%)	1569/25407 (6.2%)	Zwint Dpy30 Prmt1 Wasf1 Igf2 Cenpt Igf1r Cdc23 Csnk1d Tipin Rnf4 Ctc1 Mad2l1 Usp22 Actn1 Vrk1 Ehmt1 Ilk Cdk2 Npm1 Itgb3bp Smarcb1 Mcmbp Ran Actn4 Cenpw Mical2 Ranbp1 Dpysl3 Pank2 Hmgb2
GO:0071840 cellular component organization or biogenesis	P	0.000659	57/181 (31.5%)	4108/25407 (16.2%)	Arl6ip1 Robo1 Tsg101 Get4 Zwint Dpy30 Prmt1 Wasf1 Igf2 Ptprd Cenpt Trim28 Igf1r Cdc23 Tubb2b Csnk1d Ppia Tipin Rnf4 Rps8 Nup205 Tuba1b Ctc1 Hmgn3 Mad2l1 Usp22 Luc7l Sh3kbp1 Actn1 Rtn3 Vrk1 Nhp2 Ehmt1 Ilk Cdk2 Npm1 Itgb3bp Smarcb1 Mcmbp Hnrnpab Ran Actn4 Cenpw Tubb6 Golm1 Mical2 Ranbp1 Dpysl3 Tuba1c Ptprk Pank2 Hmgb2 Gpc3 Cand1 H2afv Vdac2 Hnrnpk
GO:0048285 organelle fission	P	0.00121	14/181 (7.7%)	366/25407 (1.4%)	Zwint Igf2 Cenpt Igf1r Cdc23 Tipin Mad2l1 Vrk1 Cdk2 Itgb3bp Mcmbp Ran Cenpw Ranbp1
GO:0016043 cellular component organization	P	0.00149	55/181 (30.4%)	3991/25407 (15.7%)	Arl6ip1 Robo1 Tsg101 Get4 Zwint Dpy30 Prmt1 Wasf1 Igf2 Ptprd Cenpt Trim28 Igf1r Cdc23 Tubb2b Csnk1d Ppia Tipin Rnf4 Nup205 Tuba1b Ctc1 Hmgn3 Mad2l1 Usp22 Luc7l Sh3kbp1 Actn1 Rtn3 Vrk1 Ehmt1 Ilk Cdk2 Npm1 Itgb3bp Smarcb1 Mcmbp Hnrnpab Ran Actn4 Cenpw Tubb6 Golm1 Mical2 Ranbp1 Dpysl3 Tuba1c Ptprk Pank2 Hmgb2 Gpc3 Cand1 H2afv Vdac2 Hnrnpk
GO:0044699 single-organism process	P	0.00227	124/181 (68.5%)	12867/25407 (50.6%)	Arl6ip1 Robo1 Prkag2 Tsg101 Acot1 Tpd52 Nudt5 Trappc1 Uba5 Sfpq Tnnt1 Igf2r Galk1 Get4 Zwint Socs2 Dpy30 Prmt1 Wasf1 Med30 Cstb H19 Dazap1 Igf2 Haghl Ptprd Cenpt Nt5c3b Stk39 Cnot3 Trim28 Elf4 Igf1r Spata24 Fen1 Cdc23 Cdkn1c Pafah1b3 Tubb2b Grb10 Gnb2 Csnk1d Anxa6 Ppia Tipin Rnf4 Dkk3 Acot2 Pcdh7 Rnaseh2b Tuba1b Xpo6 Ctc1 Hmgn3 Mad2l1 Impa2 Hjurp Usp22 Wdr6 Luc7l Ctnnbl1 Sh3kbp1 Hsd17b7 Mmgt2 Snx…
GO:0031328 positive regulation of cellular biosynthetic process	P	0.00255	27/181 (14.9%)	1328/25407 (5.2%)	Nfyc Tardbp Ilf2 Med30 Igf2 Trim28 Elf4 Igf1r Cdkn1c Sumo2 Rnf4 Ctc1 Hmgn3 Usp22 Tead2 Alyref Ilk Cdk2 Pcbp1 Npm1 Smarcb1 Hnrnpab Hmgb2 Cand1 Eif4a3 Gata6 Hnrnpk
GO:0045935 positive regulation of nucleobase-containing compound metabolic process	P	0.00261	26/181 (14.4%)	1247/25407 (4.9%)	Nfyc Tardbp Ilf2 Med30 Igf2 Trim28 Elf4 Igf1r Cdkn1c Sumo2 Rnf4 Ctc1 Hmgn3 Usp22 Tead2 Alyref Ilk Cdk2 Npm1 Smarcb1 Hnrnpab Hmgb2 Cand1 Eif4a3 Gata6 Hnrnpk
GO:0009891 positive regulation of biosynthetic process	P	0.00391	27/181 (14.9%)	1358/25407 (5.3%)	Nfyc Tardbp Ilf2 Med30 Igf2 Trim28 Elf4 Igf1r Cdkn1c Sumo2 Rnf4 Ctc1 Hmgn3 Usp22 Tead2 Alyref Ilk Cdk2 Pcbp1 Npm1 Smarcb1 Hnrnpab Hmgb2 Cand1 Eif4a3 Gata6 Hnrnpk
GO:0044710 single-organism metabolic process	P	0.00392	57/181 (31.5%)	4333/25407 (17.1%)	Prkag2 Acot1 Nudt5 Uba5 Sfpq Galk1 Dpy30 Prmt1 Igf2 Haghl Nt5c3b Stk39 Trim28 Igf1r Fen1 Pafah1b3 Tubb2b Grb10 Gnb2 Dkk3 Acot2 Rnaseh2b Tuba1b Ctc1 Impa2 Usp22 Hsd17b7 Idh3b Pigq Ehmt1 Alyref Pygl Gnb1 Ilk Cdk2 Npm1 Smarcb1 Ran Hmgcs1 Tubb6 Golm1 Mical2 Dpysl3 Aldh1b1 Tsta3 Tuba1c Pank2 Hmgb2 Npc2 Cyb5r3 Arfgap1 Lmnb1 Eif4a3 Gata6 2610002J02Rik Rgs12 Aldh18a1
GO:0051173 positive regulation of nitrogen compound metabolic process	P	0.00406	26/181 (14.4%)	1277/25407 (5.0%)	Nfyc Tardbp Ilf2 Med30 Igf2 Trim28 Elf4 Igf1r Cdkn1c Sumo2 Rnf4 Ctc1 Hmgn3 Usp22 Tead2 Alyref Ilk Cdk2 Npm1 Smarcb1 Hnrnpab Hmgb2 Cand1 Eif4a3 Gata6 Hnrnpk
GO:0048522 positive regulation of cellular process	P	0.00449	47/181 (26.0%)	3275/25407 (12.9%)	Robo1 Prkag2 Tpd52 Nfyc Igf2r Socs2 Tardbp Ilf2 Med30 Igf2 Ptprd Trim28 Elf4 Igf1r Cdkn1c Grb10 Sumo2 Csnk1d Ppia Tipin Rnf4 Rnaseh2b Ctc1 Hmgn3 Mad2l1 Usp22 Ctnnbl1 Tead2 Alyref Ilk Cdk2 Pcbp1 Npm1 Smarcb1 Hnrnpab Actn4 Ranbp1 Dpysl3 Hmgb2 Gpc3 Cand1 Cdk4 Lmnb1 Eif4a3 Gata6 Ccnd3 Hnrnpk
GO:0071824 protein-DNA complex subunit organization	P	0.00484	8/181 (4.4%)	114/25407 (0.4%)	Cenpt Rnf4 Npm1 Itgb3bp Smarcb1 Cenpw Cand1 H2afv
GO:0051276 chromosome organization	P	0.00746	18/181 (9.9%)	693/25407 (2.7%)	Zwint Dpy30 Prmt1 Cenpt Cdc23 Rnf4 Ctc1 Hmgn3 Mad2l1 Usp22 Ehmt1 Cdk2 Npm1 Itgb3bp Smarcb1 Mcmbp Cenpw H2afv
GO:1901576 organic substance biosynthetic process	P	0.00814	57/181 (31.5%)	4432/25407 (17.4%)	Orc6 Prkag2 Tsg101 Nfyc Sfpq Dpy30 Tardbp Ilf2 Med30 Igf2 Haghl Cnot3 Trim28 Elf4 Igf1r Spata24 Fen1 Cdkn1c Grb10 Sumo2 Tipin Rnf4 Rps8 Dkk3 Ctc1 Hmgn3 Usp22 Hsd17b7 Pigq Tead2 Hnrnpdl Rfc5 Ehmt1 Alyref Pygl Ilk Cdk2 Pcbp1 Npm1 Itgb3bp Smarcb1 Mcmbp Hnrnpab Hmgcs1 Tsta3 Ptprk Pank2 Hmgb2 Cyb5r3 Hmgn2 Cand1 Eif4a3 Gata6 Eif4a1 2610002J02Rik Hnrnpk Aldh18a1
GO:0044424 intracellular part	C	7.13e-25	154/181 (85.1%)	11609/25407 (45.7%)	Arl6ip1 Aup1 Robo1 Orc6 Prkag2 Tsg101 Nudt16l1 Acot1 Snrpb Hnrnph1 Tpd52 Trappc1 Uba5 Nfyc Sfpq Tnnt1 Igf2r Sart3 Galk1 Get4 Zwint Hnrnpa0 Dpy30 Prmt1 Tardbp Wasf1 Ilf2 Med30 Cstb H19 Dazap1 Hnrnpa1 Cenpt Nt5c3b Stk39 Rpl12 Cnot3 Sfrs18 Trim28 Elf4 Igf1r Spata24 Fen1 Cdc23 Cdkn1c Pafah1b3 Tubb2b Grb10 Gnb2 Sumo2 Csnk1d Anxa6 Ppia Tipin Rnf4 Rps8 Acot2 Rnaseh2b Nup205 Tuba1b Xpo6 Ctc1 Hmgn3 Tra2a …
GO:0005622 intracellular	C	1.76e-24	155/181 (85.6%)	11858/25407 (46.7%)	Arl6ip1 Aup1 Robo1 Orc6 Prkag2 Tsg101 Nudt16l1 Acot1 Snrpb Hnrnph1 Tpd52 Trappc1 Uba5 Nfyc Sfpq Tnnt1 Igf2r Sart3 Galk1 Get4 Zwint Socs2 Hnrnpa0 Dpy30 Prmt1 Tardbp Wasf1 Ilf2 Med30 Cstb H19 Dazap1 Hnrnpa1 Cenpt Nt5c3b Stk39 Rpl12 Cnot3 Sfrs18 Trim28 Elf4 Igf1r Spata24 Fen1 Cdc23 Cdkn1c Pafah1b3 Tubb2b Grb10 Gnb2 Sumo2 Csnk1d Anxa6 Ppia Tipin Rnf4 Rps8 Acot2 Rnaseh2b Nup205 Tuba1b Xpo6 Ctc1 Hmgn3 …
GO:0043226 organelle	C	1.28e-20	140/181 (77.3%)	10289/25407 (40.5%)	Arl6ip1 Aup1 Orc6 Tsg101 Acot1 Snrpb Hnrnph1 Tpd52 Trappc1 Uba5 Nfyc Sfpq Tnnt1 Igf2r Sart3 Zwint Hnrnpa0 Dpy30 Prmt1 Tardbp Wasf1 Ilf2 Med30 Cstb Dazap1 Hnrnpa1 Cenpt Stk39 Rpl12 Cnot3 Sfrs18 Trim28 Elf4 Igf1r Spata24 Fen1 Cdc23 Cdkn1c Tubb2b Gnb2 Sumo2 Csnk1d Anxa6 Ppia Tipin Rnf4 Rps8 Acot2 Rnaseh2b Nup205 Tuba1b Xpo6 Ctc1 Hmgn3 Tra2a Mad2l1 Tmem97 Hjurp Usp22 Wdr6 Luc7l Ctnnbl1 Sh3kbp1 Hsd17b…
GO:0043229 intracellular organelle	C	6.53e-20	138/181 (76.2%)	10145/25407 (39.9%)	Arl6ip1 Aup1 Orc6 Tsg101 Acot1 Snrpb Hnrnph1 Tpd52 Trappc1 Uba5 Nfyc Sfpq Tnnt1 Igf2r Sart3 Zwint Hnrnpa0 Dpy30 Prmt1 Tardbp Wasf1 Ilf2 Med30 Cstb Dazap1 Hnrnpa1 Cenpt Stk39 Rpl12 Cnot3 Sfrs18 Trim28 Elf4 Igf1r Spata24 Fen1 Cdc23 Cdkn1c Tubb2b Gnb2 Sumo2 Csnk1d Ppia Tipin Rnf4 Rps8 Acot2 Rnaseh2b Nup205 Tuba1b Xpo6 Ctc1 Hmgn3 Tra2a Mad2l1 Tmem97 Hjurp Usp22 Wdr6 Luc7l Ctnnbl1 Sh3kbp1 Hsd17b7 Jkam…
GO:0043231 intracellular membrane-bounded organelle	C	8.48e-17	125/181 (69.1%)	9004/25407 (35.4%)	Arl6ip1 Aup1 Orc6 Tsg101 Acot1 Snrpb Hnrnph1 Tpd52 Trappc1 Uba5 Nfyc Sfpq Igf2r Sart3 Zwint Hnrnpa0 Dpy30 Prmt1 Tardbp Wasf1 Ilf2 Med30 Cstb Dazap1 Hnrnpa1 Cenpt Stk39 Rpl12 Cnot3 Sfrs18 Trim28 Elf4 Igf1r Spata24 Fen1 Cdc23 Cdkn1c Gnb2 Sumo2 Csnk1d Ppia Tipin Rnf4 Acot2 Rnaseh2b Nup205 Xpo6 Ctc1 Hmgn3 Tra2a Mad2l1 Tmem97 Usp22 Wdr6 Luc7l Ctnnbl1 Hsd17b7 Jkamp Mmgt2 Snx4 Raly Actn1 Idh3b Pigq Tead…
GO:0032991 macromolecular complex	C	8.78e-17	82/181 (45.3%)	4122/25407 (16.2%)	Arl6ip1 Orc6 Prkag2 Tsg101 Snrpb Hnrnph1 Trappc1 Nfyc Tnnt1 Igf2r Get4 Zwint Hnrnpa0 Dpy30 Prmt1 Ilf2 Med30 Hnrnpa1 Cenpt Rpl12 Cnot3 Igf1r Cdc23 Tubb2b Gnb2 Csnk1d Anxa6 Rps8 Rnaseh2b Nup205 Tuba1b Ctc1 Mad2l1 Hjurp Usp22 Wdr6 Luc7l Ctnnbl1 Snx4 Aif1l Raly Pigq Tead2 Snrpd1 Copz1 Rfc5 Nhp2 Ap2s1 Alyref Gnb1 Ilk Cdk2 Pcbp1 Npm1 Itgb3bp Smarcb1 Mcmbp Ints7 Hnrnpab Ran Actn4 Cenpw Tubb6 Dpysl3 Cenp…
GO:0043227 membrane-bounded organelle	C	9.03e-17	127/181 (70.2%)	9279/25407 (36.5%)	Arl6ip1 Aup1 Orc6 Tsg101 Acot1 Snrpb Hnrnph1 Tpd52 Trappc1 Uba5 Nfyc Sfpq Igf2r Sart3 Zwint Hnrnpa0 Dpy30 Prmt1 Tardbp Wasf1 Ilf2 Med30 Cstb Dazap1 Hnrnpa1 Cenpt Stk39 Rpl12 Cnot3 Sfrs18 Trim28 Elf4 Igf1r Spata24 Fen1 Cdc23 Cdkn1c Gnb2 Sumo2 Csnk1d Anxa6 Ppia Tipin Rnf4 Acot2 Rnaseh2b Nup205 Xpo6 Ctc1 Hmgn3 Tra2a Mad2l1 Tmem97 Usp22 Wdr6 Luc7l Ctnnbl1 Hsd17b7 Jkamp Mmgt2 Snx4 Raly Actn1 Idh3b Pig…
GO:0044446 intracellular organelle part	C	3.57e-16	84/181 (46.4%)	4408/25407 (17.3%)	Arl6ip1 Orc6 Tsg101 Snrpb Hnrnph1 Nfyc Sfpq Tnnt1 Igf2r Zwint Dpy30 Wasf1 Ilf2 Med30 Cstb Hnrnpa1 Cenpt Rpl12 Trim28 Elf4 Cdc23 Tubb2b Gnb2 Sumo2 Csnk1d Tipin Rnf4 Rps8 Nup205 Tuba1b Xpo6 Ctc1 Hmgn3 Mad2l1 Tmem97 Hjurp Usp22 Wdr6 Luc7l Ctnnbl1 Snx4 Aif1l Raly Actn1 Pigq Snrpd1 Copz1 Rfc5 Vrk1 Nhp2 Ap2s1 Alyref Gnb1 Ilk Cox8a Cdk2 Npm1 Itgb3bp Smarcb1 Ints7 Ran Actn4 Dtx2 Cenpw Tubb6 Ranbp1 Dpysl3…
GO:0005634 nucleus	C	2.59e-15	93/181 (51.4%)	5475/25407 (21.5%)	Aup1 Orc6 Tsg101 Snrpb Hnrnph1 Uba5 Nfyc Sfpq Igf2r Sart3 Zwint Hnrnpa0 Dpy30 Prmt1 Tardbp Ilf2 Med30 Cstb Dazap1 Hnrnpa1 Cenpt Stk39 Rpl12 Cnot3 Sfrs18 Trim28 Elf4 Spata24 Fen1 Cdc23 Cdkn1c Sumo2 Csnk1d Ppia Tipin Rnf4 Rnaseh2b Nup205 Xpo6 Ctc1 Hmgn3 Tra2a Mad2l1 Tmem97 Usp22 Wdr6 Luc7l Ctnnbl1 Raly Actn1 Tead2 Hnrnpdl Snrpd1 Rfc5 Vrk1 Nhp2 Gprasp1 Ehmt1 Alyref Cdk2 Pcbp1 Npm1 Itgb3bp Smarcb1 Mc…
GO:0044422 organelle part	C	4.3e-15	84/181 (46.4%)	4582/25407 (18.0%)	Arl6ip1 Orc6 Tsg101 Snrpb Hnrnph1 Nfyc Sfpq Tnnt1 Igf2r Zwint Dpy30 Wasf1 Ilf2 Med30 Cstb Hnrnpa1 Cenpt Rpl12 Trim28 Elf4 Cdc23 Tubb2b Gnb2 Sumo2 Csnk1d Tipin Rnf4 Rps8 Nup205 Tuba1b Xpo6 Ctc1 Hmgn3 Mad2l1 Tmem97 Hjurp Usp22 Wdr6 Luc7l Ctnnbl1 Snx4 Aif1l Raly Actn1 Pigq Snrpd1 Copz1 Rfc5 Vrk1 Nhp2 Ap2s1 Alyref Gnb1 Ilk Cox8a Cdk2 Npm1 Itgb3bp Smarcb1 Ints7 Ran Actn4 Dtx2 Cenpw Tubb6 Ranbp1 Dpysl3…
GO:0044464 cell part	C	7.06e-14	157/181 (86.7%)	14698/25407 (57.9%)	Arl6ip1 Aup1 Robo1 Orc6 Prkag2 Tsg101 Nudt16l1 Acot1 Snrpb Hnrnph1 Tpd52 Trappc1 Uba5 Nfyc Sfpq Tnnt1 Igf2r Sart3 Galk1 Get4 Zwint Socs2 Hnrnpa0 Dpy30 Prmt1 Tardbp Wasf1 Ilf2 Med30 Cstb H19 Dazap1 Hnrnpa1 Cenpt Nt5c3b Stk39 Rpl12 Cnot3 Sfrs18 Trim28 Elf4 Igf1r Spata24 Fen1 Cdc23 Cdkn1c Pafah1b3 Tubb2b Grb10 Gnb2 Sumo2 Csnk1d Anxa6 Ppia Tipin Rnf4 Rps8 Acot2 Pcdh7 Rnaseh2b Nup205 Tuba1b Xpo6 Ctc1 …
GO:0005623 cell	C	7.96e-14	157/181 (86.7%)	14712/25407 (57.9%)	Arl6ip1 Aup1 Robo1 Orc6 Prkag2 Tsg101 Nudt16l1 Acot1 Snrpb Hnrnph1 Tpd52 Trappc1 Uba5 Nfyc Sfpq Tnnt1 Igf2r Sart3 Galk1 Get4 Zwint Socs2 Hnrnpa0 Dpy30 Prmt1 Tardbp Wasf1 Ilf2 Med30 Cstb H19 Dazap1 Hnrnpa1 Cenpt Nt5c3b Stk39 Rpl12 Cnot3 Sfrs18 Trim28 Elf4 Igf1r Spata24 Fen1 Cdc23 Cdkn1c Pafah1b3 Tubb2b Grb10 Gnb2 Sumo2 Csnk1d Anxa6 Ppia Tipin Rnf4 Rps8 Acot2 Pcdh7 Rnaseh2b Nup205 Tuba1b Xpo6 Ctc1 …
GO:0044428 nuclear part	C	5.94e-11	45/181 (24.9%)	1741/25407 (6.9%)	Orc6 Tsg101 Snrpb Hnrnph1 Nfyc Sfpq Igf2r Dpy30 Ilf2 Med30 Cstb Hnrnpa1 Rpl12 Trim28 Elf4 Cdc23 Sumo2 Tipin Rnf4 Nup205 Xpo6 Ctc1 Mad2l1 Tmem97 Usp22 Wdr6 Luc7l Ctnnbl1 Raly Snrpd1 Nhp2 Alyref Cdk2 Npm1 Smarcb1 Ints7 Dtx2 Prpf38a Cdk4 Arfgap1 Lmnb1 Eif4a3 2610002J02Rik Msn Hnrnpk
GO:0005737 cytoplasm	C	1.04e-10	113/181 (62.4%)	8866/25407 (34.9%)	Arl6ip1 Aup1 Robo1 Tsg101 Nudt16l1 Acot1 Snrpb Hnrnph1 Tpd52 Trappc1 Uba5 Sfpq Tnnt1 Igf2r Sart3 Galk1 Get4 Zwint Dpy30 Prmt1 Wasf1 Ilf2 Cstb H19 Dazap1 Hnrnpa1 Nt5c3b Stk39 Rpl12 Cnot3 Spata24 Fen1 Cdkn1c Pafah1b3 Tubb2b Grb10 Gnb2 Csnk1d Anxa6 Ppia Tipin Rnf4 Rps8 Acot2 Tuba1b Xpo6 Mad2l1 Tmem97 Impa2 Wdr6 Sh3kbp1 Hsd17b7 Jkamp Mmgt2 Snx4 Aif1l Actn1 Idh3b Pigq Hnrnpdl Snrpd1 Copz1 Rtn3 Vrk1 Gp…
GO:0043228 non-membrane-bounded organelle	C	4.43e-10	60/181 (33.1%)	3112/25407 (12.2%)	Orc6 Tsg101 Hnrnph1 Tnnt1 Zwint Wasf1 Ilf2 Cstb Hnrnpa1 Cenpt Stk39 Rpl12 Cnot3 Trim28 Tubb2b Csnk1d Tipin Rnf4 Rps8 Tuba1b Xpo6 Ctc1 Hmgn3 Mad2l1 Hjurp Sh3kbp1 Snx4 Aif1l Actn1 Rfc5 Vrk1 Nhp2 Ehmt1 Ilk Cdk2 Npm1 Itgb3bp Smarcb1 Ints7 Ran Actn4 Cenpw Tubb6 Mical2 Ranbp1 Dpysl3 Cenpl Tuba1c Hmgb2 Cyb5r3 Sept6 Cdk4 Lmnb1 Capn2 Gypc H2afv 2610002J02Rik Msn Vdac2 Hnrnpk
GO:0043232 intracellular non-membrane-bounded organelle	C	4.43e-10	60/181 (33.1%)	3112/25407 (12.2%)	Orc6 Tsg101 Hnrnph1 Tnnt1 Zwint Wasf1 Ilf2 Cstb Hnrnpa1 Cenpt Stk39 Rpl12 Cnot3 Trim28 Tubb2b Csnk1d Tipin Rnf4 Rps8 Tuba1b Xpo6 Ctc1 Hmgn3 Mad2l1 Hjurp Sh3kbp1 Snx4 Aif1l Actn1 Rfc5 Vrk1 Nhp2 Ehmt1 Ilk Cdk2 Npm1 Itgb3bp Smarcb1 Ints7 Ran Actn4 Cenpw Tubb6 Mical2 Ranbp1 Dpysl3 Cenpl Tuba1c Hmgb2 Cyb5r3 Sept6 Cdk4 Lmnb1 Capn2 Gypc H2afv 2610002J02Rik Msn Vdac2 Hnrnpk
GO:0043234 protein complex	C	1.19e-09	64/181 (35.4%)	3560/25407 (14.0%)	Arl6ip1 Orc6 Prkag2 Tsg101 Trappc1 Nfyc Tnnt1 Igf2r Get4 Zwint Dpy30 Prmt1 Med30 Cenpt Cnot3 Igf1r Cdc23 Tubb2b Gnb2 Csnk1d Anxa6 Rnaseh2b Nup205 Tuba1b Mad2l1 Usp22 Wdr6 Ctnnbl1 Snx4 Aif1l Pigq Tead2 Copz1 Rfc5 Ap2s1 Alyref Gnb1 Ilk Cdk2 Npm1 Itgb3bp Smarcb1 Mcmbp Ints7 Ran Actn4 Cenpw Tubb6 Dpysl3 Cflar Tuba1c Hmgb2 Sept6 Cand1 Cdk4 Lmnb1 Eif4a3 Gata6 Cox6a1 H2afv 2610002J02Rik Ccnd3 Vdac2 Rgs12
GO:0005694 chromosome	C	2.07e-08	25/181 (13.8%)	648/25407 (2.6%)	Orc6 Zwint Cenpt Trim28 Tipin Ctc1 Hmgn3 Mad2l1 Hjurp Rfc5 Ehmt1 Cdk2 Itgb3bp Smarcb1 Ints7 Ran Cenpw Cenpl Hmgb2 Sept6 Cdk4 Capn2 H2afv 2610002J02Rik Hnrnpk
GO:0030529 ribonucleoprotein complex	C	5.53e-06	21/181 (11.6%)	595/25407 (2.3%)	Snrpb Hnrnph1 Hnrnpa0 Ilf2 Hnrnpa1 Rpl12 Cnot3 Rps8 Luc7l Ctnnbl1 Raly Snrpd1 Nhp2 Alyref Pcbp1 Npm1 Hnrnpab Actn4 Prpf38a Eif4a3 Hnrnpk
GO:0044427 chromosomal part	C	8.86e-06	20/181 (11.0%)	552/25407 (2.2%)	Orc6 Zwint Cenpt Trim28 Tipin Ctc1 Hmgn3 Mad2l1 Hjurp Rfc5 Cdk2 Itgb3bp Ran Cenpw Cenpl Sept6 Cdk4 Capn2 H2afv Hnrnpk
GO:0071013 catalytic step 2 spliceosome	C	0.000284	8/181 (4.4%)	79/25407 (0.3%)	Snrpb Hnrnph1 Hnrnpa1 Raly Snrpd1 Alyref Eif4a3 Hnrnpk
GO:0005681 spliceosomal complex	C	0.000316	10/181 (5.5%)	147/25407 (0.6%)	Snrpb Hnrnph1 Hnrnpa1 Ctnnbl1 Raly Snrpd1 Alyref Prpf38a Eif4a3 Hnrnpk
GO:0031981 nuclear lumen	C	0.000416	28/181 (15.5%)	1290/25407 (5.1%)	Orc6 Tsg101 Sfpq Dpy30 Ilf2 Med30 Cstb Hnrnpa1 Rpl12 Trim28 Elf4 Sumo2 Tipin Rnf4 Nup205 Xpo6 Ctc1 Usp22 Nhp2 Cdk2 Npm1 Smarcb1 Ints7 Cdk4 Lmnb1 2610002J02Rik Msn Hnrnpk
GO:0031974 membrane-enclosed lumen	C	0.00184	30/181 (16.6%)	1559/25407 (6.1%)	Orc6 Tsg101 Sfpq Igf2r Dpy30 Ilf2 Med30 Cstb Hnrnpa1 Rpl12 Trim28 Elf4 Sumo2 Tipin Rnf4 Nup205 Xpo6 Ctc1 Usp22 Nhp2 Cdk2 Npm1 Smarcb1 Ints7 Cdk4 Lmnb1 2610002J02Rik Msn Vdac2 Hnrnpk
GO:0070013 intracellular organelle lumen	C	0.00312	29/181 (16.0%)	1512/25407 (6.0%)	Orc6 Tsg101 Sfpq Dpy30 Ilf2 Med30 Cstb Hnrnpa1 Rpl12 Trim28 Elf4 Sumo2 Tipin Rnf4 Nup205 Xpo6 Ctc1 Usp22 Nhp2 Cdk2 Npm1 Smarcb1 Ints7 Cdk4 Lmnb1 2610002J02Rik Msn Vdac2 Hnrnpk
GO:0043233 organelle lumen	C	0.00333	29/181 (16.0%)	1517/25407 (6.0%)	Orc6 Tsg101 Sfpq Dpy30 Ilf2 Med30 Cstb Hnrnpa1 Rpl12 Trim28 Elf4 Sumo2 Tipin Rnf4 Nup205 Xpo6 Ctc1 Usp22 Nhp2 Cdk2 Npm1 Smarcb1 Ints7 Cdk4 Lmnb1 2610002J02Rik Msn Vdac2 Hnrnpk
GO:0044444 cytoplasmic part	C	0.00696	69/181 (38.1%)	5792/25407 (22.8%)	Arl6ip1 Aup1 Tsg101 Acot1 Tpd52 Trappc1 Tnnt1 Igf2r Get4 Dpy30 Prmt1 Wasf1 Rpl12 Cnot3 Fen1 Pafah1b3 Grb10 Gnb2 Csnk1d Anxa6 Ppia Tipin Rps8 Acot2 Tuba1b Mad2l1 Tmem97 Sh3kbp1 Hsd17b7 Jkamp Mmgt2 Snx4 Actn1 Idh3b Pigq Copz1 Rtn3 Vrk1 Ap2s1 Gnb1 Ilk Cox8a Cdk2 Npm1 Hmgcs1 Actn4 Golm1 Dpysl3 Aldh1b1 Tuba1c Pank2 Hmgb2 Npc2 Cyb5r3 Gpc3 Sept6 Cdk4 Arfgap1 Tmem35 Ngfrap1 Sec61a2 Gypc Cox6a1 Ptms Msn V…
GO:0005488 binding	F	4.32e-13	135/181 (74.6%)	11300/25407 (44.5%)	Arl6ip1 Robo1 Orc6 Prkag2 Tsg101 Nudt16l1 Snrpb Hnrnph1 Tpd52 Nudt5 Trappc1 Uba5 Nfyc Sfpq Tnnt1 Igf2r Sart3 Galk1 Zwint Socs2 Hnrnpa0 Dpy30 Prmt1 Tardbp Wasf1 Ilf2 Med30 Cstb Dazap1 Igf2 Haghl Hnrnpa1 Ptprd Cenpt Nt5c3b Stk39 Rpl12 Cnot3 Trim28 Elf4 Igf1r Spata24 Fen1 Cdkn1c Pafah1b3 Tubb2b Uba1 Grb10 Gnb2 Sumo2 Csnk1d Anxa6 Ppia Tipin Rnf4 Acot2 Pcdh7 Tuba1b Xpo6 Ctc1 Hmgn3 Tra2a Mad2l1 Impa2 H…
GO:0005515 protein binding	F	3.33e-12	100/181 (55.2%)	6887/25407 (27.1%)	Arl6ip1 Robo1 Prkag2 Tsg101 Snrpb Tpd52 Trappc1 Nfyc Sfpq Tnnt1 Igf2r Galk1 Zwint Socs2 Hnrnpa0 Dpy30 Prmt1 Tardbp Wasf1 Med30 Cstb Igf2 Ptprd Cenpt Stk39 Rpl12 Cnot3 Trim28 Igf1r Spata24 Cdkn1c Pafah1b3 Uba1 Grb10 Gnb2 Sumo2 Csnk1d Ppia Tipin Rnf4 Acot2 Pcdh7 Tuba1b Xpo6 Ctc1 Hmgn3 Tra2a Mad2l1 Impa2 Wdr6 Luc7l Ctnnbl1 Sh3kbp1 Hsd17b7 Jkamp Aif1l Actn1 Wbp5 Tead2 Rtn3 Fam92a Ehmt1 Pygl Gnb1 Ilk …
GO:0003723 RNA binding	F	8.48e-07	26/181 (14.4%)	836/25407 (3.3%)	Nudt16l1 Snrpb Hnrnph1 Nudt5 Sfpq Sart3 Hnrnpa0 Tardbp Ilf2 Dazap1 Hnrnpa1 Tuba1b Tra2a Luc7l Raly Actn1 Hnrnpdl Nhp2 Alyref Pcbp1 Npm1 Hnrnpab Eif4a3 Eif4a1 Msn Hnrnpk
GO:0097159 organic cyclic compound binding	F	9.22e-07	69/181 (38.1%)	4666/25407 (18.4%)	Orc6 Prkag2 Nudt16l1 Snrpb Hnrnph1 Nudt5 Uba5 Nfyc Sfpq Sart3 Galk1 Hnrnpa0 Tardbp Ilf2 Dazap1 Hnrnpa1 Cenpt Nt5c3b Stk39 Trim28 Elf4 Igf1r Spata24 Fen1 Tubb2b Uba1 Csnk1d Rnf4 Tuba1b Ctc1 Hmgn3 Tra2a Hjurp Luc7l Raly Actn1 Tead2 Hnrnpdl Rfc5 Vrk1 Nhp2 Alyref Pygl Ilk Cdk2 Pcbp1 Npm1 Hnrnpab Ran Actn4 Cenpw Tubb6 Ilvbl Rabl3 Tuba1c Hmgb2 Npc2 Cyb5r3 Sept6 Cdk4 Eif4a3 Gata6 Eif4a1 H2afv Msn Vdac2 …
GO:1901363 heterocyclic compound binding	F	1.3e-06	68/181 (37.6%)	4595/25407 (18.1%)	Orc6 Prkag2 Nudt16l1 Snrpb Hnrnph1 Nudt5 Uba5 Nfyc Sfpq Sart3 Galk1 Hnrnpa0 Tardbp Ilf2 Dazap1 Hnrnpa1 Cenpt Nt5c3b Stk39 Trim28 Elf4 Igf1r Spata24 Fen1 Tubb2b Uba1 Csnk1d Rnf4 Tuba1b Ctc1 Hmgn3 Tra2a Hjurp Luc7l Raly Actn1 Tead2 Hnrnpdl Rfc5 Vrk1 Nhp2 Alyref Pygl Ilk Cdk2 Pcbp1 Npm1 Hnrnpab Ran Actn4 Cenpw Tubb6 Ilvbl Rabl3 Tuba1c Hmgb2 Cyb5r3 Sept6 Cdk4 Eif4a3 Gata6 Eif4a1 H2afv Msn Vdac2 Fkbp1…
GO:0036094 small molecule binding	F	2.09e-05	44/181 (24.3%)	2458/25407 (9.7%)	Prkag2 Hnrnph1 Uba5 Sfpq Igf2r Sart3 Galk1 Hnrnpa0 Tardbp Ilf2 Dazap1 Hnrnpa1 Nt5c3b Stk39 Igf1r Tubb2b Uba1 Csnk1d Tuba1b Tra2a Raly Hnrnpdl Rfc5 Vrk1 Alyref Pygl Ilk Cdk2 Hnrnpab Ran Hmgcs1 Actn4 Tubb6 Ilvbl Rabl3 Tuba1c Npc2 Cyb5r3 Sept6 Cdk4 Eif4a3 Eif4a1 Vdac2 Aldh18a1
GO:0000166 nucleotide binding	F	0.000222	39/181 (21.5%)	2193/25407 (8.6%)	Prkag2 Hnrnph1 Uba5 Sfpq Sart3 Galk1 Hnrnpa0 Tardbp Ilf2 Dazap1 Hnrnpa1 Nt5c3b Stk39 Igf1r Tubb2b Uba1 Csnk1d Tuba1b Tra2a Raly Hnrnpdl Rfc5 Vrk1 Alyref Pygl Ilk Cdk2 Hnrnpab Ran Tubb6 Rabl3 Tuba1c Cyb5r3 Sept6 Cdk4 Eif4a3 Eif4a1 Vdac2 Aldh18a1
GO:1901265 nucleoside phosphate binding	F	0.000222	39/181 (21.5%)	2193/25407 (8.6%)	Prkag2 Hnrnph1 Uba5 Sfpq Sart3 Galk1 Hnrnpa0 Tardbp Ilf2 Dazap1 Hnrnpa1 Nt5c3b Stk39 Igf1r Tubb2b Uba1 Csnk1d Tuba1b Tra2a Raly Hnrnpdl Rfc5 Vrk1 Alyref Pygl Ilk Cdk2 Hnrnpab Ran Tubb6 Rabl3 Tuba1c Cyb5r3 Sept6 Cdk4 Eif4a3 Eif4a1 Vdac2 Aldh18a1
GO:0003676 nucleic acid binding	F	0.000901	43/181 (23.8%)	2699/25407 (10.6%)	Orc6 Nudt16l1 Snrpb Hnrnph1 Nudt5 Nfyc Sfpq Sart3 Hnrnpa0 Tardbp Ilf2 Dazap1 Hnrnpa1 Cenpt Trim28 Elf4 Spata24 Fen1 Rnf4 Tuba1b Ctc1 Hmgn3 Tra2a Hjurp Luc7l Raly Actn1 Tead2 Hnrnpdl Rfc5 Nhp2 Alyref Pcbp1 Npm1 Hnrnpab Cenpw Hmgb2 Eif4a3 Gata6 Eif4a1 H2afv Msn Hnrnpk

## Sheet: N3
GO Term	Aspect	P-value	Sample frequency	Background frequency	Genes
GO:0044237 cellular metabolic process	P	3.01e-10	88/142 (62.0%)	8045/25407 (31.7%)	Anxa2 Tbx20 Nudt21 Rpl39 Tpm2 Ppp1ca Pbrm1 Ldb1 Sf3a3 Elovl1 Csad Srsf5 Rpl18 Tia1 Lmo4 Gnas Ccdc23 Rpl10a Rps18 Tspo Fads1 Smek1 Upp1 Ndn Rpl15 Nagk Ptpre Ppp2r5c Lrrfip1 Col1a1 Cul7 Hif1a Rpl11 Lsm5 Dnmt1 Eif4ebp1 Ufc1 Tgfbr2 Ppp1r14b Cbx3 H2afx Eif3k Srd5a3 Mcm5 Cenpa Cers2 Tra2b H3f3a Tcf21 Tbrg1 Hyal2 Rps26 Smarce1 Sox4 Srsf10 Rpl32 Rpl36 Sox12 Prr13 Rcor1 Rps28 Ncaph2 Gnai2 Cited4 H2afz Igf…
GO:0044260 cellular macromolecule metabolic process	P	3.75e-10	74/142 (52.1%)	5960/25407 (23.5%)	Anxa2 Tbx20 Nudt21 Rpl39 Ppp1ca Pbrm1 Ldb1 Sf3a3 Srsf5 Rpl18 Tia1 Lmo4 Gnas Ccdc23 Rpl10a Rps18 Smek1 Ndn Rpl15 Ptpre Ppp2r5c Lrrfip1 Col1a1 Cul7 Hif1a Rpl11 Lsm5 Dnmt1 Eif4ebp1 Ufc1 Tgfbr2 Cbx3 H2afx Eif3k Mcm5 Cenpa Cers2 Tra2b H3f3a Tcf21 Tbrg1 Hyal2 Rps26 Smarce1 Sox4 Srsf10 Rpl32 Rpl36 Sox12 Prr13 Rcor1 Rps28 Ncaph2 Gnai2 Cited4 H2afz Igf1 Rps3a1 Whsc1 Hat1 Rps23 Rfc2 Sec11a Rfc4 Twf1 Rps16 …
GO:0044238 primary metabolic process	P	3.94e-09	87/142 (61.3%)	8217/25407 (32.3%)	Anxa2 Tbx20 Nudt21 Rpl39 Tpm2 Ppp1ca Pbrm1 Ldb1 Sf3a3 Elovl1 Csad Srsf5 Rpl18 Tia1 Lmo4 Gnas Ccdc23 Rpl10a Rps18 Tspo Fads1 Smek1 Upp1 Ndn Rpl15 Nagk Ptpre Ppp2r5c Lrrfip1 Col1a1 Cul7 Hif1a Rpl11 Lsm5 Dnmt1 Eif4ebp1 Ufc1 Tgfbr2 Cbx3 H2afx Eif3k Srd5a3 Mcm5 Casp6 Cenpa Cers2 Tra2b H3f3a Tcf21 Tbrg1 Hyal2 Rps26 Smarce1 Sox4 Srsf10 Rpl32 Rpl36 Sox12 Prr13 Rcor1 Rps28 Ncaph2 Gnai2 Cited4 H2afz Igf1 D…
GO:0009987 cellular process	P	3.38e-08	115/142 (81.0%)	13685/25407 (53.9%)	Anxa2 Tbx20 Nudt21 Rpl39 Tpm2 Rhno1 Ppp1ca Pbrm1 Ldb1 Sf3a3 Elovl1 Rtn4 Csad Srsf5 Rpl18 Tia1 Lmo4 Gnas Ccdc23 Col18a1 Rpl10a Fat1 Tmsb10 Sri Rps18 Tspo Fads1 Smek1 Upp1 Ndn Rpl15 Nagk Ptpre S100a13 Ppp2r5c Lrrfip1 Arf2 Col1a1 Cfdp1 Cul7 Rangap1 Hif1a Piezo1 Arf5 Rpl11 Vim Lsm5 Dnmt1 Arhgap23 Eif4ebp1 Ufc1 Tgfbr2 Ppp1r14b Cbx3 H2afx Eif3k Srd5a3 Mcm5 Casp6 Myl6 Cenpa Cers2 Tra2b H3f3a Tcf21 Tbrg1…
GO:0006412 translation	P	4.45e-08	19/142 (13.4%)	463/25407 (1.8%)	Rpl39 Ppp1ca Rpl18 Tia1 Rpl10a Rps18 Rpl15 Rpl11 Eif4ebp1 Eif3k Sox4 Rpl32 Rpl36 Rps28 Igf1 Rps3a1 Rps23 Rps16 Rpl18a
GO:0071704 organic substance metabolic process	P	6.95e-08	87/142 (61.3%)	8614/25407 (33.9%)	Anxa2 Tbx20 Nudt21 Rpl39 Tpm2 Ppp1ca Pbrm1 Ldb1 Sf3a3 Elovl1 Csad Srsf5 Rpl18 Tia1 Lmo4 Gnas Ccdc23 Rpl10a Rps18 Tspo Fads1 Smek1 Upp1 Ndn Rpl15 Nagk Ptpre Ppp2r5c Lrrfip1 Col1a1 Cul7 Hif1a Rpl11 Lsm5 Dnmt1 Eif4ebp1 Ufc1 Tgfbr2 Cbx3 H2afx Eif3k Srd5a3 Mcm5 Casp6 Cenpa Cers2 Tra2b H3f3a Tcf21 Tbrg1 Hyal2 Rps26 Smarce1 Sox4 Srsf10 Rpl32 Rpl36 Sox12 Prr13 Rcor1 Rps28 Ncaph2 Gnai2 Cited4 H2afz Igf1 D…
GO:0043170 macromolecule metabolic process	P	1.51e-07	75/142 (52.8%)	6832/25407 (26.9%)	Anxa2 Tbx20 Nudt21 Rpl39 Ppp1ca Pbrm1 Ldb1 Sf3a3 Srsf5 Rpl18 Tia1 Lmo4 Gnas Ccdc23 Rpl10a Rps18 Smek1 Ndn Rpl15 Ptpre Ppp2r5c Lrrfip1 Col1a1 Cul7 Hif1a Rpl11 Lsm5 Dnmt1 Eif4ebp1 Ufc1 Tgfbr2 Cbx3 H2afx Eif3k Mcm5 Casp6 Cenpa Cers2 Tra2b H3f3a Tcf21 Tbrg1 Hyal2 Rps26 Smarce1 Sox4 Srsf10 Rpl32 Rpl36 Sox12 Prr13 Rcor1 Rps28 Ncaph2 Gnai2 Cited4 H2afz Igf1 Rps3a1 Whsc1 Hat1 Rps23 Rfc2 Sec11a Rfc4 Twf1 …
GO:0008152 metabolic process	P	2.35e-07	91/142 (64.1%)	9466/25407 (37.3%)	Anxa2 Tbx20 Nudt21 Rpl39 Tpm2 Ppp1ca Pbrm1 Ldb1 Sf3a3 Elovl1 Csad Gpx8 Srsf5 Rpl18 Tia1 Lmo4 Gnas Ccdc23 Rpl10a Rps18 Tspo Fads1 Smek1 Upp1 Ndn Rpl15 Nagk Ptpre Ppp2r5c Lrrfip1 Col1a1 Cul7 Hif1a Rpl11 Lsm5 Dnmt1 Eif4ebp1 Ufc1 Tgfbr2 Ppp1r14b Cbx3 H2afx Eif3k Srd5a3 Mcm5 Casp6 Cenpa Cers2 Tra2b H3f3a Tcf21 Tbrg1 Hyal2 Rps26 Smarce1 Sox4 Srsf10 Rpl32 Rpl36 Sox12 Prr13 Rcor1 Rps28 Ncaph2 Gnai2 Cited…
GO:0010467 gene expression	P	2.4e-06	52/142 (36.6%)	3969/25407 (15.6%)	Tbx20 Nudt21 Rpl39 Ppp1ca Pbrm1 Ldb1 Sf3a3 Srsf5 Rpl18 Tia1 Lmo4 Gnas Rpl10a Rps18 Ndn Rpl15 Lrrfip1 Col1a1 Hif1a Rpl11 Lsm5 Dnmt1 Eif4ebp1 Cbx3 Eif3k Cers2 Tra2b Tcf21 Tbrg1 Hyal2 Rps26 Smarce1 Sox4 Srsf10 Rpl32 Rpl36 Sox12 Prr13 Rcor1 Rps28 Cited4 Igf1 Rps3a1 Whsc1 Hat1 Rps23 Sec11a Rps16 Prdx4 Bzw1 Gpx1 Rpl18a
GO:0034645 cellular macromolecule biosynthetic process	P	1.59e-05	47/142 (33.1%)	3544/25407 (13.9%)	Tbx20 Rpl39 Ppp1ca Pbrm1 Ldb1 Srsf5 Rpl18 Tia1 Lmo4 Rpl10a Rps18 Ndn Rpl15 Lrrfip1 Col1a1 Hif1a Rpl11 Dnmt1 Eif4ebp1 Cbx3 Eif3k Mcm5 Cers2 Tcf21 Tbrg1 Hyal2 Smarce1 Sox4 Srsf10 Rpl32 Rpl36 Sox12 Prr13 Rcor1 Rps28 Cited4 Igf1 Rps3a1 Whsc1 Hat1 Rps23 Rfc2 Rfc4 Rps16 Pdgfa Bzw1 Rpl18a
GO:1901576 organic substance biosynthetic process	P	4.03e-05	53/142 (37.3%)	4432/25407 (17.4%)	Tbx20 Rpl39 Ppp1ca Pbrm1 Ldb1 Elovl1 Srsf5 Rpl18 Tia1 Lmo4 Rpl10a Rps18 Tspo Fads1 Smek1 Ndn Rpl15 Lrrfip1 Col1a1 Hif1a Rpl11 Dnmt1 Eif4ebp1 Cbx3 Eif3k Srd5a3 Mcm5 Cers2 Tcf21 Tbrg1 Hyal2 Smarce1 Sox4 Srsf10 Rpl32 Rpl36 Sox12 Prr13 Rcor1 Rps28 Cited4 Igf1 Rps3a1 Whsc1 Hat1 Rps23 Rfc2 Rfc4 Rps16 Pdgfa Bzw1 Rpl18a Prps2
GO:0048522 positive regulation of cellular process	P	4.12e-05	44/142 (31.0%)	3275/25407 (12.9%)	Anxa2 Tbx20 Ppp1ca Pbrm1 Ldb1 Rtn4 Lmo4 Gnas Col18a1 Sri Tspo Smek1 S100a13 Col1a1 Cul7 Hif1a Piezo1 Vim Dnmt1 Eif4ebp1 Tgfbr2 Casp6 Tra2b Tcf21 Hyal2 Sox4 Sox12 Rcor1 Gnai2 Tns3 Cited4 Igf1 Clic1 Wls Anxa5 Cib1 Sulf2 Bok Bcar1 Pdgfa Prelid1 Kidins220 Gpx1 Lgals9
GO:0009059 macromolecule biosynthetic process	P	4.76e-05	47/142 (33.1%)	3667/25407 (14.4%)	Tbx20 Rpl39 Ppp1ca Pbrm1 Ldb1 Srsf5 Rpl18 Tia1 Lmo4 Rpl10a Rps18 Ndn Rpl15 Lrrfip1 Col1a1 Hif1a Rpl11 Dnmt1 Eif4ebp1 Cbx3 Eif3k Mcm5 Cers2 Tcf21 Tbrg1 Hyal2 Smarce1 Sox4 Srsf10 Rpl32 Rpl36 Sox12 Prr13 Rcor1 Rps28 Cited4 Igf1 Rps3a1 Whsc1 Hat1 Rps23 Rfc2 Rfc4 Rps16 Pdgfa Bzw1 Rpl18a
GO:0044249 cellular biosynthetic process	P	5.23e-05	52/142 (36.6%)	4331/25407 (17.0%)	Tbx20 Rpl39 Ppp1ca Pbrm1 Ldb1 Elovl1 Srsf5 Rpl18 Tia1 Lmo4 Rpl10a Rps18 Tspo Fads1 Smek1 Ndn Rpl15 Lrrfip1 Col1a1 Hif1a Rpl11 Dnmt1 Eif4ebp1 Cbx3 Eif3k Mcm5 Cers2 Tcf21 Tbrg1 Hyal2 Smarce1 Sox4 Srsf10 Rpl32 Rpl36 Sox12 Prr13 Rcor1 Rps28 Cited4 Igf1 Rps3a1 Whsc1 Hat1 Rps23 Rfc2 Rfc4 Rps16 Pdgfa Bzw1 Rpl18a Prps2
GO:0009058 biosynthetic process	P	7.23e-05	53/142 (37.3%)	4507/25407 (17.7%)	Tbx20 Rpl39 Ppp1ca Pbrm1 Ldb1 Elovl1 Srsf5 Rpl18 Tia1 Lmo4 Rpl10a Rps18 Tspo Fads1 Smek1 Ndn Rpl15 Lrrfip1 Col1a1 Hif1a Rpl11 Dnmt1 Eif4ebp1 Cbx3 Eif3k Srd5a3 Mcm5 Cers2 Tcf21 Tbrg1 Hyal2 Smarce1 Sox4 Srsf10 Rpl32 Rpl36 Sox12 Prr13 Rcor1 Rps28 Cited4 Igf1 Rps3a1 Whsc1 Hat1 Rps23 Rfc2 Rfc4 Rps16 Pdgfa Bzw1 Rpl18a Prps2
GO:0048519 negative regulation of biological process	P	0.000222	43/142 (30.3%)	3339/25407 (13.1%)	Anxa2 Tbx20 Pbrm1 Ldb1 Rtn4 Tia1 Lmo4 Ccdc23 Sri Tspo Ptpre Col1a1 Cfdp1 Rangap1 Hif1a Vim Dnmt1 Eif4ebp1 Tgfbr2 Cbx3 H3f3a Tcf21 Tbrg1 Hyal2 Rps26 Smarce1 Sox4 Srsf10 Rcor1 Gnai2 Igf1 Dgkz Rps3a1 Whsc1 Anxa5 Hat1 Cib1 Twf1 Sulf2 Prdx4 Pdgfa Prelid1 Gpx1
GO:0044267 cellular protein metabolic process	P	0.00023	41/142 (28.9%)	3094/25407 (12.2%)	Anxa2 Rpl39 Ppp1ca Ldb1 Rpl18 Tia1 Ccdc23 Rpl10a Rps18 Smek1 Rpl15 Ptpre Ppp2r5c Cul7 Rpl11 Dnmt1 Eif4ebp1 Ufc1 Tgfbr2 Eif3k Tcf21 Hyal2 Sox4 Rpl32 Rpl36 Rcor1 Rps28 Gnai2 Igf1 Rps3a1 Whsc1 Hat1 Rps23 Sec11a Twf1 Rps16 Prdx4 Pdgfa Kidins220 Gpx1 Rpl18a
GO:0071840 cellular component organization or biogenesis	P	0.00058	48/142 (33.8%)	4108/25407 (16.2%)	Anxa2 Tbx20 Nudt21 Pbrm1 Ldb1 Rtn4 Lmo4 Col18a1 Fat1 Tmsb10 Rps18 Ndn S100a13 Col1a1 Cfdp1 Cul7 Hif1a Piezo1 Rpl11 Vim Dnmt1 Eif4ebp1 H2afx Cenpa H3f3a Tcf21 Hyal2 Smarce1 Srsf10 Sox12 Rcor1 Rps28 Ncaph2 H2afz Igf1 Whsc1 Anxa5 Hat1 Cib1 Twf1 Rps16 Sulf2 Prdx4 Bcar1 Pdgfa Prelid1 Kidins220 Gpx1
GO:0006807 nitrogen compound metabolic process	P	0.000763	56/142 (39.4%)	5256/25407 (20.7%)	Tbx20 Nudt21 Tpm2 Pbrm1 Ldb1 Sf3a3 Elovl1 Csad Srsf5 Tia1 Lmo4 Gnas Tspo Upp1 Ndn Lrrfip1 Col1a1 Hif1a Rpl11 Lsm5 Dnmt1 Cbx3 H2afx Mcm5 Cenpa Cers2 Tra2b H3f3a Tcf21 Tbrg1 Hyal2 Rps26 Smarce1 Sox4 Srsf10 Sox12 Prr13 Rcor1 Ncaph2 Gnai2 Cited4 H2afz Igf1 Whsc1 Hat1 Rfc2 Sec11a Rfc4 Rps16 Prdx4 Pdgfa Bzw1 Prelid1 Gpx1 Arhgap1 Prps2
GO:0090304 nucleic acid metabolic process	P	0.000929	45/142 (31.7%)	3772/25407 (14.8%)	Tbx20 Nudt21 Pbrm1 Ldb1 Sf3a3 Srsf5 Tia1 Lmo4 Gnas Ndn Lrrfip1 Col1a1 Hif1a Rpl11 Lsm5 Dnmt1 Cbx3 H2afx Mcm5 Cenpa Cers2 Tra2b H3f3a Tcf21 Tbrg1 Hyal2 Rps26 Smarce1 Sox4 Srsf10 Sox12 Prr13 Rcor1 Ncaph2 Cited4 H2afz Igf1 Whsc1 Hat1 Rfc2 Rfc4 Rps16 Pdgfa Bzw1 Prelid1
GO:0048518 positive regulation of biological process	P	0.00144	44/142 (31.0%)	3698/25407 (14.6%)	Anxa2 Tbx20 Ppp1ca Pbrm1 Ldb1 Rtn4 Lmo4 Gnas Col18a1 Sri Tspo Smek1 S100a13 Col1a1 Cul7 Hif1a Piezo1 Vim Dnmt1 Eif4ebp1 Tgfbr2 Casp6 Tra2b Tcf21 Hyal2 Sox4 Sox12 Rcor1 Gnai2 Tns3 Cited4 Igf1 Clic1 Wls Anxa5 Cib1 Sulf2 Bok Bcar1 Pdgfa Prelid1 Kidins220 Gpx1 Lgals9
GO:0034641 cellular nitrogen compound metabolic process	P	0.00177	53/142 (37.3%)	4957/25407 (19.5%)	Tbx20 Nudt21 Tpm2 Pbrm1 Ldb1 Sf3a3 Srsf5 Tia1 Lmo4 Gnas Tspo Upp1 Ndn Lrrfip1 Col1a1 Hif1a Rpl11 Lsm5 Dnmt1 Cbx3 H2afx Mcm5 Cenpa Cers2 Tra2b H3f3a Tcf21 Tbrg1 Hyal2 Rps26 Smarce1 Sox4 Srsf10 Sox12 Prr13 Rcor1 Ncaph2 Gnai2 Cited4 H2afz Igf1 Whsc1 Hat1 Rfc2 Sec11a Rfc4 Rps16 Pdgfa Bzw1 Prelid1 Gpx1 Arhgap1 Prps2
GO:0048523 negative regulation of cellular process	P	0.00251	38/142 (26.8%)	2998/25407 (11.8%)	Tbx20 Pbrm1 Ldb1 Rtn4 Tia1 Ccdc23 Tspo Ptpre Col1a1 Cfdp1 Hif1a Vim Dnmt1 Eif4ebp1 Tgfbr2 Cbx3 H3f3a Tcf21 Tbrg1 Hyal2 Rps26 Smarce1 Sox4 Srsf10 Rcor1 Gnai2 Igf1 Dgkz Rps3a1 Whsc1 Hat1 Cib1 Twf1 Sulf2 Prdx4 Pdgfa Prelid1 Gpx1
GO:0050794 regulation of cellular process	P	0.00385	78/142 (54.9%)	8960/25407 (35.3%)	Anxa2 Tbx20 Tpm2 Ppp1ca Pbrm1 Ldb1 Rtn4 Srsf5 Tia1 Lmo4 Gnas Ccdc23 Col18a1 Sri Tspo Smek1 Ndn Ptpre S100a13 Ppp2r5c Lrrfip1 Arf2 Col1a1 Cfdp1 Cul7 Rangap1 Hif1a Piezo1 Arf5 Vim Dnmt1 Arhgap23 Eif4ebp1 Tgfbr2 Ppp1r14b Cbx3 Eif3k Casp6 Cers2 Tra2b H3f3a Tcf21 Tbrg1 Hyal2 Rps26 Smarce1 Sox4 Srsf10 Sox12 Prr13 Rcor1 Gnai2 Tns3 Cited4 Igf1 Dgkz Rps3a1 Clic1 Whsc1 Wls Anxa5 Hat1 Cib1 Twf1 Sulf2 Prdx4 …
GO:0019538 protein metabolic process	P	0.00439	44/142 (31.0%)	3849/25407 (15.1%)	Anxa2 Rpl39 Ppp1ca Ldb1 Rpl18 Tia1 Ccdc23 Rpl10a Rps18 Smek1 Rpl15 Ptpre Ppp2r5c Cul7 Hif1a Rpl11 Dnmt1 Eif4ebp1 Ufc1 Tgfbr2 Eif3k Casp6 Tcf21 Hyal2 Sox4 Rpl32 Rpl36 Rcor1 Rps28 Gnai2 Igf1 Rps3a1 Whsc1 Hat1 Rps23 Sec11a Twf1 Rps16 Sulf2 Prdx4 Pdgfa Kidins220 Gpx1 Rpl18a
GO:0046483 heterocycle metabolic process	P	0.00459	51/142 (35.9%)	4821/25407 (19.0%)	Tbx20 Nudt21 Tpm2 Pbrm1 Ldb1 Sf3a3 Srsf5 Tia1 Lmo4 Gnas Upp1 Ndn Lrrfip1 Col1a1 Hif1a Rpl11 Lsm5 Dnmt1 Cbx3 H2afx Mcm5 Cenpa Cers2 Tra2b H3f3a Tcf21 Tbrg1 Hyal2 Rps26 Smarce1 Sox4 Srsf10 Sox12 Prr13 Rcor1 Ncaph2 Gnai2 Cited4 H2afz Igf1 Whsc1 Hat1 Rfc2 Rfc4 Rps16 Prdx4 Pdgfa Bzw1 Prelid1 Arhgap1 Prps2
GO:0006139 nucleobase-containing compound metabolic process	P	0.00509	50/142 (35.2%)	4696/25407 (18.5%)	Tbx20 Nudt21 Tpm2 Pbrm1 Ldb1 Sf3a3 Srsf5 Tia1 Lmo4 Gnas Upp1 Ndn Lrrfip1 Col1a1 Hif1a Rpl11 Lsm5 Dnmt1 Cbx3 H2afx Mcm5 Cenpa Cers2 Tra2b H3f3a Tcf21 Tbrg1 Hyal2 Rps26 Smarce1 Sox4 Srsf10 Sox12 Prr13 Rcor1 Ncaph2 Gnai2 Cited4 H2afz Igf1 Whsc1 Hat1 Rfc2 Rfc4 Rps16 Pdgfa Bzw1 Prelid1 Arhgap1 Prps2
GO:1901360 organic cyclic compound metabolic process	P	0.00725	52/142 (36.6%)	5037/25407 (19.8%)	Tbx20 Nudt21 Tpm2 Pbrm1 Ldb1 Sf3a3 Srsf5 Tia1 Lmo4 Gnas Tspo Upp1 Ndn Lrrfip1 Col1a1 Hif1a Rpl11 Lsm5 Dnmt1 Cbx3 H2afx Mcm5 Cenpa Cers2 Tra2b H3f3a Tcf21 Tbrg1 Hyal2 Rps26 Smarce1 Sox4 Srsf10 Sox12 Prr13 Rcor1 Ncaph2 Gnai2 Cited4 H2afz Igf1 Whsc1 Hat1 Rfc2 Rfc4 Rps16 Prdx4 Pdgfa Bzw1 Prelid1 Arhgap1 Prps2
GO:0001944 vasculature development	P	0.00955	14/142 (9.9%)	557/25407 (2.2%)	Anxa2 Tbx20 Pbrm1 Rtn4 Col18a1 Col1a1 Cul7 Hif1a Tgfbr2 Tcf21 Sox4 Igf1 Pdgfa Gpx1
GO:0022626 cytosolic ribosome	C	4.72e-18	17/142 (12.0%)	91/25407 (0.4%)	Rpl39 Uba52 Rpl18 Rpl10a Rps10 Rps18 Rpl15 Rpl36a Rpl7a Rpl11 Rps26 Rpl32 Rps28 Rps3a1 Rps23 Rps16 Rpl18a
GO:0005622 intracellular	C	1.21e-16	119/142 (83.8%)	11858/25407 (46.7%)	Anxa2 Tbx20 Nudt21 Rpl39 Tpm2 Ftl1 Rhno1 Ppp1ca Pbrm1 Ldb1 Sf3a3 Elovl1 Uba52 Rtn4 Srsf5 Rpl18 Tia1 Lmo4 Gnas Bud31 Rpl10a Fat1 Tmsb10 Rps10 Sri Rps18 Tspo Fads1 Smek1 Upp1 Ndn Rpl15 Rpl36a Ptpre Rpl7a S100a13 Ppp2r5c Lrrfip1 Arf2 Col1a1 Cul7 Rangap1 Hif1a Piezo1 Rpl34 Arf5 Rpl11 Tmem9 Vim Snrpg Lsm5 Dnmt1 Lrrc59 Arhgap23 Eif4ebp1 Tgfbr2 Ppp1r14b Cbx3 H2afx Eif3k Srd5a3 Mcm5 Casp6 Myl6 Cenpa Cers…
GO:0044424 intracellular part	C	4.95e-16	117/142 (82.4%)	11609/25407 (45.7%)	Anxa2 Tbx20 Nudt21 Rpl39 Tpm2 Ftl1 Rhno1 Ppp1ca Pbrm1 Ldb1 Sf3a3 Elovl1 Uba52 Rtn4 Srsf5 Rpl18 Tia1 Lmo4 Gnas Bud31 Rpl10a Fat1 Tmsb10 Rps10 Sri Rps18 Tspo Fads1 Smek1 Upp1 Ndn Rpl15 Rpl36a Ptpre Rpl7a S100a13 Ppp2r5c Lrrfip1 Arf2 Col1a1 Cul7 Rangap1 Hif1a Piezo1 Rpl34 Arf5 Rpl11 Tmem9 Vim Snrpg Lsm5 Dnmt1 Lrrc59 Eif4ebp1 Tgfbr2 Ppp1r14b Cbx3 H2afx Eif3k Srd5a3 Mcm5 Casp6 Myl6 Cenpa Cers2 Tra2b H…
GO:0044391 ribosomal subunit	C	6.98e-15	17/142 (12.0%)	137/25407 (0.5%)	Rpl39 Uba52 Rpl18 Rpl10a Rps10 Rps18 Rpl15 Rpl36a Rpl7a Rpl11 Rps26 Rpl32 Rps28 Rps3a1 Rps23 Rps16 Rpl18a
GO:0043229 intracellular organelle	C	1.21e-13	106/142 (74.6%)	10145/25407 (39.9%)	Anxa2 Tbx20 Nudt21 Rpl39 Tpm2 Rhno1 Ppp1ca Pbrm1 Ldb1 Sf3a3 Elovl1 Uba52 Rtn4 Srsf5 Rpl18 Tia1 Gnas Bud31 Rpl10a Fat1 Rps10 Sri Rps18 Tspo Fads1 Smek1 Ndn Rpl15 Rpl36a Ptpre Rpl7a S100a13 Ppp2r5c Lrrfip1 Arf2 Cul7 Rangap1 Hif1a Piezo1 Rpl34 Arf5 Rpl11 Tmem9 Vim Snrpg Lsm5 Dnmt1 Lrrc59 Eif4ebp1 Cbx3 H2afx Eif3k Srd5a3 Mcm5 Casp6 Myl6 Cenpa Cers2 Tra2b H3f3a Tcf21 Tbrg1 Hyal2 Rps26 Smarce1 Sox4 Srs…
GO:0005840 ribosome	C	2.98e-13	18/142 (12.7%)	203/25407 (0.8%)	Rpl39 Uba52 Rpl18 Rpl10a Rps10 Rps18 Rpl15 Rpl36a Rpl7a Rpl11 Rps26 Rpl32 Rpl36 Rps28 Rps3a1 Rps23 Rps16 Rpl18a
GO:0043226 organelle	C	3.88e-13	106/142 (74.6%)	10289/25407 (40.5%)	Anxa2 Tbx20 Nudt21 Rpl39 Tpm2 Rhno1 Ppp1ca Pbrm1 Ldb1 Sf3a3 Elovl1 Uba52 Rtn4 Srsf5 Rpl18 Tia1 Gnas Bud31 Rpl10a Fat1 Rps10 Sri Rps18 Tspo Fads1 Smek1 Ndn Rpl15 Rpl36a Ptpre Rpl7a S100a13 Ppp2r5c Lrrfip1 Arf2 Cul7 Rangap1 Hif1a Piezo1 Rpl34 Arf5 Rpl11 Tmem9 Vim Snrpg Lsm5 Dnmt1 Lrrc59 Eif4ebp1 Cbx3 H2afx Eif3k Srd5a3 Mcm5 Casp6 Myl6 Cenpa Cers2 Tra2b H3f3a Tcf21 Tbrg1 Hyal2 Rps26 Smarce1 Sox4 Srs…
GO:0044445 cytosolic part	C	5.21e-13	17/142 (12.0%)	176/25407 (0.7%)	Rpl39 Uba52 Rpl18 Rpl10a Rps10 Rps18 Rpl15 Rpl36a Rpl7a Rpl11 Rps26 Rpl32 Rps28 Rps3a1 Rps23 Rps16 Rpl18a
GO:0022625 cytosolic large ribosomal subunit	C	2.89e-10	10/142 (7.0%)	47/25407 (0.2%)	Rpl39 Uba52 Rpl18 Rpl10a Rpl15 Rpl36a Rpl7a Rpl11 Rpl32 Rpl18a
GO:0043228 non-membrane-bounded organelle	C	9.09e-10	51/142 (35.9%)	3112/25407 (12.2%)	Anxa2 Nudt21 Rpl39 Tpm2 Rhno1 Pbrm1 Ldb1 Uba52 Srsf5 Rpl18 Tia1 Rpl10a Rps10 Sri Rps18 Smek1 Ndn Rpl15 Rpl36a Ptpre Rpl7a Ppp2r5c Rangap1 Hif1a Rpl11 Vim Dnmt1 Lrrc59 Cbx3 H2afx Myl6 Cenpa H3f3a Rps26 Rpl32 Rpl36 Prr13 Rps28 Gnai2 H2afz Tpm3 Rps3a1 Whsc1 Mprip Anxa5 Rps23 Rfc2 Rfc4 Twf1 Rps16 Rpl18a
GO:0043232 intracellular non-membrane-bounded organelle	C	9.09e-10	51/142 (35.9%)	3112/25407 (12.2%)	Anxa2 Nudt21 Rpl39 Tpm2 Rhno1 Pbrm1 Ldb1 Uba52 Srsf5 Rpl18 Tia1 Rpl10a Rps10 Sri Rps18 Smek1 Ndn Rpl15 Rpl36a Ptpre Rpl7a Ppp2r5c Rangap1 Hif1a Rpl11 Vim Dnmt1 Lrrc59 Cbx3 H2afx Myl6 Cenpa H3f3a Rps26 Rpl32 Rpl36 Prr13 Rps28 Gnai2 H2afz Tpm3 Rps3a1 Whsc1 Mprip Anxa5 Rps23 Rfc2 Rfc4 Twf1 Rps16 Rpl18a
GO:0044464 cell part	C	5.31e-09	121/142 (85.2%)	14698/25407 (57.9%)	Anxa2 Tbx20 Nudt21 Rpl39 Tpm2 Ftl1 Rhno1 Ppp1ca Pbrm1 Ldb1 Sf3a3 Elovl1 Uba52 Rtn4 Srsf5 Rpl18 Tia1 Lmo4 Gnas Ccdc23 Bud31 Rpl10a Fat1 Tmsb10 Rps10 Sri Rps18 Tspo Fads1 Smek1 Upp1 Ndn Rpl15 Rpl36a Ptpre Rpl7a S100a13 Ppp2r5c Lrrfip1 Arf2 Col1a1 Cul7 Rangap1 Hif1a Piezo1 Rpl34 Arf5 Rpl11 Tmem9 Vim Snrpg Lsm5 Dnmt1 Lrrc59 Arhgap23 Eif4ebp1 Tgfbr2 Ppp1r14b Cbx3 H2afx Eif3k Srd5a3 Mcm5 Casp6 Myl6 Cen…
GO:0005623 cell	C	5.8e-09	121/142 (85.2%)	14712/25407 (57.9%)	Anxa2 Tbx20 Nudt21 Rpl39 Tpm2 Ftl1 Rhno1 Ppp1ca Pbrm1 Ldb1 Sf3a3 Elovl1 Uba52 Rtn4 Srsf5 Rpl18 Tia1 Lmo4 Gnas Ccdc23 Bud31 Rpl10a Fat1 Tmsb10 Rps10 Sri Rps18 Tspo Fads1 Smek1 Upp1 Ndn Rpl15 Rpl36a Ptpre Rpl7a S100a13 Ppp2r5c Lrrfip1 Arf2 Col1a1 Cul7 Rangap1 Hif1a Piezo1 Rpl34 Arf5 Rpl11 Tmem9 Vim Snrpg Lsm5 Dnmt1 Lrrc59 Arhgap23 Eif4ebp1 Tgfbr2 Ppp1r14b Cbx3 H2afx Eif3k Srd5a3 Mcm5 Casp6 Myl6 Cen…
GO:0032991 macromolecular complex	C	6.63e-09	58/142 (40.8%)	4122/25407 (16.2%)	Anxa2 Nudt21 Rpl39 Ftl1 Ppp1ca Pbrm1 Ldb1 Sf3a3 Uba52 Rtn4 Rpl18 Tia1 Lmo4 Gnas Rpl10a Rps10 Rps18 Smek1 Rpl15 Rpl36a Rpl7a Ppp2r5c Cul7 Rangap1 Hif1a Rpl11 Vim Snrpg Lsm5 Dnmt1 Eif4ebp1 Tgfbr2 H2afx Eif3k Mcm5 Myl6 Cenpa Rps26 Smarce1 Sox4 Rpl32 Rpl36 Sox12 Rcor1 Rps28 Gnai2 H2afz Tpm3 Rps3a1 Clic1 Rps23 Rfc2 Rfc4 Rps16 Prelid1 Kidins220 Rpl18a Prps2
GO:0030529 ribonucleoprotein complex	C	7.42e-09	22/142 (15.5%)	595/25407 (2.3%)	Rpl39 Sf3a3 Uba52 Rpl18 Tia1 Rpl10a Rps10 Rps18 Rpl15 Rpl36a Rpl7a Rpl11 Snrpg Lsm5 Rps26 Rpl32 Rpl36 Rps28 Rps3a1 Rps23 Rps16 Rpl18a
GO:0044446 intracellular organelle part	C	9.17e-09	60/142 (42.3%)	4408/25407 (17.3%)	Anxa2 Nudt21 Rpl39 Tpm2 Ppp1ca Pbrm1 Ldb1 Sf3a3 Uba52 Rtn4 Srsf5 Rpl18 Tia1 Rpl10a Rps10 Sri Rps18 Tspo Ndn Rpl15 Rpl36a Rpl7a Ppp2r5c Rangap1 Hif1a Rpl11 Vim Snrpg Lsm5 Dnmt1 Lrrc59 Cbx3 H2afx Myl6 Cenpa Cers2 H3f3a Hyal2 Rps26 Smarce1 Sox4 Srsf10 Rpl32 Prr13 Rcor1 Rps28 Gnai2 H2afz Tpm3 Rps3a1 Clic1 Whsc1 Rps23 Rfc2 Cib1 Rfc4 Rps16 Bok Prelid1 Rpl18a
GO:0044422 organelle part	C	1.42e-08	61/142 (43.0%)	4582/25407 (18.0%)	Anxa2 Nudt21 Rpl39 Tpm2 Ppp1ca Pbrm1 Ldb1 Sf3a3 Uba52 Rtn4 Srsf5 Rpl18 Tia1 Rpl10a Rps10 Sri Rps18 Tspo Ndn Rpl15 Rpl36a Rpl7a Ppp2r5c Rangap1 Hif1a Rpl11 Vim Snrpg Lsm5 Dnmt1 Lrrc59 Cbx3 H2afx Myl6 Cenpa Cers2 H3f3a Hyal2 Rps26 Smarce1 Sox4 Srsf10 Rpl32 Prr13 Rcor1 Rps28 Gnai2 H2afz Tpm3 Rps3a1 Clic1 Whsc1 Anxa5 Rps23 Rfc2 Cib1 Rfc4 Rps16 Bok Prelid1 Rpl18a
GO:0015934 large ribosomal subunit	C	3.07e-08	10/142 (7.0%)	73/25407 (0.3%)	Rpl39 Uba52 Rpl18 Rpl10a Rpl15 Rpl36a Rpl7a Rpl11 Rpl32 Rpl18a
GO:0005737 cytoplasm	C	1.26e-07	88/142 (62.0%)	8866/25407 (34.9%)	Anxa2 Tbx20 Rpl39 Tpm2 Ftl1 Ppp1ca Elovl1 Uba52 Rtn4 Srsf5 Rpl18 Tia1 Gnas Rpl10a Fat1 Tmsb10 Rps10 Sri Rps18 Tspo Fads1 Smek1 Upp1 Ndn Rpl15 Rpl36a Ptpre Rpl7a S100a13 Lrrfip1 Arf2 Col1a1 Cul7 Rangap1 Hif1a Piezo1 Rpl34 Arf5 Rpl11 Tmem9 Vim Lsm5 Dnmt1 Lrrc59 Eif4ebp1 Tgfbr2 Ppp1r14b Eif3k Srd5a3 Casp6 Cers2 Hyal2 Rps26 Sox4 Rpl32 Rpl36 Rps28 Gnai2 Cited4 Tpm3 Kdelr2 Dgkz Rps3a1 Ckb Clic1 Wls Mpr…
GO:0005829 cytosol	C	1.44e-07	27/142 (19.0%)	1074/25407 (4.2%)	Rpl39 Uba52 Rpl18 Rpl10a Rps10 Sri Rps18 Ndn Rpl15 Rpl36a Rpl7a S100a13 Rpl11 Vim Tgfbr2 Casp6 Hyal2 Rps26 Rpl32 Rps28 Gnai2 Rps3a1 Rps23 Rps16 Prdx4 Rbp1 Rpl18a
GO:0043231 intracellular membrane-bounded organelle	C	9.44e-07	87/142 (61.3%)	9004/25407 (35.4%)	Anxa2 Tbx20 Nudt21 Rhno1 Ppp1ca Pbrm1 Ldb1 Sf3a3 Elovl1 Uba52 Rtn4 Srsf5 Tia1 Bud31 Rpl10a Fat1 Rps10 Sri Tspo Fads1 Smek1 Ndn Ptpre S100a13 Ppp2r5c Lrrfip1 Arf2 Cul7 Rangap1 Hif1a Piezo1 Rpl34 Arf5 Rpl11 Tmem9 Vim Snrpg Lsm5 Dnmt1 Lrrc59 Eif4ebp1 Cbx3 H2afx Eif3k Srd5a3 Mcm5 Casp6 Cenpa Cers2 Tra2b H3f3a Tcf21 Tbrg1 Hyal2 Smarce1 Sox4 Srsf10 Sox12 Prr13 Rcor1 Ncaph2 Gnai2 Cited4 H2afz Kdelr2 Dgk…
GO:0005634 nucleus	C	9.9e-07	64/142 (45.1%)	5475/25407 (21.5%)	Tbx20 Nudt21 Rhno1 Ppp1ca Pbrm1 Ldb1 Sf3a3 Rtn4 Srsf5 Tia1 Bud31 Fat1 Rps10 Fads1 Smek1 Ndn Ptpre S100a13 Ppp2r5c Lrrfip1 Cul7 Rangap1 Hif1a Rpl11 Snrpg Lsm5 Dnmt1 Lrrc59 Eif4ebp1 Cbx3 H2afx Eif3k Mcm5 Casp6 Cenpa Cers2 Tra2b H3f3a Tcf21 Tbrg1 Smarce1 Sox4 Srsf10 Sox12 Prr13 Rcor1 Ncaph2 Gnai2 Cited4 H2afz Dgkz Rps3a1 Clic1 Whsc1 Anxa5 Hat1 Rfc2 Cib1 Rfc4 Spats2l Bok Prelid1 Gpx1 Sh3bgrl3
GO:0044444 cytoplasmic part	C	3.81e-06	65/142 (45.8%)	5792/25407 (22.8%)	Anxa2 Rpl39 Tpm2 Ppp1ca Elovl1 Uba52 Rtn4 Rpl18 Tia1 Gnas Rpl10a Fat1 Rps10 Sri Rps18 Tspo Fads1 Ndn Rpl15 Rpl36a Rpl7a S100a13 Arf2 Cul7 Rangap1 Piezo1 Rpl34 Arf5 Rpl11 Tmem9 Vim Lrrc59 Tgfbr2 Eif3k Srd5a3 Casp6 Cers2 Hyal2 Rps26 Sox4 Rpl32 Rpl36 Rps28 Gnai2 Tpm3 Kdelr2 Rps3a1 Ckb Clic1 Wls Anxa5 Rps23 Sec11a Cib1 Twf1 Rps16 Sulf2 Prdx4 Bok Tmem98 Prelid1 Kidins220 Gpx1 Rbp1 Rpl18a
GO:0043227 membrane-bounded organelle	C	5.28e-06	87/142 (61.3%)	9279/25407 (36.5%)	Anxa2 Tbx20 Nudt21 Rhno1 Ppp1ca Pbrm1 Ldb1 Sf3a3 Elovl1 Uba52 Rtn4 Srsf5 Tia1 Bud31 Rpl10a Fat1 Rps10 Sri Tspo Fads1 Smek1 Ndn Ptpre S100a13 Ppp2r5c Lrrfip1 Arf2 Cul7 Rangap1 Hif1a Piezo1 Rpl34 Arf5 Rpl11 Tmem9 Vim Snrpg Lsm5 Dnmt1 Lrrc59 Eif4ebp1 Cbx3 H2afx Eif3k Srd5a3 Mcm5 Casp6 Cenpa Cers2 Tra2b H3f3a Tcf21 Tbrg1 Hyal2 Smarce1 Sox4 Srsf10 Sox12 Prr13 Rcor1 Ncaph2 Gnai2 Cited4 H2afz Kdelr2 Dgk…
GO:0022627 cytosolic small ribosomal subunit	C	7.24e-06	7/142 (4.9%)	40/25407 (0.2%)	Rps10 Rps18 Rps26 Rps28 Rps3a1 Rps23 Rps16
GO:0015935 small ribosomal subunit	C	0.000241	7/142 (4.9%)	65/25407 (0.3%)	Rps10 Rps18 Rps26 Rps28 Rps3a1 Rps23 Rps16
GO:0003735 structural constituent of ribosome	F	4.21e-11	14/142 (9.9%)	127/25407 (0.5%)	Rpl39 Rpl18 Rpl10a Rps10 Rps18 Rpl15 Rpl11 Rpl32 Rpl36 Rps28 Rps3a1 Rps23 Rps16 Rpl18a
GO:0005198 structural molecule activity	F	1.01e-08	19/142 (13.4%)	425/25407 (1.7%)	Rpl39 Tpm2 Rpl18 Col18a1 Rpl10a Rps10 Rps18 Rpl15 Col1a1 Rpl11 Vim Myl6 Rpl32 Rpl36 Rps28 Rps3a1 Rps23 Rps16 Rpl18a
GO:0003676 nucleic acid binding	F	0.0016	36/142 (25.4%)	2699/25407 (10.6%)	Tbx20 Nudt21 Pbrm1 Ldb1 Sf3a3 Srsf5 Tia1 Lmo4 Rpl10a Rps18 Ndn Lrrfip1 Hif1a Rpl11 Vim Lsm5 Dnmt1 H2afx R3hcc1 Eif3k Mcm5 Cenpa Cers2 Tra2b Tcf21 Rps26 Smarce1 Sox4 Srsf10 Sox12 Rcor1 H2afz Whsc1 Rfc2 Rfc4 Rps16
GO:0005488 binding	F	0.00584	91/142 (64.1%)	11300/25407 (44.5%)	Anxa2 Tbx20 Nudt21 Tpm2 Ftl1 Ppp1ca Pbrm1 Ldb1 Sf3a3 Rtn4 Csad Srsf5 Tia1 Lmo4 Gnas Col18a1 Rpl10a Fat1 Tmsb10 Sri Rps18 Tspo Fads1 Smek1 Ndn Zdhhc12 Nagk Ptpre S100a13 Ppp2r5c Lrrfip1 Arf2 Col1a1 Cul7 Hif1a Arf5 Rpl11 Vim Lsm5 Dnmt1 Eif4ebp1 Ufc1 Tgfbr2 Cbx3 H2afx R3hcc1 Eif3k Mcm5 Casp6 Myl6 Cenpa Cers2 Tra2b Tcf21 Hyal2 Rps26 Smarce1 Sox4 Srsf10 Sox12 Rcor1 Gnai2 Tns3 H2afz Tpm3 Kdelr2 Igf1 Dg…
GO:0005515 protein binding	F	0.00978	64/142 (45.1%)	6887/25407 (27.1%)	Anxa2 Tbx20 Nudt21 Tpm2 Ftl1 Ppp1ca Pbrm1 Ldb1 Rtn4 Srsf5 Tia1 Lmo4 Gnas Col18a1 Fat1 Tmsb10 Sri Rps18 Smek1 Ndn Ptpre S100a13 Ppp2r5c Lrrfip1 Col1a1 Cul7 Hif1a Arf5 Rpl11 Vim Lsm5 Dnmt1 Eif4ebp1 Ufc1 Tgfbr2 Cbx3 H2afx Casp6 Cenpa Tcf21 Hyal2 Smarce1 Sox4 Srsf10 Rcor1 Gnai2 H2afz Tpm3 Igf1 Dgkz Rps3a1 Ckb Wls Mprip Anxa5 Cib1 Twf1 Prdx4 Bok Bcar1 Pdgfa Kidins220 Gpx1 Arhgap1

## Sheet: N4
GO Term	Aspect	P-value	Sample frequency	Background frequency	Genes
GO:0071840 cellular component organization or biogenesis	P	9.09e-09	72/197 (36.5%)	4108/25407 (16.2%)	Ywhab Shroom2 Arid2 Unc13b Abi2 Cnot6 Flna Acd Fnbp1l Nme1 Ezr Morf4l2 Actr3 Ramp1 Rpl35a Eln Hmg20a Dpysl2 Tpm1 Myh10 Ccdc28b Eef1a1 Suv420h2 Lsm6 Nisch Hmgn1 Tgfb1i1 Atpif1 Tubb5 Hist1h2af Rpa1 Ddx39b Mbtd1 Vcl Rbm5 Fscn1 Stx5a Fkbp1a Adnp Hcfc1 Msh6 Coro1c Ggnbp1 Mapre1 Farp1 Pvrl2 Slc25a4 H3f3b Spata13 Col5a1 Hist2h2ac Sept11 Sepn1 Dstn Bcl2l11 Mta2 Nasp Mmp14 Srsf1 Cetn3 Fn1 Mtf2 Stxbp1 F2r …
GO:0016043 cellular component organization	P	2.1e-08	70/197 (35.5%)	3991/25407 (15.7%)	Ywhab Shroom2 Arid2 Unc13b Abi2 Cnot6 Flna Acd Fnbp1l Nme1 Ezr Morf4l2 Actr3 Ramp1 Eln Hmg20a Dpysl2 Tpm1 Myh10 Ccdc28b Eef1a1 Suv420h2 Nisch Hmgn1 Tgfb1i1 Atpif1 Tubb5 Hist1h2af Rpa1 Ddx39b Mbtd1 Vcl Rbm5 Fscn1 Stx5a Fkbp1a Adnp Hcfc1 Msh6 Coro1c Ggnbp1 Mapre1 Farp1 Pvrl2 Slc25a4 H3f3b Spata13 Col5a1 Hist2h2ac Sept11 Sepn1 Dstn Bcl2l11 Mta2 Nasp Mmp14 Srsf1 Cetn3 Fn1 Mtf2 Stxbp1 F2r Kdm1a Stmn1 …
GO:0022607 cellular component assembly	P	9.08e-08	39/197 (19.8%)	1515/25407 (6.0%)	Ywhab Unc13b Cnot6 Flna Acd Fnbp1l Ezr Actr3 Eln Tpm1 Myh10 Ccdc28b Eef1a1 Tubb5 Hist1h2af Ddx39b Vcl Rbm5 Fscn1 Fkbp1a Adnp Hcfc1 Coro1c Mapre1 Farp1 Pvrl2 H3f3b Spata13 Hist2h2ac Sept11 Bcl2l11 Mmp14 Srsf1 Fn1 Stxbp1 Stmn1 Tuba1a Agrn Arf6
GO:0044085 cellular component biogenesis	P	9.4e-08	41/197 (20.8%)	1661/25407 (6.5%)	Ywhab Unc13b Cnot6 Flna Acd Fnbp1l Ezr Actr3 Rpl35a Eln Tpm1 Myh10 Ccdc28b Eef1a1 Lsm6 Tubb5 Hist1h2af Ddx39b Vcl Rbm5 Fscn1 Fkbp1a Adnp Hcfc1 Coro1c Mapre1 Farp1 Pvrl2 H3f3b Spata13 Hist2h2ac Sept11 Bcl2l11 Mmp14 Srsf1 Fn1 Stxbp1 Stmn1 Tuba1a Agrn Arf6
GO:0006996 organelle organization	P	2.9e-07	48/197 (24.4%)	2268/25407 (8.9%)	Shroom2 Arid2 Cnot6 Flna Acd Fnbp1l Ezr Morf4l2 Actr3 Eln Hmg20a Dpysl2 Tpm1 Myh10 Ccdc28b Suv420h2 Nisch Hmgn1 Atpif1 Tubb5 Hist1h2af Rpa1 Mbtd1 Fscn1 Stx5a Hcfc1 Msh6 Coro1c Ggnbp1 Mapre1 Pvrl2 Slc25a4 H3f3b Hist2h2ac Sepn1 Dstn Bcl2l11 Mta2 Nasp Cetn3 Mtf2 Stxbp1 Kdm1a Stmn1 Ppp1r9a Tnks Arf6 Actl6a
GO:0006139 nucleobase-containing compound metabolic process	P	4.89e-06	72/197 (36.5%)	4696/25407 (18.5%)	Ywhab Nt5c Arid2 Ptbp1 Fubp3 Cnot6 Flna Carhsp1 Acd Nme1 Morf4l2 Ramp1 Zcchc8 Rpl35a Purb Hmg20a Dpysl2 Tpm1 Myh10 Commd7 Ednrb Suv420h2 Rbm3 Lsm6 Dynll1 Zfp523 Armcx3 Hmgn1 Hnrnpl Tgfb1i1 Atpif1 Tubb5 Hist1h2af Rpa1 Ddx39b Mbtd1 Rbm5 Meg3 Adnp Hcfc1 Pan2 Msh6 Dhx15 Farp1 Papss1 Prickle1 H3f3b Spata13 Hist2h2ac Hist2h3c1 Mta2 Nasp Mmp14 Hnrnpm Srsf1 Mdk Srsf6 Pnrc2 Pold1 Mtf2 F2r Kdm1a Txnip Srsf…
GO:0034641 cellular nitrogen compound metabolic process	P	8.49e-06	74/197 (37.6%)	4957/25407 (19.5%)	Ywhab Nt5c Arid2 Ptbp1 Fubp3 Cnot6 Flna Carhsp1 Acd Nme1 Morf4l2 Ramp1 Zcchc8 Rpl35a Purb Hmg20a Dpysl2 Tpm1 Myh10 Commd7 Ednrb Suv420h2 Rbm3 Lsm6 Dynll1 Zfp523 Armcx3 Hmgn1 Hnrnpl Tgfb1i1 Atpif1 Tubb5 Hist1h2af Rpa1 Ddx39b Mbtd1 Rbm5 Meg3 Fkbp1a Adnp Hcfc1 Pan2 Msh6 Dhx15 Farp1 Papss1 Prickle1 H3f3b Spata13 Hist2h2ac Chkb Hist2h3c1 Mta2 Nasp Mmp14 Hnrnpm Srsf1 Mdk Srsf6 Pnrc2 Pold1 Mtf2 F2r Kdm1…
GO:0006725 cellular aromatic compound metabolic process	P	8.62e-06	73/197 (37.1%)	4857/25407 (19.1%)	Ywhab Nt5c Arid2 Ptbp1 Fubp3 Cnot6 Flna Carhsp1 Acd Nme1 Morf4l2 Ramp1 Zcchc8 Rpl35a Purb Hmg20a Dpysl2 Tpm1 Myh10 Commd7 Il4i1 Ednrb Suv420h2 Rbm3 Lsm6 Dynll1 Zfp523 Armcx3 Hmgn1 Hnrnpl Tgfb1i1 Atpif1 Tubb5 Hist1h2af Rpa1 Ddx39b Mbtd1 Rbm5 Meg3 Adnp Hcfc1 Pan2 Msh6 Dhx15 Farp1 Papss1 Prickle1 H3f3b Spata13 Hist2h2ac Hist2h3c1 Mta2 Nasp Mmp14 Hnrnpm Srsf1 Mdk Srsf6 Pnrc2 Pold1 Mtf2 F2r Kdm1a Txni…
GO:0046483 heterocycle metabolic process	P	1.57e-05	72/197 (36.5%)	4821/25407 (19.0%)	Ywhab Nt5c Arid2 Ptbp1 Fubp3 Cnot6 Flna Carhsp1 Acd Nme1 Morf4l2 Ramp1 Zcchc8 Rpl35a Purb Hmg20a Dpysl2 Tpm1 Myh10 Commd7 Ednrb Suv420h2 Rbm3 Lsm6 Dynll1 Zfp523 Armcx3 Hmgn1 Hnrnpl Tgfb1i1 Atpif1 Tubb5 Hist1h2af Rpa1 Ddx39b Mbtd1 Rbm5 Meg3 Adnp Hcfc1 Pan2 Msh6 Dhx15 Farp1 Papss1 Prickle1 H3f3b Spata13 Hist2h2ac Hist2h3c1 Mta2 Nasp Mmp14 Hnrnpm Srsf1 Mdk Srsf6 Pnrc2 Pold1 Mtf2 F2r Kdm1a Txnip Srsf…
GO:0006807 nitrogen compound metabolic process	P	1.95e-05	76/197 (38.6%)	5256/25407 (20.7%)	Ywhab Nt5c Arid2 Ptbp1 Fubp3 Cnot6 Flna Carhsp1 Acd Nme1 Morf4l2 Ramp1 Zcchc8 Rpl35a Purb Hmg20a Dpysl2 Tpm1 Myh10 Commd7 Il4i1 Ednrb Suv420h2 Rbm3 Lsm6 Dynll1 Zfp523 Armcx3 Hmgn1 Hnrnpl Tgfb1i1 Atpif1 Tubb5 Hist1h2af Rpa1 Ddx39b Mbtd1 Rbm5 Meg3 Fkbp1a Adnp Hcfc1 Pan2 Msh6 Dhx15 Farp1 Papss1 Prickle1 H3f3b Spata13 Hist2h2ac Chkb Hist2h3c1 Mta2 Nasp Mmp14 Hnrnpm Srsf1 Mdk Srsf6 Pnrc2 Pold1 Mtf2 F2…
GO:0043933 macromolecular complex subunit organization	P	2.91e-05	31/197 (15.7%)	1246/25407 (4.9%)	Ywhab Shroom2 Arid2 Unc13b Cnot6 Flna Ezr Actr3 Eln Tpm1 Eef1a1 Tubb5 Hist1h2af Ddx39b Rbm5 Fscn1 Fkbp1a Hcfc1 Mapre1 H3f3b Hist2h2ac Sept11 Dstn Bcl2l11 Nasp Srsf1 Stxbp1 Stmn1 Ppp1r9a Tuba1a Arf6
GO:1901360 organic cyclic compound metabolic process	P	4.32e-05	73/197 (37.1%)	5037/25407 (19.8%)	Ywhab Nt5c Arid2 Ptbp1 Fubp3 Cnot6 Flna Carhsp1 Acd Nme1 Morf4l2 Ramp1 Zcchc8 Rpl35a Purb Hmg20a Dpysl2 Tpm1 Myh10 Commd7 Il4i1 Ednrb Suv420h2 Rbm3 Lsm6 Dynll1 Zfp523 Armcx3 Hmgn1 Hnrnpl Tgfb1i1 Atpif1 Tubb5 Hist1h2af Rpa1 Ddx39b Mbtd1 Rbm5 Meg3 Adnp Hcfc1 Pan2 Msh6 Dhx15 Farp1 Papss1 Prickle1 H3f3b Spata13 Hist2h2ac Hist2h3c1 Mta2 Nasp Mmp14 Hnrnpm Srsf1 Mdk Srsf6 Pnrc2 Pold1 Mtf2 F2r Kdm1a Txni…
GO:0090304 nucleic acid metabolic process	P	5.79e-05	60/197 (30.5%)	3772/25407 (14.8%)	Ywhab Arid2 Ptbp1 Fubp3 Cnot6 Flna Carhsp1 Acd Nme1 Morf4l2 Zcchc8 Rpl35a Purb Hmg20a Commd7 Ednrb Suv420h2 Rbm3 Lsm6 Dynll1 Zfp523 Armcx3 Hmgn1 Hnrnpl Tgfb1i1 Hist1h2af Rpa1 Ddx39b Mbtd1 Rbm5 Meg3 Adnp Hcfc1 Pan2 Msh6 Dhx15 Prickle1 H3f3b Hist2h2ac Hist2h3c1 Mta2 Nasp Mmp14 Hnrnpm Srsf1 Mdk Srsf6 Pnrc2 Pold1 Mtf2 F2r Kdm1a Txnip Srsf9 Mcm4 Srsf2 Lsm4 Agrn Tnks Actl6a
GO:0009987 cellular process	P	0.000151	143/197 (72.6%)	13685/25407 (53.9%)	Ywhab Shroom2 Nt5c Arid2 Unc13b Ankrd10 Ptbp1 Arfip1 Marcksl1 Abi2 Fubp3 Nid2 Cnot6 Flna Carhsp1 Acd Rcsd1 Fnbp1l Nme1 Traf4 Ezr Morf4l2 Actr3 Ramp1 Mcam Ick Zcchc8 Rpl35a Dnajc7 Purb Eln S100a10 Hmg20a Dpysl2 Tpm1 Myh10 Rpl29 Cd276 Ccdc28b Commd7 Zyx Eef1a1 Il4i1 Ednrb Suv420h2 Eif1ad Rbm3 Lsm6 Tspan6 Erdr1 Sae1 Dynll1 Rdh11 Zfp523 Nisch Armcx3 Hmgn1 Hnrnpl Tgfb1i1 Atpif1 Tubb5 Casp2 Hist1h2af R…
GO:0034622 cellular macromolecular complex assembly	P	0.000174	18/197 (9.1%)	488/25407 (1.9%)	Unc13b Cnot6 Actr3 Eln Tpm1 Tubb5 Hist1h2af Ddx39b Rbm5 Fkbp1a Mapre1 H3f3b Hist2h2ac Srsf1 Stxbp1 Stmn1 Tuba1a Arf6
GO:0044260 cellular macromolecule metabolic process	P	0.000191	80/197 (40.6%)	5960/25407 (23.5%)	Ywhab Arid2 Ptbp1 Abi2 Fubp3 Cnot6 Flna Carhsp1 Acd Nme1 Traf4 Ezr Morf4l2 Ramp1 Ick Zcchc8 Rpl35a Dnajc7 Purb Hmg20a Rpl29 Commd7 Eef1a1 Ednrb Suv420h2 Eif1ad Rbm3 Lsm6 Sae1 Dynll1 Zfp523 Armcx3 Hmgn1 Hnrnpl Tgfb1i1 Hist1h2af Rpa1 Ddx39b Mbtd1 Rbm5 Csnk1g3 Rpl10 Meg3 Fkbp1a Adnp Hcfc1 Pan2 Ptprs Msh6 Dhx15 Prickle1 H3f3b Hist2h2ac Prkd3 Hist2h3c1 Plat Mta2 Nasp Mmp14 Hnrnpm Srsf1 Mdk Pja1 Srsf6 …
GO:0016071 mRNA metabolic process	P	0.000277	16/197 (8.1%)	395/25407 (1.6%)	Ptbp1 Cnot6 Zcchc8 Lsm6 Hnrnpl Ddx39b Rbm5 Pan2 Dhx15 Hnrnpm Srsf1 Srsf6 Pnrc2 Srsf9 Srsf2 Lsm4
GO:0044237 cellular metabolic process	P	0.000285	98/197 (49.7%)	8045/25407 (31.7%)	Ywhab Nt5c Arid2 Ptbp1 Abi2 Fubp3 Cnot6 Flna Carhsp1 Acd Fnbp1l Nme1 Traf4 Ezr Morf4l2 Ramp1 Ick Zcchc8 Rpl35a Dnajc7 Purb Hmg20a Dpysl2 Tpm1 Myh10 Rpl29 Cd276 Commd7 Eef1a1 Il4i1 Ednrb Suv420h2 Eif1ad Rbm3 Lsm6 Sae1 Dynll1 Rdh11 Zfp523 Armcx3 Hmgn1 Hnrnpl Tgfb1i1 Atpif1 Tubb5 Hist1h2af Rpa1 Ddx39b Mbtd1 Rbm5 Csnk1g3 Rpl10 Meg3 Fkbp1a Adnp Hcfc1 Pan2 Ptprs Msh6 Dhx15 Farp1 Papss1 Prickle1 H3f3b S…
GO:1902589 single-organism organelle organization	P	0.000497	33/197 (16.8%)	1569/25407 (6.2%)	Shroom2 Arid2 Flna Acd Ezr Actr3 Eln Tpm1 Myh10 Suv420h2 Nisch Atpif1 Tubb5 Fscn1 Stx5a Hcfc1 Msh6 Coro1c Mapre1 Pvrl2 H3f3b Dstn Bcl2l11 Mta2 Cetn3 Mtf2 Stxbp1 Kdm1a Stmn1 Ppp1r9a Tnks Arf6 Actl6a
GO:0044238 primary metabolic process	P	0.000877	98/197 (49.7%)	8217/25407 (32.3%)	Ywhab Nt5c Arid2 Ptbp1 Abi2 Fubp3 Cnot6 Flna Carhsp1 Acd Nme1 Traf4 Morf4l2 Ramp1 Ick Zcchc8 Rpl35a Dnajc7 Purb Hmg20a Dpysl2 Tpm1 Myh10 Rpl29 Cd276 Commd7 Eef1a1 Il4i1 Ednrb Suv420h2 Eif1ad Rbm3 Lsm6 Sae1 Dynll1 Rdh11 Zfp523 Armcx3 Hmgn1 Hnrnpl Tgfb1i1 Atpif1 Tubb5 Casp2 Hist1h2af Rpa1 Ddx39b Mbtd1 Rbm5 Csnk1g3 Rpl10 Meg3 Fkbp1a Adnp Hcfc1 Pan2 Ptprs Msh6 Dhx15 Farp1 Papss1 Prickle1 H3f3b Spata1…
GO:0071704 organic substance metabolic process	P	0.00114	101/197 (51.3%)	8614/25407 (33.9%)	Ywhab Nt5c Arid2 Ptbp1 Abi2 Fubp3 Cnot6 Flna Carhsp1 Acd Nme1 Traf4 Ezr Morf4l2 Ramp1 Ick Zcchc8 Rpl35a Dnajc7 Purb Hmg20a Dpysl2 Tpm1 Myh10 Rpl29 Cd276 Commd7 Eef1a1 Il4i1 Ednrb Suv420h2 Eif1ad Rbm3 Lsm6 Sae1 Dynll1 Rdh11 Zfp523 Armcx3 Hmgn1 Hnrnpl Tgfb1i1 Atpif1 Tubb5 Casp2 Hist1h2af Rpa1 Ddx39b Mbtd1 Rbm5 Csnk1g3 Rpl10 Meg3 Fkbp1a Adnp Hcfc1 Pan2 Ptprs Msh6 Dhx15 Farp1 Papss1 Prickle1 H3f3b Sp…
GO:0006397 mRNA processing	P	0.00155	14/197 (7.1%)	341/25407 (1.3%)	Ptbp1 Zcchc8 Lsm6 Hnrnpl Ddx39b Rbm5 Pan2 Dhx15 Hnrnpm Srsf1 Srsf6 Srsf9 Srsf2 Lsm4
GO:0071822 protein complex subunit organization	P	0.0018	26/197 (13.2%)	1115/25407 (4.4%)	Ywhab Shroom2 Arid2 Unc13b Flna Ezr Actr3 Eln Tpm1 Eef1a1 Tubb5 Hist1h2af Fscn1 Fkbp1a Hcfc1 Mapre1 Hist2h2ac Sept11 Dstn Bcl2l11 Nasp Stxbp1 Stmn1 Ppp1r9a Tuba1a Arf6
GO:0043170 macromolecule metabolic process	P	0.00185	85/197 (43.1%)	6832/25407 (26.9%)	Ywhab Arid2 Ptbp1 Abi2 Fubp3 Cnot6 Flna Carhsp1 Acd Nme1 Traf4 Ezr Morf4l2 Ramp1 Ick Zcchc8 Rpl35a Dnajc7 Purb Hmg20a Rpl29 Cd276 Commd7 Eef1a1 Ednrb Suv420h2 Eif1ad Rbm3 Lsm6 Sae1 Dynll1 Zfp523 Armcx3 Hmgn1 Hnrnpl Tgfb1i1 Casp2 Hist1h2af Rpa1 Ddx39b Mbtd1 Rbm5 Csnk1g3 Rpl10 Meg3 Fkbp1a Adnp Hcfc1 Pan2 Ptprs Msh6 Dhx15 Prickle1 H3f3b Col5a1 Hist2h2ac Prkd3 Hist2h3c1 Plat Mta2 Nasp Mmp14 Hnrnpm Sr…
GO:0010467 gene expression	P	0.0021	58/197 (29.4%)	3969/25407 (15.6%)	Ywhab Arid2 Ptbp1 Fubp3 Cnot6 Flna Carhsp1 Nme1 Morf4l2 Zcchc8 Rpl35a Purb Hmg20a Rpl29 Commd7 Eef1a1 Ednrb Suv420h2 Eif1ad Rbm3 Lsm6 Dynll1 Zfp523 Armcx3 Hmgn1 Hnrnpl Tgfb1i1 Casp2 Ddx39b Mbtd1 Rbm5 Rpl10 Meg3 Adnp Hcfc1 Pan2 Dhx15 Prickle1 Hist2h3c1 Plat Mta2 Mmp14 Hnrnpm Srsf1 Mdk Srsf6 Pnrc2 Mtf2 Stxbp1 F2r Kdm1a Txnip Srsf9 Srsf2 Lsm4 Agrn Tnks Actl6a
GO:0048856 anatomical structure development	P	0.00254	59/197 (29.9%)	4092/25407 (16.1%)	Shroom2 Unc13b Ptbp1 Abi2 Tagln2 Flna Acd Nme1 Traf4 Ezr Actr3 Ramp1 Eln Hmg20a Dpysl2 Tpm1 Myh10 Cd276 Ccdc28b Ednrb Erdr1 Hmgn1 Tgfb1i1 Atpif1 Casp2 Rpa1 Mbtd1 Vcl Meg3 Fkbp1a Adnp Ptprs Msh6 Tmem176b Farp1 Pvrl2 Prickle1 H3f3b Col5a1 Chkb Sepn1 Bcl2l11 Nasp Mmp14 Srsf1 Mdk Srsf6 Thsd1 Fn1 Mtf2 Adamts9 Stxbp1 Kdm1a Stmn1 Txnip Ppp1r9a Agrn Arf6 Actl6a
GO:0044087 regulation of cellular component biogenesis	P	0.00258	15/197 (7.6%)	410/25407 (1.6%)	Cnot6 Fnbp1l Actr3 Eln Tpm1 Adnp Hcfc1 Mapre1 H3f3b Bcl2l11 Mmp14 Stxbp1 Stmn1 Agrn Arf6
GO:0044767 single-organism developmental process	P	0.00343	63/197 (32.0%)	4538/25407 (17.9%)	Shroom2 Unc13b Ptbp1 Abi2 Tagln2 Flna Acd Nme1 Traf4 Ezr Actr3 Ramp1 Ick Purb Eln Hmg20a Dpysl2 Tpm1 Myh10 Cd276 Ccdc28b Ednrb Erdr1 Hmgn1 Tgfb1i1 Atpif1 Casp2 Rpa1 Mbtd1 Vcl Meg3 Fkbp1a Adnp Ptprs Msh6 Ggnbp1 Tmem176b Farp1 Pvrl2 Prickle1 H3f3b Col5a1 Chkb Sepn1 Bcl2l11 Nasp Mmp14 Srsf1 Mdk Srsf6 Thsd1 Fn1 Mtf2 Adamts9 Stxbp1 Csrp2 Kdm1a Stmn1 Txnip Ppp1r9a Agrn Arf6 Actl6a
GO:0065003 macromolecular complex assembly	P	0.00348	24/197 (12.2%)	1007/25407 (4.0%)	Ywhab Unc13b Cnot6 Flna Actr3 Eln Tpm1 Eef1a1 Tubb5 Hist1h2af Ddx39b Rbm5 Fkbp1a Hcfc1 Mapre1 H3f3b Hist2h2ac Sept11 Bcl2l11 Srsf1 Stxbp1 Stmn1 Tuba1a Arf6
GO:0008380 RNA splicing	P	0.00375	12/197 (6.1%)	265/25407 (1.0%)	Ptbp1 Zcchc8 Lsm6 Ddx39b Rbm5 Dhx15 Hnrnpm Srsf1 Srsf6 Srsf9 Srsf2 Lsm4
GO:0032502 developmental process	P	0.00413	63/197 (32.0%)	4562/25407 (18.0%)	Shroom2 Unc13b Ptbp1 Abi2 Tagln2 Flna Acd Nme1 Traf4 Ezr Actr3 Ramp1 Ick Purb Eln Hmg20a Dpysl2 Tpm1 Myh10 Cd276 Ccdc28b Ednrb Erdr1 Hmgn1 Tgfb1i1 Atpif1 Casp2 Rpa1 Mbtd1 Vcl Meg3 Fkbp1a Adnp Ptprs Msh6 Ggnbp1 Tmem176b Farp1 Pvrl2 Prickle1 H3f3b Col5a1 Chkb Sepn1 Bcl2l11 Nasp Mmp14 Srsf1 Mdk Srsf6 Thsd1 Fn1 Mtf2 Adamts9 Stxbp1 Csrp2 Kdm1a Stmn1 Txnip Ppp1r9a Agrn Arf6 Actl6a
GO:0016070 RNA metabolic process	P	0.00496	50/197 (25.4%)	3281/25407 (12.9%)	Ywhab Arid2 Ptbp1 Fubp3 Cnot6 Flna Carhsp1 Morf4l2 Zcchc8 Rpl35a Purb Hmg20a Commd7 Ednrb Suv420h2 Rbm3 Lsm6 Dynll1 Zfp523 Armcx3 Hmgn1 Hnrnpl Tgfb1i1 Ddx39b Mbtd1 Rbm5 Adnp Hcfc1 Pan2 Dhx15 Prickle1 Hist2h3c1 Mta2 Mmp14 Hnrnpm Srsf1 Mdk Srsf6 Pnrc2 Pold1 Mtf2 F2r Kdm1a Txnip Srsf9 Srsf2 Lsm4 Agrn Tnks Actl6a
GO:0046847 filopodium assembly	P	0.00595	6/197 (3.0%)	48/25407 (0.2%)	Fnbp1l Ezr Actr3 Spata13 Agrn Arf6
GO:0051276 chromosome organization	P	0.00671	19/197 (9.6%)	693/25407 (2.7%)	Arid2 Acd Morf4l2 Hmg20a Suv420h2 Hmgn1 Hist1h2af Rpa1 Mbtd1 Hcfc1 Msh6 H3f3b Hist2h2ac Mta2 Nasp Mtf2 Kdm1a Tnks Actl6a
GO:0008152 metabolic process	P	0.00983	105/197 (53.3%)	9466/25407 (37.3%)	Ywhab Nt5c Arid2 Ptbp1 Abi2 Fubp3 Cnot6 Flna Carhsp1 Acd Fnbp1l Nme1 Traf4 Ezr Morf4l2 Ramp1 Ick Zcchc8 Rpl35a Dnajc7 Purb Hmg20a Dpysl2 Tpm1 Myh10 Rpl29 Cd276 Commd7 Eef1a1 Il4i1 Ednrb Suv420h2 Eif1ad Rbm3 Lsm6 Sae1 Dynll1 Rdh11 Zfp523 Armcx3 Hmgn1 Hnrnpl Tgfb1i1 Atpif1 Tubb5 Casp2 Hist1h2af Rpa1 Ddx39b Mbtd1 Rbm5 Csnk1g3 BC026585 Rpl10 Meg3 Fkbp1a Adnp Hcfc1 Pan2 Ptprs Msh6 Gpx7 Dhx15 Farp1 Pap…
GO:0043229 intracellular organelle	C	7.88e-15	139/197 (70.6%)	10145/25407 (39.9%)	Ywhab Shroom2 Ccnt2 Armc10 Nt5c Arid2 Unc13b Ptbp1 Arfip1 Abi2 Fubp3 Cnot6 Flna Carhsp1 Acd Fnbp1l Nme1 Rtn1 Ccdc3 Traf4 Tmc6 Ezr Nrm Morf4l2 Actr3 Mcam Ick Zcchc8 Rpl35a Dnajc7 Purb Eln S100a10 Acta2 Hmg20a Dpysl2 Tpm1 Myh10 Rpl29 Ccdc28b Zyx Eef1a1 Il4i1 Synpo2l Ednrb S100a11 Suv420h2 Eif1ad Rbm3 Lsm6 Ssr2 Sae1 Dynll1 Rdh11 Matr3 Zfp523 Irf2bpl Nisch Armcx3 Hmgn1 Bhlhb9 Hnrnpl Tgfb1i1 Fam198b A…
GO:0043226 organelle	C	3.29e-14	139/197 (70.6%)	10289/25407 (40.5%)	Ywhab Shroom2 Ccnt2 Armc10 Nt5c Arid2 Unc13b Ptbp1 Arfip1 Abi2 Fubp3 Cnot6 Flna Carhsp1 Acd Fnbp1l Nme1 Rtn1 Ccdc3 Traf4 Tmc6 Ezr Nrm Morf4l2 Actr3 Mcam Ick Zcchc8 Rpl35a Dnajc7 Purb Eln S100a10 Acta2 Hmg20a Dpysl2 Tpm1 Myh10 Rpl29 Ccdc28b Zyx Eef1a1 Il4i1 Synpo2l Ednrb S100a11 Suv420h2 Eif1ad Rbm3 Lsm6 Ssr2 Sae1 Dynll1 Rdh11 Matr3 Zfp523 Irf2bpl Nisch Armcx3 Hmgn1 Bhlhb9 Hnrnpl Tgfb1i1 Fam198b A…
GO:0005622 intracellular	C	7.52e-14	150/197 (76.1%)	11858/25407 (46.7%)	Ywhab Shroom2 Ccnt2 Armc10 Nt5c Arid2 Unc13b Ptbp1 Arfip1 Marcksl1 Abi2 Fubp3 Cnot6 Flna Carhsp1 Acd Fnbp1l Nme1 Rtn1 Ccdc3 Traf4 Tmc6 Ezr Nrm Morf4l2 Actr3 Mcam Ick Zcchc8 Rpl35a Dnajc7 Purb Eln S100a10 Acta2 Hmg20a Dpysl2 Tpm1 Myh10 Rpl29 Ccdc28b Zyx Eef1a1 Il4i1 Synpo2l Ednrb S100a11 Suv420h2 Eif1ad Rbm3 Lsm6 Ssr2 Sae1 Dynll1 Rdh11 Matr3 Zfp523 Irf2bpl Nisch Armcx3 Hmgn1 Bhlhb9 Hnrnpl Tgfb1i1 …
GO:0044424 intracellular part	C	9.9e-14	148/197 (75.1%)	11609/25407 (45.7%)	Ywhab Shroom2 Ccnt2 Armc10 Nt5c Arid2 Unc13b Ptbp1 Arfip1 Marcksl1 Abi2 Fubp3 Cnot6 Flna Carhsp1 Acd Fnbp1l Nme1 Rtn1 Ccdc3 Traf4 Tmc6 Ezr Nrm Morf4l2 Actr3 Mcam Ick Zcchc8 Rpl35a Dnajc7 Purb Eln S100a10 Acta2 Hmg20a Dpysl2 Tpm1 Myh10 Rpl29 Ccdc28b Zyx Eef1a1 Il4i1 Synpo2l Ednrb S100a11 Suv420h2 Eif1ad Rbm3 Lsm6 Ssr2 Sae1 Dynll1 Rdh11 Matr3 Zfp523 Irf2bpl Nisch Armcx3 Hmgn1 Bhlhb9 Hnrnpl Tgfb1i1 …
GO:0043231 intracellular membrane-bounded organelle	C	2.31e-09	119/197 (60.4%)	9004/25407 (35.4%)	Ywhab Ccnt2 Armc10 Nt5c Arid2 Unc13b Ptbp1 Arfip1 Fubp3 Cnot6 Flna Acd Fnbp1l Nme1 Rtn1 Ccdc3 Traf4 Tmc6 Ezr Nrm Morf4l2 Actr3 Mcam Ick Zcchc8 Rpl35a Dnajc7 Purb Eln S100a10 Hmg20a Dpysl2 Zyx Eef1a1 Il4i1 Synpo2l Ednrb S100a11 Suv420h2 Eif1ad Rbm3 Lsm6 Ssr2 Sae1 Dynll1 Rdh11 Matr3 Zfp523 Irf2bpl Nisch Armcx3 Hmgn1 Bhlhb9 Hnrnpl Tgfb1i1 Fam198b Atpif1 Tubb5 Fam76b Casp2 Hist1h2af Rpa1 Mmd Ddx39b M…
GO:0043227 membrane-bounded organelle	C	8.51e-09	120/197 (60.9%)	9279/25407 (36.5%)	Ywhab Ccnt2 Armc10 Nt5c Arid2 Unc13b Ptbp1 Arfip1 Fubp3 Cnot6 Flna Acd Fnbp1l Nme1 Rtn1 Ccdc3 Traf4 Tmc6 Ezr Nrm Morf4l2 Actr3 Mcam Ick Zcchc8 Rpl35a Dnajc7 Purb Eln S100a10 Hmg20a Dpysl2 Zyx Eef1a1 Il4i1 Synpo2l Ednrb S100a11 Suv420h2 Eif1ad Rbm3 Lsm6 Ssr2 Sae1 Dynll1 Rdh11 Matr3 Zfp523 Irf2bpl Nisch Armcx3 Hmgn1 Bhlhb9 Hnrnpl Tgfb1i1 Fam198b Atpif1 Tubb5 Fam76b Casp2 Hist1h2af Rpa1 Mmd Ddx39b M…
GO:0044464 cell part	C	2.28e-08	159/197 (80.7%)	14698/25407 (57.9%)	Ywhab Shroom2 Ccnt2 Armc10 Nt5c Arid2 Unc13b Ptbp1 Arfip1 Marcksl1 Abi2 Fubp3 Nid2 Cnot6 Flna Carhsp1 Acd Fnbp1l Nme1 Rtn1 Ccdc3 Traf4 Tmc6 Ezr Nrm Morf4l2 Actr3 Ramp1 Mcam Ick Zcchc8 Rpl35a Dnajc7 Purb Eln S100a10 Acta2 Hmg20a Dpysl2 Tpm1 Plp2 Myh10 Rpl29 Cd276 Ccdc28b Zyx Eef1a1 Il4i1 Synpo2l Ednrb S100a11 Suv420h2 Eif1ad Rbm3 Lsm6 Ssr2 Sae1 Dynll1 Rdh11 Matr3 Zfp523 Irf2bpl Nisch Armcx3 Hmgn1 …
GO:0005623 cell	C	2.52e-08	159/197 (80.7%)	14712/25407 (57.9%)	Ywhab Shroom2 Ccnt2 Armc10 Nt5c Arid2 Unc13b Ptbp1 Arfip1 Marcksl1 Abi2 Fubp3 Nid2 Cnot6 Flna Carhsp1 Acd Fnbp1l Nme1 Rtn1 Ccdc3 Traf4 Tmc6 Ezr Nrm Morf4l2 Actr3 Ramp1 Mcam Ick Zcchc8 Rpl35a Dnajc7 Purb Eln S100a10 Acta2 Hmg20a Dpysl2 Tpm1 Plp2 Myh10 Rpl29 Cd276 Ccdc28b Zyx Eef1a1 Il4i1 Synpo2l Ednrb S100a11 Suv420h2 Eif1ad Rbm3 Lsm6 Ssr2 Sae1 Dynll1 Rdh11 Matr3 Zfp523 Irf2bpl Nisch Armcx3 Hmgn1 …
GO:0005737 cytoplasm	C	1.02e-05	109/197 (55.3%)	8866/25407 (34.9%)	Ywhab Shroom2 Armc10 Nt5c Unc13b Arfip1 Marcksl1 Abi2 Fubp3 Cnot6 Flna Carhsp1 Fnbp1l Nme1 Rtn1 Ccdc3 Traf4 Tmc6 Ezr Actr3 Ick Rpl35a Dnajc7 Eln S100a10 Acta2 Dpysl2 Tpm1 Myh10 Rpl29 Ccdc28b Zyx Eef1a1 Il4i1 Synpo2l S100a11 Rbm3 Lsm6 Ssr2 Dynll1 Rdh11 Nisch Armcx3 Hmgn1 Bhlhb9 Hnrnpl Tgfb1i1 Fam198b Atpif1 Tubb5 Casp2 Rpa1 Mmd Ddx39b Vcl Fscn1 Stx5a Csnk1g3 BC026585 Rpl10 Slc35b3 Fkbp1a Adnp Hcfc…
GO:0043228 non-membrane-bounded organelle	C	2.06e-05	54/197 (27.4%)	3112/25407 (12.2%)	Shroom2 Abi2 Flna Carhsp1 Acd Fnbp1l Nme1 Traf4 Ezr Morf4l2 Actr3 Rpl35a Dnajc7 Purb Acta2 Dpysl2 Tpm1 Myh10 Rpl29 Ccdc28b Zyx Synpo2l Suv420h2 Rbm3 Dynll1 Hmgn1 Tgfb1i1 Tubb5 Hist1h2af Rpa1 Vcl Fscn1 Rpl10 Fkbp1a Pan2 Msh6 Mrpl52 Coro1c Mapre1 Farp1 Hist2h2ac Phldb2 Sept11 Dstn Bcl2l11 Cetn3 Pnrc2 Pold1 Kdm1a Stmn1 Ppp1r9a Tuba1a Tnks Actl6a
GO:0043232 intracellular non-membrane-bounded organelle	C	2.06e-05	54/197 (27.4%)	3112/25407 (12.2%)	Shroom2 Abi2 Flna Carhsp1 Acd Fnbp1l Nme1 Traf4 Ezr Morf4l2 Actr3 Rpl35a Dnajc7 Purb Acta2 Dpysl2 Tpm1 Myh10 Rpl29 Ccdc28b Zyx Synpo2l Suv420h2 Rbm3 Dynll1 Hmgn1 Tgfb1i1 Tubb5 Hist1h2af Rpa1 Vcl Fscn1 Rpl10 Fkbp1a Pan2 Msh6 Mrpl52 Coro1c Mapre1 Farp1 Hist2h2ac Phldb2 Sept11 Dstn Bcl2l11 Cetn3 Pnrc2 Pold1 Kdm1a Stmn1 Ppp1r9a Tuba1a Tnks Actl6a
GO:0005634 nucleus	C	2.13e-05	78/197 (39.6%)	5475/25407 (21.5%)	Ywhab Ccnt2 Nt5c Arid2 Ptbp1 Fubp3 Cnot6 Flna Acd Nme1 Traf4 Ezr Nrm Morf4l2 Mcam Zcchc8 Dnajc7 Purb Hmg20a Zyx Eef1a1 Synpo2l Ednrb S100a11 Suv420h2 Eif1ad Rbm3 Lsm6 Sae1 Dynll1 Matr3 Zfp523 Irf2bpl Hmgn1 Bhlhb9 Hnrnpl Tgfb1i1 Tubb5 Fam76b Casp2 Hist1h2af Rpa1 Ddx39b Mbtd1 Rbm5 Stx5a Adnp Hcfc1 Pan2 Msh6 Dhx15 Tmem176b Prickle1 H3f3b Spata13 Hist2h2ac Prkd3 Hist2h3c1 Mta2 Nasp Hnrnpm Srsf1 Srsf6…
GO:0044422 organelle part	C	7.03e-05	68/197 (34.5%)	4582/25407 (18.0%)	Ywhab Shroom2 Arfip1 Flna Acd Nme1 Ezr Nrm Morf4l2 Actr3 Zcchc8 Rpl35a Purb Acta2 Dpysl2 Tpm1 Myh10 Rpl29 Ccdc28b Zyx Synpo2l Ednrb Suv420h2 Rbm3 Lsm6 Dynll1 Armcx3 Hmgn1 Atpif1 Tubb5 Hist1h2af Rpa1 Ddx39b Vcl Rbm5 Fscn1 Stx5a Rpl10 Fkbp1a Hcfc1 Msh6 Ggnbp1 Dhx15 Mapre1 Slc25a4 Prickle1 Hist2h2ac Sept11 Dstn Bcl2l11 Mta2 Hnrnpm Srsf1 Cetn3 Pold1 Mtf2 Kdm1a Stmn1 Txnip Chsy1 Snn Ppp1r9a Tuba1a Srs…
GO:0044446 intracellular organelle part	C	8.97e-05	66/197 (33.5%)	4408/25407 (17.3%)	Ywhab Shroom2 Arfip1 Flna Acd Nme1 Ezr Nrm Morf4l2 Actr3 Zcchc8 Rpl35a Purb Dpysl2 Tpm1 Myh10 Rpl29 Ccdc28b Zyx Ednrb Suv420h2 Rbm3 Lsm6 Dynll1 Armcx3 Hmgn1 Atpif1 Tubb5 Hist1h2af Rpa1 Ddx39b Vcl Rbm5 Fscn1 Stx5a Rpl10 Fkbp1a Hcfc1 Msh6 Ggnbp1 Dhx15 Mapre1 Slc25a4 Prickle1 Hist2h2ac Sept11 Dstn Bcl2l11 Mta2 Hnrnpm Srsf1 Cetn3 Pold1 Mtf2 Kdm1a Stmn1 Txnip Chsy1 Snn Ppp1r9a Tuba1a Srsf2 Lsm4 Tnks A…
GO:0015629 actin cytoskeleton	C	0.000357	15/197 (7.6%)	351/25407 (1.4%)	Shroom2 Flna Ezr Actr3 Acta2 Tpm1 Myh10 Zyx Rpa1 Vcl Fscn1 Coro1c Sept11 Dstn Ppp1r9a
GO:0005913 cell-cell adherens junction	C	0.000622	7/197 (3.6%)	54/25407 (0.2%)	Shroom2 Abi2 Dlg5 Zyx Vcl Pvrl2 Mllt4
GO:0030529 ribonucleoprotein complex	C	0.000688	19/197 (9.6%)	595/25407 (2.3%)	Carhsp1 Acd Zcchc8 Rpl35a Rpl29 Rbm3 Lsm6 Hnrnpl Ddx39b Rbm5 Rpl10 Pan2 Mrpl52 Dhx15 Hnrnpm Srsf1 Pnrc2 Srsf2 Lsm4
GO:0005856 cytoskeleton	C	0.00427	34/197 (17.3%)	1811/25407 (7.1%)	Shroom2 Abi2 Flna Fnbp1l Nme1 Traf4 Ezr Actr3 Dnajc7 Acta2 Dpysl2 Tpm1 Myh10 Ccdc28b Zyx Synpo2l Dynll1 Tgfb1i1 Tubb5 Rpa1 Vcl Fscn1 Coro1c Mapre1 Farp1 Phldb2 Sept11 Dstn Bcl2l11 Cetn3 Stmn1 Ppp1r9a Tuba1a Tnks
GO:0044444 cytoplasmic part	C	0.00626	74/197 (37.6%)	5792/25407 (22.8%)	Ywhab Shroom2 Armc10 Nt5c Unc13b Arfip1 Abi2 Flna Carhsp1 Fnbp1l Nme1 Rtn1 Ccdc3 Tmc6 Ezr Actr3 Rpl35a Eln S100a10 Acta2 Dpysl2 Tpm1 Myh10 Rpl29 Il4i1 Synpo2l Rbm3 Ssr2 Dynll1 Rdh11 Nisch Armcx3 Fam198b Atpif1 Casp2 Mmd Vcl Stx5a BC026585 Rpl10 Slc35b3 Fkbp1a Hcfc1 Pan2 Nans Mrpl52 Ggnbp1 Mapre1 Farp1 Papss1 Slc25a4 Prickle1 Degs1 Sept11 Dstn Bcl2l11 Plat Cetn3 Arrdc4 Pnrc2 Fn1 Stxbp1 Stmn1 Txnip…
GO:0005681 spliceosomal complex	C	0.0073	9/197 (4.6%)	147/25407 (0.6%)	Zcchc8 Lsm6 Ddx39b Rbm5 Dhx15 Hnrnpm Srsf1 Srsf2 Lsm4
GO:0032991 macromolecular complex	C	0.0073	58/197 (29.4%)	4122/25407 (16.2%)	Ywhab Shroom2 Arid2 Cnot6 Flna Carhsp1 Acd Nme1 Ezr Actr3 Ramp1 Zcchc8 Rpl35a Purb Dpysl2 Tpm1 Myh10 Rpl29 Suv420h2 Rbm3 Lsm6 Dynll1 Hnrnpl Atpif1 Tubb5 Hist1h2af Rpa1 Ddx39b Vcl Rbm5 Stx5a Rpl10 Hcfc1 Pan2 Msh6 Mrpl52 Dhx15 Mapre1 Papss1 Hist2h2ac Sept11 Bcl2l11 Mta2 Hnrnpm Srsf1 Pnrc2 Pold1 Fn1 Mtf2 Stxbp1 Kdm1a Stmn1 Mcm4 Tuba1a Srsf2 Lsm4 Tnks Actl6a
GO:0005515 protein binding	F	8.82e-08	97/197 (49.2%)	6887/25407 (27.1%)	Ywhab Shroom2 Arid2 Ptbp1 Arfip1 Marcksl1 Nid2 Flna Carhsp1 Acd Rcsd1 Nme1 Traf4 Ezr Actr3 Ramp1 Dnajc7 Purb Eln Dlg5 S100a10 Acta2 Hmg20a Dpysl2 Tpm1 Plp2 Myh10 Cd276 Commd7 Zyx Eef1a1 Synpo2l Ednrb S100a11 Suv420h2 Lsm6 Sae1 Dynll1 Zfp523 Nisch Armcx3 Hmgn1 Tgfb1i1 Gpatch8 Atpif1 Tubb5 Casp2 Hist1h2af Ddx39b Vcl Fscn1 Stx5a Csnk1g3 Fkbp1a Adnp Hcfc1 Pan2 Msh6 Coro1c Ggnbp1 Mapre1 Tmem176b Farp1…
GO:0005488 binding	F	4.19e-07	132/197 (67.0%)	11300/25407 (44.5%)	Ywhab Shroom2 Zfp810 Nt5c Arid2 Unc13b Ptbp1 Arfip1 Marcksl1 Fubp3 Nid2 Cnot6 Flna Carhsp1 Acd Rcsd1 Fnbp1l Nme1 Traf4 Ezr Actr3 Ramp1 Ick Zcchc8 Dnajc7 Purb Eln Dlg5 S100a10 Acta2 Hmg20a Dpysl2 Tpm1 Plp2 Myh10 Rpl29 Cd276 Commd7 Zyx Eef1a1 Synpo2l Ednrb S100a11 Suv420h2 Eif1ad Rbm3 Lsm6 Sae1 Dynll1 Matr3 Zfp523 Irf2bpl Nisch Armcx3 Hmgn1 Hnrnpl Tgfb1i1 Gpatch8 Atpif1 Tubb5 Rnf26 Casp2 Hist1h2af …
GO:0008092 cytoskeletal protein binding	F	0.000243	21/197 (10.7%)	676/25407 (2.7%)	Shroom2 Marcksl1 Flna Rcsd1 Nme1 Ezr Actr3 Dlg5 Tpm1 Myh10 Synpo2l Vcl Fscn1 Adnp Coro1c Mapre1 Farp1 Dstn Bcl2l11 Cetn3 Stmn1
GO:0051015 actin filament binding	F	0.00043	8/197 (4.1%)	76/25407 (0.3%)	Shroom2 Flna Rcsd1 Ezr Tpm1 Myh10 Fscn1 Coro1c
GO:0032403 protein complex binding	F	0.00215	20/197 (10.2%)	706/25407 (2.8%)	Ywhab Shroom2 Flna Rcsd1 Nme1 Ezr Tpm1 Myh10 Nisch Hmgn1 Tubb5 Fscn1 Fkbp1a Msh6 Coro1c Mapre1 Bcl2l11 Mmp14 Cetn3 F2r

## Sheet: J1
GO Term	Aspect	P-value	Sample frequency	Background frequency	Genes
GO:0051258 protein polymerization	P	9.78e-08	11/103 (10.7%)	155/25407 (0.6%)	Arpc2 Arpc5 Arpc1b Nck2 Tmsb4x Sept2 Evl Cav1 Snca Arpc3 Sptan1
GO:0032271 regulation of protein polymerization	P	1.25e-07	10/103 (9.7%)	117/25407 (0.5%)	Arpc2 Arpc5 Arpc1b Nck2 Tmsb4x Evl Cav1 Snca Arpc3 Sptan1
GO:0007010 cytoskeleton organization	P	1.95e-07	20/103 (19.4%)	807/25407 (3.2%)	Llgl1 Nav1 Arpc2 Arpc5 Arpc1b Pdlim7 Strip1 Coro1b Myh9 Nck2 Tmsb4x Rhoj Cnn3 Ptk2 Evl Cav1 Snca Arpc3 Sptan1 Wtip
GO:0030036 actin cytoskeleton organization	P	5.57e-07	15/103 (14.6%)	429/25407 (1.7%)	Llgl1 Arpc2 Arpc5 Arpc1b Pdlim7 Strip1 Coro1b Myh9 Nck2 Tmsb4x Rhoj Cnn3 Evl Arpc3 Sptan1
GO:0030029 actin filament-based process	P	1.69e-06	15/103 (14.6%)	465/25407 (1.8%)	Llgl1 Arpc2 Arpc5 Arpc1b Pdlim7 Strip1 Coro1b Myh9 Nck2 Tmsb4x Rhoj Cnn3 Evl Arpc3 Sptan1
GO:0043254 regulation of protein complex assembly	P	4.34e-06	11/103 (10.7%)	221/25407 (0.9%)	Arpc2 Arpc5 Arpc1b Nck2 Tmsb4x Hmgb1 Evl Cav1 Snca Arpc3 Sptan1
GO:0051128 regulation of cellular component organization	P	6.2e-06	24/103 (23.3%)	1441/25407 (5.7%)	Grn Arpc2 Arpc5 Arpc1b Strip1 Lgals1 Thbs2 Myh9 Nck2 Surf4 Tmsb4x Rhoj Igfbp4 Ptk2 Hmgb1 Triobp Evl Cav1 Snca Wwtr1 Arpc3 Sptan1 Wt1 Wtip
GO:0030833 regulation of actin filament polymerization	P	1.01e-05	8/103 (7.8%)	92/25407 (0.4%)	Arpc2 Arpc5 Arpc1b Nck2 Tmsb4x Evl Arpc3 Sptan1
GO:0030041 actin filament polymerization	P	1.55e-05	8/103 (7.8%)	97/25407 (0.4%)	Arpc2 Arpc5 Arpc1b Nck2 Tmsb4x Evl Arpc3 Sptan1
GO:0043623 cellular protein complex assembly	P	1.67e-05	12/103 (11.7%)	317/25407 (1.2%)	Arpc2 Arpc5 Arpc1b Nck2 Tmsb4x Sept2 Ptk2 Evl Cav1 Snca Arpc3 Sptan1
GO:0048522 positive regulation of cellular process	P	2.13e-05	36/103 (35.0%)	3275/25407 (12.9%)	Grn Sh3pxd2b Hbb-b2 Arpc2 Slc35b2 Kdm6b Pdlim7 Pabpc1 Ptn Litaf Lgals1 Thbs2 Naca Myh9 Nck2 Surf4 Ramp2 Gucy1a3 Tmsb4x Anxa3 Igfbp4 Ptk2 Hmgb1 Unc5b Triobp Evl Map4k3 Cav1 Snca Siah1a Wwtr1 Arpc3 Wt1 Ccnd1 Sulf1 Wtip
GO:0044087 regulation of cellular component biogenesis	P	3.13e-05	13/103 (12.6%)	410/25407 (1.6%)	Arpc2 Arpc5 Arpc1b Thbs2 Nck2 Tmsb4x Ptk2 Hmgb1 Evl Cav1 Snca Arpc3 Sptan1
GO:0008064 regulation of actin polymerization or depolymerization	P	3.14e-05	8/103 (7.8%)	106/25407 (0.4%)	Arpc2 Arpc5 Arpc1b Nck2 Tmsb4x Evl Arpc3 Sptan1
GO:0030832 regulation of actin filament length	P	3.38e-05	8/103 (7.8%)	107/25407 (0.4%)	Arpc2 Arpc5 Arpc1b Nck2 Tmsb4x Evl Arpc3 Sptan1
GO:0050793 regulation of developmental process	P	3.38e-05	25/103 (24.3%)	1702/25407 (6.7%)	Grn Sh3pxd2b Hbb-b2 Arpc2 Pdlim7 Strip1 Lgals1 Thbs2 Naca Myh9 Ramp2 Vash1 Tmsb4x Rhoj Anxa3 Ptk2 Hmgb1 Triobp Cav1 Wwtr1 Wt1 Ccnd1 Zfp277 Sulf1 Wtip
GO:0008154 actin polymerization or depolymerization	P	8.34e-05	8/103 (7.8%)	120/25407 (0.5%)	Arpc2 Arpc5 Arpc1b Nck2 Tmsb4x Evl Arpc3 Sptan1
GO:0016043 cellular component organization	P	0.000104	39/103 (37.9%)	3991/25407 (15.7%)	Grn Llgl1 Sh3pxd2b Ptma Nav1 Arpc2 Arpc5 Kdm6b Arpc1b Pdlim7 Strip1 Lgals1 Thbs2 Coro1b Myh9 Nck2 Sort1 Surf4 Ramp2 Tmsb4x Rhoj Cnn3 Sept2 Igfbp4 Ptk2 Hmgb1 Unc5b Triobp Evl Cav1 Snca Wwtr1 Pxdn Arpc3 Sptan1 Gjd3 Wt1 Sulf1 Wtip
GO:0048518 positive regulation of biological process	P	0.00015	37/103 (35.9%)	3698/25407 (14.6%)	Grn Sh3pxd2b Hbb-b2 Arpc2 Slc35b2 Kdm6b Pdlim7 Pabpc1 Ptn Litaf Lgals1 Thbs2 Naca Myh9 Nck2 Surf4 Ramp2 Vash1 Gucy1a3 Tmsb4x Anxa3 Igfbp4 Ptk2 Hmgb1 Unc5b Triobp Evl Map4k3 Cav1 Snca Siah1a Wwtr1 Arpc3 Wt1 Ccnd1 Sulf1 Wtip
GO:0022603 regulation of anatomical structure morphogenesis	P	0.000217	15/103 (14.6%)	669/25407 (2.6%)	Arpc2 Strip1 Thbs2 Naca Myh9 Ramp2 Vash1 Rhoj Anxa3 Ptk2 Triobp Wwtr1 Wt1 Sulf1 Wtip
GO:0071840 cellular component organization or biogenesis	P	0.00023	39/103 (37.9%)	4108/25407 (16.2%)	Grn Llgl1 Sh3pxd2b Ptma Nav1 Arpc2 Arpc5 Kdm6b Arpc1b Pdlim7 Strip1 Lgals1 Thbs2 Coro1b Myh9 Nck2 Sort1 Surf4 Ramp2 Tmsb4x Rhoj Cnn3 Sept2 Igfbp4 Ptk2 Hmgb1 Unc5b Triobp Evl Cav1 Snca Wwtr1 Pxdn Arpc3 Sptan1 Gjd3 Wt1 Sulf1 Wtip
GO:0034622 cellular macromolecular complex assembly	P	0.000239	13/103 (12.6%)	488/25407 (1.9%)	Arpc2 Arpc5 Arpc1b Nck2 Tmsb4x Sept2 Ptk2 Hmgb1 Evl Cav1 Snca Arpc3 Sptan1
GO:0044763 single-organism cellular process	P	0.000247	73/103 (70.9%)	11440/25407 (45.0%)	Adam19 Grn Llgl1 Arhgap29 Sh3pxd2b Ap3s1 Hbb-b2 Nav1 Arpc2 Arpc5 Slc35b2 Trap1 Kdm6b Arpc1b Rhox5 Arhgap18 Alas2 Pdlim7 Pabpc1 Strip1 Ptn Litaf Lgals1 Thbs2 Emp1 Ywhaq Naca Coro1b Pde8a Myh9 Tmem132a Nck2 Sort1 Pigt Ramp2 Vash1 Gucy1a3 Tmsb4x Dok4 Rhoj Anxa3 Cnn3 Sept2 Nras Igfbp4 Ptk2 Ddah2 Hmgb1 Unc5b Triobp Csnk2a2 Evl Map4k3 Cav1 Snca Siah1a Tax1bp3 Gja4 Wwtr1 Pxdn Arpc3 Nptxr Sptan1 Gjd3 Wt1…
GO:0044767 single-organism developmental process	P	0.000359	41/103 (39.8%)	4538/25407 (17.9%)	Adam19 Grn Llgl1 Sh3pxd2b Elk3 Hbb-b2 Nav1 Arpc2 Flnb Rhox5 Alas2 Pdlim7 Strip1 Ptn Lgals1 Thbs2 Naca Myh9 Sort1 Pigt Ramp2 Vash1 Tmsb4x Dok4 Rhoj Anxa3 Sept2 Ptk2 Hmgb1 Unc5b Triobp Evl Cav1 Siah1a Gja4 Wwtr1 Wt1 Ccnd1 Zfp277 Sulf1 Wtip
GO:0090066 regulation of anatomical structure size	P	0.000364	11/103 (10.7%)	340/25407 (1.3%)	Arpc2 Arpc5 Arpc1b Nck2 Gucy1a3 Tmsb4x Ptk2 Evl Cav1 Arpc3 Sptan1
GO:0032502 developmental process	P	0.000417	41/103 (39.8%)	4562/25407 (18.0%)	Adam19 Grn Llgl1 Sh3pxd2b Elk3 Hbb-b2 Nav1 Arpc2 Flnb Rhox5 Alas2 Pdlim7 Strip1 Ptn Lgals1 Thbs2 Naca Myh9 Sort1 Pigt Ramp2 Vash1 Tmsb4x Dok4 Rhoj Anxa3 Sept2 Ptk2 Hmgb1 Unc5b Triobp Evl Cav1 Siah1a Gja4 Wwtr1 Wt1 Ccnd1 Zfp277 Sulf1 Wtip
GO:0050794 regulation of cellular process	P	0.000553	62/103 (60.2%)	8960/25407 (35.3%)	Adam19 Grn Llgl1 Arhgap29 Sh3pxd2b Elk3 Hbb-b2 Arpc2 Arpc5 Tes Slc35b2 Trap1 Kdm6b Arpc1b Rhox5 Arhgap18 Pdlim7 Pabpc1 Strip1 Ptn Litaf Lgals1 Thbs2 Ywhaq Naca Pde8a Myh9 Tmem132a Nck2 Sort1 Surf4 Ramp2 Vash1 Gucy1a3 Tmsb4x Dok4 Rhoj Anxa3 Cnn3 Sept2 Nras Igfbp4 Ptk2 Hmgb1 Unc5b Triobp Csnk2a2 Evl Map4k3 Cav1 Snca Siah1a Tax1bp3 Wwtr1 Arpc3 Nptxr Sptan1 Wt1 Ccnd1 Zfp277 Sulf1 Wtip
GO:0006996 organelle organization	P	0.000604	27/103 (26.2%)	2268/25407 (8.9%)	Llgl1 Sh3pxd2b Ptma Nav1 Arpc2 Arpc5 Kdm6b Arpc1b Pdlim7 Strip1 Coro1b Myh9 Nck2 Sort1 Surf4 Tmsb4x Rhoj Cnn3 Sept2 Ptk2 Triobp Evl Cav1 Snca Arpc3 Sptan1 Wtip
GO:0048856 anatomical structure development	P	0.000661	38/103 (36.9%)	4092/25407 (16.1%)	Adam19 Grn Llgl1 Sh3pxd2b Elk3 Hbb-b2 Nav1 Arpc2 Flnb Rhox5 Alas2 Strip1 Ptn Lgals1 Thbs2 Naca Myh9 Sort1 Pigt Ramp2 Vash1 Tmsb4x Dok4 Rhoj Anxa3 Sept2 Ptk2 Hmgb1 Unc5b Triobp Evl Cav1 Gja4 Wwtr1 Wt1 Ccnd1 Sulf1 Wtip
GO:1902589 single-organism organelle organization	P	0.000673	22/103 (21.4%)	1569/25407 (6.2%)	Llgl1 Nav1 Arpc2 Arpc5 Kdm6b Arpc1b Pdlim7 Strip1 Coro1b Myh9 Nck2 Tmsb4x Rhoj Cnn3 Sept2 Ptk2 Triobp Evl Cav1 Snca Arpc3 Sptan1
GO:0051493 regulation of cytoskeleton organization	P	0.000966	10/103 (9.7%)	297/25407 (1.2%)	Arpc2 Arpc5 Arpc1b Nck2 Tmsb4x Evl Cav1 Snca Arpc3 Sptan1
GO:0009987 cellular process	P	0.00117	80/103 (77.7%)	13685/25407 (53.9%)	Adam19 Grn Llgl1 Arhgap29 Sh3pxd2b Elk3 Ptma Ap3s1 Hbb-b2 Nav1 Arpc2 Arpc5 Tes Slc35b2 Trap1 Kdm6b Arpc1b Rhox5 Arhgap18 Rpl17 Alas2 Pdlim7 Pabpc1 Strip1 Ptn Litaf Lgals1 Thbs2 Emp1 Ywhaq Naca Coro1b Pde8a Myh9 Tmem132a Nck2 Sort1 Surf4 Pigt Rpl5 Ramp2 Vash1 Gucy1a3 Tmsb4x Dok4 Rhoj Anxa3 Cnn3 Sept2 Nras Igfbp4 Ptk2 Ddah2 Hmgb1 Unc5b Triobp Csnk2a2 Ppib Evl Map4k3 Cav1 Snca Siah1a Tax1bp3 Gja4 Ww…
GO:0044699 single-organism process	P	0.00119	77/103 (74.8%)	12867/25407 (50.6%)	Adam19 Grn Llgl1 Arhgap29 Sh3pxd2b Elk3 Ap3s1 Hbb-b2 Nav1 Arpc2 Arpc5 Tes Slc35b2 Trap1 Kdm6b Flnb Arpc1b Rhox5 Arhgap18 Alas2 Pdlim7 Pabpc1 Strip1 Ptn Litaf Lgals1 Thbs2 Emp1 Ywhaq Naca Coro1b Pde8a Myh9 Tmem132a Nck2 Sort1 Pigt Ramp2 Vash1 Gucy1a3 Tmsb4x Dok4 Rhoj Anxa3 Cnn3 Sept2 Nras Igfbp4 Ptk2 Ddah2 Hmgb1 Unc5b Triobp Csnk2a2 Evl Map4k3 Cav1 Snca Siah1a Tax1bp3 Gja4 Wwtr1 Pxdn Arpc3 Nptxr S…
GO:0051094 positive regulation of developmental process	P	0.00242	15/103 (14.6%)	809/25407 (3.2%)	Grn Sh3pxd2b Hbb-b2 Arpc2 Pdlim7 Thbs2 Naca Ramp2 Tmsb4x Anxa3 Ptk2 Hmgb1 Triobp Wwtr1 Wt1
GO:0050789 regulation of biological process	P	0.00251	63/103 (61.2%)	9539/25407 (37.5%)	Adam19 Grn Llgl1 Arhgap29 Sh3pxd2b Elk3 Hbb-b2 Arpc2 Arpc5 Tes Slc35b2 Trap1 Kdm6b Arpc1b Rhox5 Arhgap18 Pdlim7 Pabpc1 Strip1 Ptn Litaf Lgals1 Thbs2 Ywhaq Naca Pde8a Myh9 Tmem132a Nck2 Sort1 Surf4 Ramp2 Vash1 Gucy1a3 Tmsb4x Dok4 Rhoj Anxa3 Cnn3 Sept2 Nras Igfbp4 Ptk2 Hmgb1 Unc5b Triobp Csnk2a2 Evl Map4k3 Cav1 Snca Siah1a Tax1bp3 Wwtr1 Arpc3 Nptxr Sptan1 Wt1 Lxn Ccnd1 Zfp277 Sulf1 Wtip
GO:0048869 cellular developmental process	P	0.00289	31/103 (30.1%)	3103/25407 (12.2%)	Grn Llgl1 Sh3pxd2b Hbb-b2 Nav1 Arpc2 Rhox5 Alas2 Pdlim7 Strip1 Lgals1 Naca Myh9 Sort1 Pigt Ramp2 Tmsb4x Rhoj Sept2 Ptk2 Hmgb1 Unc5b Triobp Evl Cav1 Siah1a Wwtr1 Wt1 Ccnd1 Sulf1 Wtip
GO:0072359 circulatory system development	P	0.00349	15/103 (14.6%)	833/25407 (3.3%)	Adam19 Sh3pxd2b Elk3 Thbs2 Naca Myh9 Ramp2 Vash1 Rhoj Anxa3 Ptk2 Cav1 Gja4 Wt1 Sulf1
GO:0072358 cardiovascular system development	P	0.00349	15/103 (14.6%)	833/25407 (3.3%)	Adam19 Sh3pxd2b Elk3 Thbs2 Naca Myh9 Ramp2 Vash1 Rhoj Anxa3 Ptk2 Cav1 Gja4 Wt1 Sulf1
GO:0032956 regulation of actin cytoskeleton organization	P	0.0036	8/103 (7.8%)	196/25407 (0.8%)	Arpc2 Arpc5 Arpc1b Nck2 Tmsb4x Evl Arpc3 Sptan1
GO:0051130 positive regulation of cellular component organization	P	0.00406	13/103 (12.6%)	627/25407 (2.5%)	Grn Arpc2 Thbs2 Myh9 Nck2 Surf4 Ptk2 Triobp Evl Cav1 Snca Wwtr1 Arpc3
GO:0032535 regulation of cellular component size	P	0.00523	8/103 (7.8%)	206/25407 (0.8%)	Arpc2 Arpc5 Arpc1b Nck2 Tmsb4x Evl Arpc3 Sptan1
GO:0065007 biological regulation	P	0.00526	64/103 (62.1%)	9956/25407 (39.2%)	Adam19 Grn Llgl1 Arhgap29 Sh3pxd2b Elk3 Hbb-b2 Arpc2 Arpc5 Tes Slc35b2 Trap1 Kdm6b Arpc1b Rhox5 Arhgap18 Alas2 Pdlim7 Pabpc1 Strip1 Ptn Litaf Lgals1 Thbs2 Ywhaq Naca Pde8a Myh9 Tmem132a Nck2 Sort1 Surf4 Ramp2 Vash1 Gucy1a3 Tmsb4x Dok4 Rhoj Anxa3 Cnn3 Sept2 Nras Igfbp4 Ptk2 Hmgb1 Unc5b Triobp Csnk2a2 Evl Map4k3 Cav1 Snca Siah1a Tax1bp3 Wwtr1 Arpc3 Nptxr Sptan1 Wt1 Lxn Ccnd1 Zfp277 Sulf1 Wtip
GO:0071822 protein complex subunit organization	P	0.00624	17/103 (16.5%)	1115/25407 (4.4%)	Llgl1 Sh3pxd2b Ptma Arpc2 Arpc5 Arpc1b Myh9 Nck2 Tmsb4x Sept2 Ptk2 Hmgb1 Evl Cav1 Snca Arpc3 Sptan1
GO:0001944 vasculature development	P	0.00713	12/103 (11.7%)	557/25407 (2.2%)	Elk3 Thbs2 Myh9 Ramp2 Vash1 Rhoj Anxa3 Ptk2 Cav1 Gja4 Wt1 Sulf1
GO:0006461 protein complex assembly	P	0.00818	15/103 (14.6%)	893/25407 (3.5%)	Llgl1 Sh3pxd2b Arpc2 Arpc5 Arpc1b Nck2 Tmsb4x Sept2 Ptk2 Hmgb1 Evl Cav1 Snca Arpc3 Sptan1
GO:0070271 protein complex biogenesis	P	0.00829	15/103 (14.6%)	894/25407 (3.5%)	Llgl1 Sh3pxd2b Arpc2 Arpc5 Arpc1b Nck2 Tmsb4x Sept2 Ptk2 Hmgb1 Evl Cav1 Snca Arpc3 Sptan1
GO:0015629 actin cytoskeleton	C	2.47e-09	16/103 (15.5%)	351/25407 (1.4%)	Llgl1 Sh3pxd2b Arpc2 Arpc5 Flnb Arpc1b Pdlim7 Tpm4 Coro1b Myh9 Sept2 Triobp Cgnl1 Snca Arpc3 Sptan1
GO:0005737 cytoplasm	C	1.1e-06	67/103 (65.0%)	8866/25407 (34.9%)	Grn Ubtd2 Llgl1 Sh3pxd2b Elk3 Pgrmc1 Ap3s1 Hbb-b2 Nav1 Arpc2 Arpc5 Tes Slc35b2 Trap1 Flnb Arpc1b Rhox5 Rpl17 Alas2 Pdlim7 Pabpc1 Strip1 Cotl1 Ptn Litaf Lgals1 Ywhaq Naca Tpm4 Coro1b Myh9 Tmem132a Nck2 Sort1 Surf4 Pigt Rpl5 Ramp2 Vash1 Gucy1a3 Tmsb4x Anxa3 Sept2 Nras Ptk2 Ppp1r18 Scara3 Ddah2 Hmgb1 Triobp Ppib Evl Map4k3 Cav1 Snca Siah1a Tax1bp3 Wwtr1 Pxdn Arpc3 Sptan1 Wt1 Lxn Ccnd1 Rpl3 Sulf1 Wtip
GO:0005622 intracellular	C	1.51e-05	77/103 (74.8%)	11858/25407 (46.7%)	Grn Ubtd2 Llgl1 Arhgap29 Sh3pxd2b Elk3 Ptma Pgrmc1 Ap3s1 Hbb-b2 Nav1 Arpc2 Arpc5 Tes Slc35b2 Trap1 Kdm6b Flnb Arpc1b Rhox5 Arhgap18 Rpl17 Alas2 Pdlim7 Pabpc1 Strip1 Cotl1 Ptn Litaf Lgals1 Ywhaq Naca Tpm4 Coro1b Myh9 Tmem132a Nck2 Sort1 Surf4 Pigt Rpl5 Ramp2 Vash1 Gucy1a3 Plekhh1 Tmsb4x Dok4 Rhoj Anxa3 Cnn3 Sept2 Nras Ptk2 Ppp1r18 Scara3 Ddah2 Hmgb1 Triobp Cgnl1 Csnk2a2 Ppib Evl Map4k3 Cav1 Snca S…
GO:0005885 Arp2/3 protein complex	C	2.3e-05	4/103 (3.9%)	7/25407 (0.0%)	Arpc2 Arpc5 Arpc1b Arpc3
GO:0005856 cytoskeleton	C	0.000485	24/103 (23.3%)	1811/25407 (7.1%)	Llgl1 Sh3pxd2b Nav1 Arpc2 Arpc5 Flnb Arpc1b Pdlim7 Cotl1 Tpm4 Coro1b Myh9 Plekhh1 Tmsb4x Cnn3 Sept2 Ptk2 Ppp1r18 Triobp Cgnl1 Evl Snca Arpc3 Sptan1
GO:0044424 intracellular part	C	0.000507	73/103 (70.9%)	11609/25407 (45.7%)	Grn Ubtd2 Llgl1 Sh3pxd2b Elk3 Ptma Pgrmc1 Ap3s1 Hbb-b2 Nav1 Arpc2 Arpc5 Tes Slc35b2 Trap1 Kdm6b Flnb Arpc1b Rhox5 Rpl17 Alas2 Pdlim7 Pabpc1 Strip1 Cotl1 Ptn Litaf Lgals1 Ywhaq Naca Tpm4 Coro1b Myh9 Tmem132a Nck2 Sort1 Surf4 Pigt Rpl5 Ramp2 Vash1 Gucy1a3 Plekhh1 Tmsb4x Anxa3 Cnn3 Sept2 Nras Ptk2 Ppp1r18 Scara3 Ddah2 Hmgb1 Triobp Cgnl1 Csnk2a2 Ppib Evl Map4k3 Cav1 Snca Siah1a Tax1bp3 Wwtr1 Pxdn Arp…
GO:0043228 non-membrane-bounded organelle	C	0.000943	32/103 (31.1%)	3112/25407 (12.2%)	Llgl1 Sh3pxd2b Pgrmc1 Nav1 Arpc2 Arpc5 Flnb Arpc1b Rpl17 Pdlim7 Pabpc1 Cotl1 Tpm4 Coro1b Myh9 Rpl5 Plekhh1 Tmsb4x Cnn3 Sept2 Ptk2 Ppp1r18 Hmgb1 Triobp Cgnl1 Evl Cav1 Snca Arpc3 Sptan1 Rpl3 Wtip
GO:0043232 intracellular non-membrane-bounded organelle	C	0.000943	32/103 (31.1%)	3112/25407 (12.2%)	Llgl1 Sh3pxd2b Pgrmc1 Nav1 Arpc2 Arpc5 Flnb Arpc1b Rpl17 Pdlim7 Pabpc1 Cotl1 Tpm4 Coro1b Myh9 Rpl5 Plekhh1 Tmsb4x Cnn3 Sept2 Ptk2 Ppp1r18 Hmgb1 Triobp Cgnl1 Evl Cav1 Snca Arpc3 Sptan1 Rpl3 Wtip
GO:0043226 organelle	C	0.00106	67/103 (65.0%)	10289/25407 (40.5%)	Grn Ubtd2 Llgl1 Sh3pxd2b Elk3 Ptma Pgrmc1 Ap3s1 Nav1 Arpc2 Arpc5 Slc35b2 Trap1 Kdm6b Flnb Arpc1b Rhox5 Rpl17 Alas2 Pdlim7 Pabpc1 Strip1 Cotl1 Ptn Litaf Lgals1 Ywhaq Naca Tpm4 Coro1b Myh9 Tmem132a Nck2 Sort1 Surf4 Pigt Rpl5 Vash1 Plekhh1 Tmsb4x Anxa3 Cnn3 Sept2 Nras Ptk2 Ppp1r18 Scara3 Ddah2 Hmgb1 Triobp Cgnl1 Csnk2a2 Ppib Evl Cav1 Snca Siah1a Tax1bp3 Wwtr1 Pxdn Arpc3 Sptan1 Wt1 Ccnd1 Rpl3 Sulf1 W…
GO:0005912 adherens junction	C	0.00129	8/103 (7.8%)	171/25407 (0.7%)	Arpc2 Flnb Pdlim7 Myh9 Ptk2 Evl Cav1 Sptan1
GO:0043229 intracellular organelle	C	0.0016	66/103 (64.1%)	10145/25407 (39.9%)	Grn Ubtd2 Llgl1 Sh3pxd2b Elk3 Ptma Pgrmc1 Ap3s1 Nav1 Arpc2 Arpc5 Slc35b2 Trap1 Kdm6b Flnb Arpc1b Rhox5 Rpl17 Alas2 Pdlim7 Pabpc1 Strip1 Cotl1 Ptn Litaf Lgals1 Naca Tpm4 Coro1b Myh9 Tmem132a Nck2 Sort1 Surf4 Pigt Rpl5 Vash1 Plekhh1 Tmsb4x Anxa3 Cnn3 Sept2 Nras Ptk2 Ppp1r18 Scara3 Ddah2 Hmgb1 Triobp Cgnl1 Csnk2a2 Ppib Evl Cav1 Snca Siah1a Tax1bp3 Wwtr1 Pxdn Arpc3 Sptan1 Wt1 Ccnd1 Rpl3 Sulf1 Wtip
GO:0044464 cell part	C	0.00221	83/103 (80.6%)	14698/25407 (57.9%)	Grn Ubtd2 Llgl1 Arhgap29 Sh3pxd2b Elk3 Ptma Pgrmc1 Ap3s1 Hbb-b2 Nav1 Arpc2 Arpc5 Tes Slc35b2 Trap1 Kdm6b Flnb Arpc1b Rhox5 Arhgap18 Rpl17 Alas2 Pdlim7 Pabpc1 Strip1 Cotl1 Ptn Litaf Lgals1 Mfap3 Emp1 Ywhaq Naca Tpm4 Coro1b Myh9 Tmem132a Nck2 Sort1 Surf4 Pigt Rpl5 Ramp2 Vash1 Gucy1a3 Plekhh1 Tmsb4x Dok4 Rhoj Anxa3 Cnn3 Sept2 Nras Ptk2 Ppp1r18 Scara3 Ddah2 Hmgb1 Triobp Cgnl1 Csnk2a2 Ppib Evl Map4k3 …
GO:0005623 cell	C	0.00233	83/103 (80.6%)	14712/25407 (57.9%)	Grn Ubtd2 Llgl1 Arhgap29 Sh3pxd2b Elk3 Ptma Pgrmc1 Ap3s1 Hbb-b2 Nav1 Arpc2 Arpc5 Tes Slc35b2 Trap1 Kdm6b Flnb Arpc1b Rhox5 Arhgap18 Rpl17 Alas2 Pdlim7 Pabpc1 Strip1 Cotl1 Ptn Litaf Lgals1 Mfap3 Emp1 Ywhaq Naca Tpm4 Coro1b Myh9 Tmem132a Nck2 Sort1 Surf4 Pigt Rpl5 Ramp2 Vash1 Gucy1a3 Plekhh1 Tmsb4x Dok4 Rhoj Anxa3 Cnn3 Sept2 Nras Ptk2 Ppp1r18 Scara3 Ddah2 Hmgb1 Triobp Cgnl1 Csnk2a2 Ppib Evl Map4k3 …
GO:0070161 anchoring junction	C	0.00233	8/103 (7.8%)	185/25407 (0.7%)	Arpc2 Flnb Pdlim7 Myh9 Ptk2 Evl Cav1 Sptan1
GO:0030054 cell junction	C	0.00254	15/103 (14.6%)	812/25407 (3.2%)	Sh3pxd2b Arpc2 Tes Flnb Pdlim7 Myh9 Ptk2 Cgnl1 Evl Cav1 Gja4 Sptan1 Gjd3 Ccnd1 Wtip
GO:0003779 actin binding	F	2.81e-09	16/103 (15.5%)	354/25407 (1.4%)	Arpc2 Arpc5 Flnb Arpc1b Cotl1 Tpm4 Coro1b Myh9 Tmsb4x Cnn3 Ptk2 Ppp1r18 Triobp Evl Arpc3 Sptan1
GO:0005515 protein binding	F	2.82e-07	59/103 (57.3%)	6887/25407 (27.1%)	Adam19 Grn Llgl1 Arhgap29 Sh3pxd2b Cmtm3 Ptma Arpc2 Prkcdbp Arpc5 Trap1 Flnb Sh3bgrl Arpc1b Rhox5 Pdlim7 Pabpc1 Cotl1 Ptn Litaf Lgals1 Thbs2 Ywhaq Naca Eva1b Tpm4 Coro1b Myh9 Sort1 Rpl5 Gucy1a3 Tmsb4x Dok4 Rhoj Cnn3 Sept2 Nras Igfbp4 Ptk2 Ppp1r18 Hmgb1 Unc5b Triobp Csnk2a2 Evl Map4k3 Cav1 Snca Siah1a Tax1bp3 Wwtr1 Arpc3 Nptxr Sptan1 Wt1 Ccnd1 Zfp277 Icam2 Wtip
GO:0008092 cytoskeletal protein binding	F	4.9e-06	17/103 (16.5%)	676/25407 (2.7%)	Arpc2 Arpc5 Flnb Arpc1b Cotl1 Tpm4 Coro1b Myh9 Tmsb4x Cnn3 Ptk2 Ppp1r18 Triobp Evl Snca Arpc3 Sptan1
GO:0005488 binding	F	1.28e-05	75/103 (72.8%)	11300/25407 (44.5%)	Adam19 Grn Llgl1 Arhgap29 Sh3pxd2b Cmtm3 Elk3 Ptma Pgrmc1 Hbb-b2 Nav1 Arpc2 Zdhhc4 Prkcdbp Arpc5 Tes Trap1 Kdm6b Flnb Sh3bgrl Arpc1b Rhox5 Alas2 Pdlim7 Pabpc1 Cotl1 Ptn Litaf Lgals1 Thbs2 Ywhaq Naca Eva1b Tpm4 Coro1b Pde8a Myh9 Sort1 Rpl5 Gucy1a3 Tmsb4x Dok4 Rhoj Anxa3 Cnn3 Sept2 Nras Igfbp4 Ptk2 Ppp1r18 Ddah2 Hmgb1 Unc5b Triobp Csnk2a2 Ppib Evl Map4k3 Cav1 Snca Siah1a Tax1bp3 Wwtr1 Pxdn Arpc3 Np…

## Sheet: J2
GO Term	Aspect	P-value	Sample frequency	Background frequency	Genes
GO:0044699 single-organism process	P	3.48e-08	74/87 (85.1%)	12867/25407 (50.6%)	Rin3 Rsu1 Col16a1 Elmo1 Shisa5 Ltbp4 Mgll Meox1 Sema7a Gpc6 Tet2 Chst1 Rasgrp3 Cd34 Cd248 Arl8a Egfl7 Klf6 Hic1 Smarcd2 Col3a1 Map4k4 Rasip1 Serpinh1 Rap1b Smad1 Ctnnbip1 Fxyd6 Esam Loxl1 Map3k11 Igfbp7 Tril Pcdh12 Lamc1 Meox2 Appl2 Frmd4a Col14a1 Map3k1 Gprc5b Arhgef25 Dennd6a 1810011O10Rik Rftn2 Pcdh17 Kdelr3 Nes Mlf1 Tjp1 Cldn5 Nr2f1 Arap3 Prkacb Hey1 Dpt Asap2 Rab5c Notch4 Atf4 Ppp1r14c Sox18…
GO:0044763 single-organism cellular process	P	5.67e-07	68/87 (78.2%)	11440/25407 (45.0%)	Rin3 Rsu1 Col16a1 Elmo1 Shisa5 Ltbp4 Mgll Sema7a Gpc6 Tet2 Chst1 Rasgrp3 Cd34 Cd248 Arl8a Egfl7 Klf6 Hic1 Smarcd2 Col3a1 Map4k4 Rasip1 Serpinh1 Rap1b Smad1 Ctnnbip1 Esam Map3k11 Igfbp7 Tril Pcdh12 Lamc1 Appl2 Frmd4a Col14a1 Map3k1 Gprc5b Arhgef25 Dennd6a 1810011O10Rik Pcdh17 Kdelr3 Nes Mlf1 Cldn5 Nr2f1 Arap3 Prkacb Hey1 Dpt Asap2 Rab5c Notch4 Atf4 Ppp1r14c Sox18 Sparcl1 Fbn1 Gpihbp1 Plk2 Ppm1f Et…
GO:0048583 regulation of response to stimulus	P	4.72e-06	29/87 (33.3%)	2522/25407 (9.9%)	Rin3 Shisa5 Mgll Sema7a Rasgrp3 Cd34 Egfl7 Hic1 Col3a1 Map4k4 Rasip1 Rap1b Ctnnbip1 Map3k11 Tril Col14a1 Map3k1 Arhgef25 Dennd6a Arap3 Hey1 Asap2 Fbn1 Plk2 Ppm1f Gja1 Sox7 Dusp1 Nrarp
GO:0009987 cellular process	P	2.88e-05	72/87 (82.8%)	13685/25407 (53.9%)	Rin3 Rsu1 Col16a1 Elmo1 Shisa5 Ltbp4 Mgll Meox1 Sema7a Gpc6 Tet2 Chst1 Rasgrp3 Cd34 Cd248 Arl8a Egfl7 Klf6 Hic1 Smarcd2 Ets2 Col3a1 Map4k4 Rasip1 Serpinh1 Rap1b Smad1 Ctnnbip1 Esam Map3k11 Igfbp7 Tril Pcdh12 Lamc1 Meox2 Appl2 Frmd4a Col14a1 Map3k1 Gprc5b Arhgef25 Dennd6a 1810011O10Rik Pcdh17 H1f0 Kdelr3 Nes Mlf1 Cldn5 Nr2f1 Arap3 Prkacb Hey1 Dpt Asap2 Rab5c Notch4 Atf4 Ppp1r14c Sox18 Sparcl1 Fbn1…
GO:0048856 anatomical structure development	P	3.6e-05	36/87 (41.4%)	4092/25407 (16.1%)	Meox1 Sema7a Tet2 Cd34 Cd248 Egfl7 Col3a1 Map4k4 Rasip1 Serpinh1 Rap1b Smad1 Ctnnbip1 Igfbp7 Pcdh12 Lamc1 Meox2 Col14a1 Map3k1 Gprc5b Nes Mlf1 Tjp1 Cldn5 Nr2f1 Arap3 Hey1 Notch4 Sox18 Fbn1 Plk2 Ets1 Gja1 Sox7 Dusp1 Nrarp
GO:0065007 biological regulation	P	3.73e-05	60/87 (69.0%)	9956/25407 (39.2%)	Rin3 Rsu1 Elmo1 Shisa5 Ltbp4 Mgll Meox1 Sema7a Tet2 Rasgrp3 Cd34 Cd248 Arl8a Egfl7 Klf6 Hic1 Smarcd2 Ets2 Col3a1 Map4k4 Rasip1 Serpinh1 Rap1b Smad1 Ctnnbip1 Map3k11 Igfbp7 Tril Meox2 Col14a1 Map3k1 Gprc5b Arhgef25 Dennd6a Kdelr3 Nes Mlf1 Cldn5 Nr2f1 Arap3 Prkacb Hey1 Dpt Asap2 Rab5c Notch4 Atf4 Ppp1r14c Sox18 Sparcl1 Fbn1 Gpihbp1 Plk2 Ppm1f Ets1 Gja1 Sox7 Dusp1 Nrarp Rab31
GO:0050794 regulation of cellular process	P	6.45e-05	56/87 (64.4%)	8960/25407 (35.3%)	Rin3 Rsu1 Elmo1 Shisa5 Ltbp4 Mgll Meox1 Sema7a Tet2 Rasgrp3 Cd34 Cd248 Arl8a Egfl7 Klf6 Hic1 Smarcd2 Ets2 Col3a1 Map4k4 Rasip1 Rap1b Smad1 Ctnnbip1 Map3k11 Igfbp7 Tril Meox2 Col14a1 Map3k1 Gprc5b Arhgef25 Dennd6a Nes Mlf1 Nr2f1 Arap3 Prkacb Hey1 Dpt Asap2 Rab5c Notch4 Atf4 Ppp1r14c Sox18 Sparcl1 Fbn1 Plk2 Ppm1f Ets1 Gja1 Sox7 Dusp1 Nrarp Rab31
GO:0050789 regulation of biological process	P	7.2e-05	58/87 (66.7%)	9539/25407 (37.5%)	Rin3 Rsu1 Elmo1 Shisa5 Ltbp4 Mgll Meox1 Sema7a Tet2 Rasgrp3 Cd34 Cd248 Arl8a Egfl7 Klf6 Hic1 Smarcd2 Ets2 Col3a1 Map4k4 Rasip1 Serpinh1 Rap1b Smad1 Ctnnbip1 Map3k11 Igfbp7 Tril Meox2 Col14a1 Map3k1 Gprc5b Arhgef25 Dennd6a Nes Mlf1 Nr2f1 Arap3 Prkacb Hey1 Dpt Asap2 Rab5c Notch4 Atf4 Ppp1r14c Sox18 Sparcl1 Fbn1 Gpihbp1 Plk2 Ppm1f Ets1 Gja1 Sox7 Dusp1 Nrarp Rab31
GO:0009966 regulation of signal transduction	P	7.24e-05	24/87 (27.6%)	1991/25407 (7.8%)	Rin3 Shisa5 Mgll Sema7a Rasgrp3 Egfl7 Hic1 Col3a1 Rasip1 Rap1b Ctnnbip1 Map3k11 Map3k1 Arhgef25 Dennd6a Arap3 Hey1 Asap2 Fbn1 Plk2 Gja1 Sox7 Dusp1 Nrarp
GO:0007275 multicellular organismal development	P	8.35e-05	35/87 (40.2%)	4019/25407 (15.8%)	Meox1 Sema7a Tet2 Cd34 Cd248 Egfl7 Hic1 Col3a1 Map4k4 Rasip1 Serpinh1 Smad1 Ctnnbip1 Igfbp7 Pcdh12 Lamc1 Meox2 Col14a1 Map3k1 Gprc5b Nes Mlf1 Tjp1 Cldn5 Nr2f1 Hey1 Notch4 Sox18 Fbn1 Plk2 Ets1 Gja1 Sox7 Dusp1 Nrarp
GO:0044700 single organism signaling	P	0.000101	42/87 (48.3%)	5559/25407 (21.9%)	Rin3 Rsu1 Elmo1 Shisa5 Ltbp4 Mgll Sema7a Rasgrp3 Cd34 Arl8a Egfl7 Klf6 Hic1 Col3a1 Map4k4 Rasip1 Rap1b Smad1 Ctnnbip1 Map3k11 Tril Map3k1 Gprc5b Arhgef25 Cldn5 Nr2f1 Arap3 Prkacb Hey1 Rab5c Notch4 Atf4 Ppp1r14c Sparcl1 Fbn1 Plk2 Ppm1f Gja1 Sox7 Dusp1 Nrarp Rab31
GO:0023052 signaling	P	0.000101	42/87 (48.3%)	5559/25407 (21.9%)	Rin3 Rsu1 Elmo1 Shisa5 Ltbp4 Mgll Sema7a Rasgrp3 Cd34 Arl8a Egfl7 Klf6 Hic1 Col3a1 Map4k4 Rasip1 Rap1b Smad1 Ctnnbip1 Map3k11 Tril Map3k1 Gprc5b Arhgef25 Cldn5 Nr2f1 Arap3 Prkacb Hey1 Rab5c Notch4 Atf4 Ppp1r14c Sparcl1 Fbn1 Plk2 Ppm1f Gja1 Sox7 Dusp1 Nrarp Rab31
GO:0007165 signal transduction	P	0.000139	40/87 (46.0%)	5168/25407 (20.3%)	Rin3 Rsu1 Elmo1 Shisa5 Ltbp4 Mgll Sema7a Rasgrp3 Arl8a Egfl7 Klf6 Hic1 Col3a1 Map4k4 Rasip1 Rap1b Smad1 Ctnnbip1 Map3k11 Tril Map3k1 Gprc5b Arhgef25 Nr2f1 Arap3 Prkacb Hey1 Rab5c Notch4 Atf4 Ppp1r14c Sparcl1 Fbn1 Plk2 Ppm1f Gja1 Sox7 Dusp1 Nrarp Rab31
GO:0007154 cell communication	P	0.000152	42/87 (48.3%)	5634/25407 (22.2%)	Rin3 Rsu1 Elmo1 Shisa5 Ltbp4 Mgll Sema7a Rasgrp3 Cd34 Arl8a Egfl7 Klf6 Hic1 Col3a1 Map4k4 Rasip1 Rap1b Smad1 Ctnnbip1 Map3k11 Tril Map3k1 Gprc5b Arhgef25 Cldn5 Nr2f1 Arap3 Prkacb Hey1 Rab5c Notch4 Atf4 Ppp1r14c Sparcl1 Fbn1 Plk2 Ppm1f Gja1 Sox7 Dusp1 Nrarp Rab31
GO:0044767 single-organism developmental process	P	0.000158	37/87 (42.5%)	4538/25407 (17.9%)	Meox1 Sema7a Tet2 Cd34 Cd248 Egfl7 Hic1 Col3a1 Map4k4 Rasip1 Serpinh1 Rap1b Smad1 Ctnnbip1 Igfbp7 Pcdh12 Lamc1 Meox2 Col14a1 Map3k1 Gprc5b Nes Mlf1 Tjp1 Cldn5 Nr2f1 Arap3 Hey1 Notch4 Sox18 Fbn1 Plk2 Ets1 Gja1 Sox7 Dusp1 Nrarp
GO:0019222 regulation of metabolic process	P	0.000179	39/87 (44.8%)	4992/25407 (19.6%)	Rin3 Ltbp4 Meox1 Sema7a Tet2 Rasgrp3 Cd34 Klf6 Hic1 Smarcd2 Ets2 Rasip1 Serpinh1 Rap1b Smad1 Ctnnbip1 Map3k11 Igfbp7 Meox2 Map3k1 Dennd6a Nes Nr2f1 Arap3 Hey1 Asap2 Notch4 Atf4 Ppp1r14c Sox18 Fbn1 Gpihbp1 Plk2 Ppm1f Ets1 Gja1 Sox7 Dusp1 Nrarp
GO:0032502 developmental process	P	0.000181	37/87 (42.5%)	4562/25407 (18.0%)	Meox1 Sema7a Tet2 Cd34 Cd248 Egfl7 Hic1 Col3a1 Map4k4 Rasip1 Serpinh1 Rap1b Smad1 Ctnnbip1 Igfbp7 Pcdh12 Lamc1 Meox2 Col14a1 Map3k1 Gprc5b Nes Mlf1 Tjp1 Cldn5 Nr2f1 Arap3 Hey1 Notch4 Sox18 Fbn1 Plk2 Ets1 Gja1 Sox7 Dusp1 Nrarp
GO:0023051 regulation of signaling	P	0.000183	25/87 (28.7%)	2258/25407 (8.9%)	Rin3 Shisa5 Mgll Sema7a Rasgrp3 Egfl7 Hic1 Col3a1 Map4k4 Rasip1 Rap1b Ctnnbip1 Map3k11 Map3k1 Arhgef25 Dennd6a Arap3 Hey1 Asap2 Fbn1 Plk2 Gja1 Sox7 Dusp1 Nrarp
GO:0010646 regulation of cell communication	P	0.000186	25/87 (28.7%)	2260/25407 (8.9%)	Rin3 Shisa5 Mgll Sema7a Rasgrp3 Egfl7 Hic1 Col3a1 Map4k4 Rasip1 Rap1b Ctnnbip1 Map3k11 Map3k1 Arhgef25 Dennd6a Arap3 Hey1 Asap2 Fbn1 Plk2 Gja1 Sox7 Dusp1 Nrarp
GO:0035556 intracellular signal transduction	P	0.000261	22/87 (25.3%)	1806/25407 (7.1%)	Rsu1 Elmo1 Shisa5 Sema7a Rasgrp3 Arl8a Hic1 Col3a1 Map4k4 Rap1b Smad1 Map3k11 Map3k1 Arhgef25 Arap3 Rab5c Atf4 Plk2 Ppm1f Gja1 Dusp1 Rab31
GO:0048522 positive regulation of cellular process	P	0.00042	30/87 (34.5%)	3275/25407 (12.9%)	Shisa5 Meox1 Sema7a Tet2 Cd34 Cd248 Egfl7 Klf6 Hic1 Ets2 Col3a1 Rasip1 Rap1b Smad1 Ctnnbip1 Map3k11 Map3k1 Gprc5b Nes Nr2f1 Hey1 Atf4 Sox18 Plk2 Ppm1f Ets1 Gja1 Sox7 Dusp1 Nrarp
GO:0048518 positive regulation of biological process	P	0.000509	32/87 (36.8%)	3698/25407 (14.6%)	Shisa5 Meox1 Sema7a Tet2 Cd34 Cd248 Egfl7 Klf6 Hic1 Ets2 Col3a1 Rasip1 Rap1b Smad1 Ctnnbip1 Map3k11 Tril Map3k1 Gprc5b Nes Nr2f1 Hey1 Atf4 Sox18 Gpihbp1 Plk2 Ppm1f Ets1 Gja1 Sox7 Dusp1 Nrarp
GO:0007264 small GTPase mediated signal transduction	P	0.000543	11/87 (12.6%)	430/25407 (1.7%)	Rsu1 Elmo1 Rasgrp3 Arl8a Col3a1 Rap1b Arhgef25 Arap3 Rab5c Plk2 Rab31
GO:0009653 anatomical structure morphogenesis	P	0.000758	23/87 (26.4%)	2087/25407 (8.2%)	Meox1 Sema7a Cd34 Cd248 Egfl7 Rasip1 Serpinh1 Smad1 Ctnnbip1 Lamc1 Meox2 Map3k1 Nes Tjp1 Arap3 Hey1 Notch4 Sox18 Ets1 Gja1 Sox7 Dusp1 Nrarp
GO:0048523 negative regulation of cellular process	P	0.000858	28/87 (32.2%)	2998/25407 (11.8%)	Mgll Cd34 Egfl7 Hic1 Col3a1 Map4k4 Rasip1 Rap1b Smad1 Ctnnbip1 Map3k1 Nes Mlf1 Nr2f1 Arap3 Prkacb Hey1 Dpt Notch4 Sox18 Fbn1 Plk2 Ppm1f Ets1 Gja1 Sox7 Dusp1 Nrarp
GO:0050896 response to stimulus	P	0.00123	48/87 (55.2%)	7525/25407 (29.6%)	Rin3 Rsu1 Col16a1 Elmo1 Shisa5 Ltbp4 Mgll Sema7a Chst1 Rasgrp3 Cd34 Arl8a Egfl7 Klf6 Hic1 Col3a1 Map4k4 Rasip1 Serpinh1 Rap1b Smad1 Ctnnbip1 Map3k11 Tril Col14a1 Map3k1 Gprc5b Arhgef25 Rftn2 Nr2f1 Arap3 Prkacb Hey1 Rab5c Notch4 Atf4 Ppp1r14c Sparcl1 Fbn1 Gpihbp1 Plk2 Ppm1f Ets1 Gja1 Sox7 Dusp1 Nrarp Rab31
GO:0048731 system development	P	0.00142	30/87 (34.5%)	3463/25407 (13.6%)	Sema7a Tet2 Cd34 Cd248 Egfl7 Col3a1 Map4k4 Rasip1 Serpinh1 Smad1 Ctnnbip1 Igfbp7 Pcdh12 Lamc1 Meox2 Col14a1 Map3k1 Gprc5b Nes Mlf1 Cldn5 Nr2f1 Hey1 Notch4 Sox18 Fbn1 Plk2 Ets1 Gja1 Nrarp
GO:1902531 regulation of intracellular signal transduction	P	0.0018	17/87 (19.5%)	1236/25407 (4.9%)	Rin3 Shisa5 Sema7a Rasgrp3 Hic1 Col3a1 Rasip1 Rap1b Map3k11 Map3k1 Arhgef25 Dennd6a Arap3 Asap2 Plk2 Gja1 Dusp1
GO:0072359 circulatory system development	P	0.00187	14/87 (16.1%)	833/25407 (3.3%)	Cd34 Egfl7 Col3a1 Rasip1 Smad1 Meox2 Col14a1 Hey1 Notch4 Sox18 Fbn1 Ets1 Gja1 Nrarp
GO:0072358 cardiovascular system development	P	0.00187	14/87 (16.1%)	833/25407 (3.3%)	Cd34 Egfl7 Col3a1 Rasip1 Smad1 Meox2 Col14a1 Hey1 Notch4 Sox18 Fbn1 Ets1 Gja1 Nrarp
GO:0048519 negative regulation of biological process	P	0.00225	29/87 (33.3%)	3339/25407 (13.1%)	Mgll Cd34 Egfl7 Hic1 Col3a1 Map4k4 Rasip1 Rap1b Smad1 Ctnnbip1 Map3k1 Nes Mlf1 Nr2f1 Arap3 Prkacb Hey1 Dpt Notch4 Atf4 Sox18 Fbn1 Plk2 Ppm1f Ets1 Gja1 Sox7 Dusp1 Nrarp
GO:0051716 cellular response to stimulus	P	0.00242	42/87 (48.3%)	6198/25407 (24.4%)	Rin3 Rsu1 Col16a1 Elmo1 Shisa5 Ltbp4 Mgll Sema7a Rasgrp3 Cd34 Arl8a Egfl7 Klf6 Hic1 Col3a1 Map4k4 Rasip1 Rap1b Smad1 Ctnnbip1 Map3k11 Tril Map3k1 Gprc5b Arhgef25 Nr2f1 Arap3 Prkacb Hey1 Rab5c Notch4 Atf4 Ppp1r14c Sparcl1 Fbn1 Plk2 Ppm1f Gja1 Sox7 Dusp1 Nrarp Rab31
GO:0007155 cell adhesion	P	0.00288	14/87 (16.1%)	864/25407 (3.4%)	Col16a1 Cd34 Col3a1 Esam Igfbp7 Pcdh12 Lamc1 Col14a1 Dennd6a Pcdh17 Cldn5 Dpt Ppm1f Nrarp
GO:0022610 biological adhesion	P	0.00321	14/87 (16.1%)	872/25407 (3.4%)	Col16a1 Cd34 Col3a1 Esam Igfbp7 Pcdh12 Lamc1 Col14a1 Dennd6a Pcdh17 Cldn5 Dpt Ppm1f Nrarp
GO:0007265 Ras protein signal transduction	P	0.00327	8/87 (9.2%)	236/25407 (0.9%)	Rsu1 Elmo1 Rasgrp3 Col3a1 Rap1b Arhgef25 Arap3 Plk2
GO:0080090 regulation of primary metabolic process	P	0.00337	33/87 (37.9%)	4230/25407 (16.6%)	Rin3 Ltbp4 Meox1 Tet2 Rasgrp3 Klf6 Hic1 Smarcd2 Ets2 Rasip1 Serpinh1 Smad1 Ctnnbip1 Map3k11 Igfbp7 Meox2 Map3k1 Dennd6a Nr2f1 Arap3 Hey1 Asap2 Notch4 Atf4 Sox18 Fbn1 Plk2 Ppm1f Ets1 Gja1 Sox7 Dusp1 Nrarp
GO:0001568 blood vessel development	P	0.00377	11/87 (12.6%)	524/25407 (2.1%)	Cd34 Egfl7 Col3a1 Rasip1 Meox2 Hey1 Notch4 Sox18 Ets1 Gja1 Nrarp
GO:0048646 anatomical structure formation involved in morphogenesis	P	0.00507	14/87 (16.1%)	907/25407 (3.6%)	Meox1 Cd34 Egfl7 Rasip1 Smad1 Meox2 Tjp1 Hey1 Notch4 Sox18 Ets1 Sox7 Dusp1 Nrarp
GO:0031323 regulation of cellular metabolic process	P	0.00604	33/87 (37.9%)	4340/25407 (17.1%)	Rin3 Meox1 Sema7a Tet2 Rasgrp3 Cd34 Klf6 Hic1 Smarcd2 Ets2 Rasip1 Rap1b Smad1 Ctnnbip1 Map3k11 Meox2 Map3k1 Dennd6a Nr2f1 Arap3 Hey1 Asap2 Notch4 Atf4 Ppp1r14c Sox18 Fbn1 Plk2 Ppm1f Ets1 Sox7 Dusp1 Nrarp
GO:0051171 regulation of nitrogen compound metabolic process	P	0.00672	28/87 (32.2%)	3320/25407 (13.1%)	Rin3 Meox1 Tet2 Rasgrp3 Cd34 Klf6 Hic1 Smarcd2 Ets2 Rasip1 Smad1 Ctnnbip1 Meox2 Map3k1 Dennd6a Nr2f1 Arap3 Hey1 Asap2 Notch4 Atf4 Sox18 Fbn1 Ppm1f Ets1 Sox7 Dusp1 Nrarp
GO:0001944 vasculature development	P	0.00678	11/87 (12.6%)	557/25407 (2.2%)	Cd34 Egfl7 Col3a1 Rasip1 Meox2 Hey1 Notch4 Sox18 Ets1 Gja1 Nrarp
GO:0048514 blood vessel morphogenesis	P	0.00815	10/87 (11.5%)	458/25407 (1.8%)	Cd34 Egfl7 Rasip1 Meox2 Hey1 Notch4 Sox18 Ets1 Gja1 Nrarp
GO:0016043 cellular component organization	P	0.0091	31/87 (35.6%)	3991/25407 (15.7%)	Elmo1 Sema7a Tet2 Cd34 Arl8a Smarcd2 Col3a1 Map4k4 Serpinh1 Rap1b Smad1 Ctnnbip1 Igfbp7 Lamc1 Col14a1 Map3k1 Gprc5b H1f0 Nes Nr2f1 Arap3 Hey1 Dpt Rab5c Notch4 Gpihbp1 Plk2 Ppm1f Ets1 Gja1 Rab31
GO:0031012 extracellular matrix	C	0.00039	11/87 (12.6%)	416/25407 (1.6%)	Col16a1 Ltbp4 Gpc6 Col3a1 Loxl1 Igfbp7 Lamc1 Col14a1 Dpt Sparcl1 Fbn1
GO:0005578 proteinaceous extracellular matrix	C	0.000669	10/87 (11.5%)	347/25407 (1.4%)	Col16a1 Ltbp4 Gpc6 Col3a1 Loxl1 Lamc1 Col14a1 Dpt Sparcl1 Fbn1
GO:0044421 extracellular region part	C	0.00494	16/87 (18.4%)	1183/25407 (4.7%)	Col16a1 Ltbp4 Gpc6 Cd34 Egfl7 Col3a1 Serpinh1 Loxl1 Igfbp7 Lamc1 Col14a1 Gprc5b Dpt Sparcl1 Fbn1 Gpihbp1
GO:0005488 binding	F	0.000248	63/87 (72.4%)	11300/25407 (44.5%)	Rin3 Col16a1 Elmo1 Shisa5 Ltbp4 Mgll Meox1 Kctd17 Sema7a Gpc6 Tet2 Rasgrp3 Cd34 Cd248 Arl8a Egfl7 Klf6 Hic1 Ets2 Col3a1 Map4k4 Rasip1 Serpinh1 Rap1b Smad1 Ctnnbip1 Loxl1 Map3k11 Igfbp7 Tril Pcdh12 Lamc1 Meox2 Appl2 Frmd4a Map3k1 Arhgef25 Gimap6 H1f0 Kdelr3 Nes Mlf1 Tjp1 Cldn5 Nr2f1 Arap3 Prkacb Hey1 Asap2 Rab5c Notch4 Atf4 Sox18 Sparcl1 Fbn1 Gpihbp1 Plk2 Ppm1f Ets1 Rnf144a Gja1 Sox7 Rab31
GO:0005515 protein binding	F	0.00585	44/87 (50.6%)	6887/25407 (27.1%)	Rin3 Col16a1 Elmo1 Shisa5 Ltbp4 Mgll Meox1 Kctd17 Sema7a Gpc6 Rasgrp3 Cd34 Egfl7 Hic1 Col3a1 Rasip1 Serpinh1 Rap1b Smad1 Ctnnbip1 Loxl1 Map3k11 Igfbp7 Lamc1 Appl2 Frmd4a Map3k1 Arhgef25 Nes Mlf1 Tjp1 Cldn5 Arap3 Prkacb Hey1 Rab5c Notch4 Atf4 Sox18 Fbn1 Gpihbp1 Plk2 Ets1 Gja1

## Sheet: J3
GO Term	Aspect	P-value	Sample frequency	Background frequency	Genes
GO:0072359 circulatory system development	P	2.44e-06	18/92 (19.6%)	833/25407 (3.3%)	Nos3 Notch1 Dusp6 Btg1 Wasf2 Col4a1 Ddx17 Col4a2 Gli3 Hspg2 Snai2 Zfpm1 Sox9 Prcp Shc1 Plxnd1 Cdh5 Zfp36l1
GO:0072358 cardiovascular system development	P	2.44e-06	18/92 (19.6%)	833/25407 (3.3%)	Nos3 Notch1 Dusp6 Btg1 Wasf2 Col4a1 Ddx17 Col4a2 Gli3 Hspg2 Snai2 Zfpm1 Sox9 Prcp Shc1 Plxnd1 Cdh5 Zfp36l1
GO:0050793 regulation of developmental process	P	1.38e-05	24/92 (26.1%)	1702/25407 (6.7%)	Nos3 Notch1 Dusp6 Btg1 Fmnl3 Ddx17 Col4a2 Nsmf Gli3 Snai2 Trib2 Ist1 Smap1 Nrep Tcf4 Cdc42ep3 Cdc42se1 Ndrg4 Zfpm1 Sox9 Cdk6 Notch3 Plxnd1 Kit
GO:0007155 cell adhesion	P	3.05e-05	17/92 (18.5%)	864/25407 (3.4%)	Notch1 Emilin2 Cyth3 Nid1 Aoc3 Cd93 Pecam1 Pcdh1 Col6a2 Snai2 Col6a1 Sox9 Cdk6 Shc1 Cdh5 Kit Pvrl3
GO:0022610 biological adhesion	P	3.49e-05	17/92 (18.5%)	872/25407 (3.4%)	Notch1 Emilin2 Cyth3 Nid1 Aoc3 Cd93 Pecam1 Pcdh1 Col6a2 Snai2 Col6a1 Sox9 Cdk6 Shc1 Cdh5 Kit Pvrl3
GO:0044767 single-organism developmental process	P	9.33e-05	39/92 (42.4%)	4538/25407 (17.9%)	Nos3 Colec11 Notch1 Dusp6 Btg1 Wasf2 Nid1 Bik Fmnl3 Col4a1 Ddx17 Col4a2 Nsmf Gli3 Hspg2 Phc2 Snai2 Trib2 Ist1 Smap1 Nrep Tcf4 Cdc42ep3 Cdc42se1 Ndrg4 Ptpla Zfpm1 Sox9 Cdk6 Prcp Notch3 Shc1 Plxnd1 Cdh5 Sparc Kit Ebf3 Zfp36l1 Pvrl3
GO:0032502 developmental process	P	0.000108	39/92 (42.4%)	4562/25407 (18.0%)	Nos3 Colec11 Notch1 Dusp6 Btg1 Wasf2 Nid1 Bik Fmnl3 Col4a1 Ddx17 Col4a2 Nsmf Gli3 Hspg2 Phc2 Snai2 Trib2 Ist1 Smap1 Nrep Tcf4 Cdc42ep3 Cdc42se1 Ndrg4 Ptpla Zfpm1 Sox9 Cdk6 Prcp Notch3 Shc1 Plxnd1 Cdh5 Sparc Kit Ebf3 Zfp36l1 Pvrl3
GO:2000026 regulation of multicellular organismal development	P	0.000133	20/92 (21.7%)	1339/25407 (5.3%)	Nos3 Notch1 Dusp6 Btg1 Ddx17 Col4a2 Nsmf Gli3 Snai2 Ist1 Smap1 Nrep Tcf4 Ndrg4 Zfpm1 Sox9 Cdk6 Notch3 Plxnd1 Kit
GO:0001568 blood vessel development	P	0.000135	13/92 (14.1%)	524/25407 (2.1%)	Nos3 Notch1 Btg1 Wasf2 Col4a1 Col4a2 Gli3 Hspg2 Prcp Shc1 Plxnd1 Cdh5 Zfp36l1
GO:0048522 positive regulation of cellular process	P	0.000157	32/92 (34.8%)	3275/25407 (12.9%)	Nos3 Notch1 Dusp6 Btg1 Cyth3 Nid1 Bik Ddx17 Aoc3 Nsmf Gli3 Pecam1 Kif23 Snai2 Trib2 Ist1 Smap1 Tcf4 Rhoc Ndrg4 St5 Tnfaip1 Zfpm1 Sox9 Cdk6 Notch3 Shc1 Extl3 Akap12 Kit Ebf3 Nfat5
GO:0001944 vasculature development	P	0.000274	13/92 (14.1%)	557/25407 (2.2%)	Nos3 Notch1 Btg1 Wasf2 Col4a1 Col4a2 Gli3 Hspg2 Prcp Shc1 Plxnd1 Cdh5 Zfp36l1
GO:0022603 regulation of anatomical structure morphogenesis	P	0.000324	14/92 (15.2%)	669/25407 (2.6%)	Nos3 Notch1 Dusp6 Btg1 Fmnl3 Col4a2 Nsmf Snai2 Ist1 Cdc42ep3 Cdc42se1 Sox9 Plxnd1 Kit
GO:0044763 single-organism cellular process	P	0.00047	66/92 (71.7%)	11440/25407 (45.0%)	Nos3 Notch1 Emilin2 Dusp6 Btg1 Cyth3 Wasf2 Nid1 Bik Fmnl3 Col4a1 Ddx17 Aoc3 Cd93 Nsmf Gli3 Fam129b Pecam1 Dock6 Kif23 Rgl1 Pcdh1 Lpar6 Ccnl1 Col6a2 Sept9 Hspg2 Snai2 Trib2 Plekhg2 Col6a1 Ist1 Lasp1 Smap1 Mapre2 Nrep Tcf4 Cdc42ep3 Nfil3 Rhoc Cdc42se1 Ndrg4 Aldh1l2 St5 Kank3 Ptpla Tnfaip1 Col4a5 Mtch1 Zfpm1 Sox9 Cdk6 Prcp Notch3 Shc1 Slc38a2 Extl3 Txndc12 Akap12 Plxnd1 Cdh5 Sparc Kit Nfat5 Zfp36l1 …
GO:0007275 multicellular organismal development	P	0.000512	35/92 (38.0%)	4019/25407 (15.8%)	Nos3 Colec11 Notch1 Dusp6 Btg1 Wasf2 Nid1 Bik Col4a1 Ddx17 Col4a2 Nsmf Gli3 Hspg2 Phc2 Snai2 Ist1 Smap1 Nrep Tcf4 Ndrg4 Ptpla Zfpm1 Sox9 Cdk6 Prcp Notch3 Shc1 Plxnd1 Cdh5 Sparc Kit Ebf3 Zfp36l1 Pvrl3
GO:0048518 positive regulation of biological process	P	0.000778	33/92 (35.9%)	3698/25407 (14.6%)	Nos3 Notch1 Dusp6 Btg1 Cyth3 Nid1 Bik Ddx17 Aoc3 Nsmf Gli3 Pecam1 Kif23 Snai2 Trib2 Ist1 Smap1 Tcf4 Nfil3 Rhoc Ndrg4 St5 Tnfaip1 Zfpm1 Sox9 Cdk6 Notch3 Shc1 Extl3 Akap12 Kit Ebf3 Nfat5
GO:0009987 cellular process	P	0.000788	73/92 (79.3%)	13685/25407 (53.9%)	Nos3 Notch1 Emilin2 Dusp6 Btg1 Cyth3 Wasf2 Nid1 Bik Fmnl3 Col4a1 Ddx17 Aoc3 Col4a2 Cd93 Nsmf Cstf2 Gli3 Fam129b Brd3 Pecam1 Dock6 Kif23 Rgl1 Pcdh1 Lpar6 Ccnl1 Col6a2 Sept9 Hspg2 Snai2 Trib2 Plekhg2 Col6a1 Ist1 Lasp1 Smap1 Mapre2 Nrep Tcf4 Cdc42ep3 Nfil3 Rhoc Cdc42se1 Ndrg4 Aldh1l2 St5 Kank3 Ptpla Ppic Tnfaip1 Col4a5 Ptrf Mtch1 Zfpm1 Sox9 Cdk6 Prcp Notch3 Shc1 Slc38a2 Extl3 Txndc12 Akap12 Plxnd1 C…
GO:0045595 regulation of cell differentiation	P	0.000858	18/92 (19.6%)	1223/25407 (4.8%)	Notch1 Dusp6 Btg1 Ddx17 Nsmf Gli3 Snai2 Trib2 Ist1 Smap1 Nrep Tcf4 Ndrg4 Zfpm1 Sox9 Cdk6 Notch3 Kit
GO:0044699 single-organism process	P	0.00121	70/92 (76.1%)	12867/25407 (50.6%)	Nos3 Colec11 Notch1 Emilin2 Dusp6 Btg1 Cyth3 Wasf2 Nid1 Bik Fmnl3 Col4a1 Ddx17 Aoc3 Col4a2 Cd93 Nsmf Gli3 Fam129b Pecam1 Dock6 Kif23 Rgl1 Pcdh1 Lpar6 Ccnl1 Col6a2 Sept9 Hspg2 Phc2 Snai2 Trib2 Plekhg2 Col6a1 Ist1 Lasp1 Smap1 Mapre2 Nrep Tcf4 Cdc42ep3 Nfil3 Rhoc Cdc42se1 Ndrg4 Aldh1l2 St5 Kank3 Ptpla Tnfaip1 Col4a5 Mtch1 Zfpm1 Sox9 Cdk6 Prcp Notch3 Shc1 Slc38a2 Extl3 Txndc12 Akap12 Plxnd1 Cdh5 Spar…
GO:0048731 system development	P	0.00197	31/92 (33.7%)	3463/25407 (13.6%)	Nos3 Notch1 Dusp6 Btg1 Wasf2 Nid1 Bik Col4a1 Ddx17 Col4a2 Nsmf Gli3 Hspg2 Snai2 Ist1 Smap1 Nrep Tcf4 Ndrg4 Zfpm1 Sox9 Cdk6 Prcp Notch3 Shc1 Plxnd1 Cdh5 Sparc Kit Zfp36l1 Pvrl3
GO:0048514 blood vessel morphogenesis	P	0.00213	11/92 (12.0%)	458/25407 (1.8%)	Nos3 Notch1 Btg1 Wasf2 Col4a1 Col4a2 Hspg2 Prcp Shc1 Plxnd1 Zfp36l1
GO:0048646 anatomical structure formation involved in morphogenesis	P	0.00222	15/92 (16.3%)	907/25407 (3.6%)	Nos3 Notch1 Dusp6 Btg1 Wasf2 Col4a1 Col4a2 Gli3 Hspg2 Snai2 Zfpm1 Sox9 Prcp Shc1 Plxnd1
GO:0001525 angiogenesis	P	0.00224	10/92 (10.9%)	367/25407 (1.4%)	Nos3 Notch1 Btg1 Wasf2 Col4a1 Col4a2 Hspg2 Prcp Shc1 Plxnd1
GO:0048856 anatomical structure development	P	0.00258	34/92 (37.0%)	4092/25407 (16.1%)	Nos3 Notch1 Dusp6 Btg1 Wasf2 Nid1 Bik Fmnl3 Col4a1 Ddx17 Col4a2 Nsmf Gli3 Hspg2 Snai2 Ist1 Smap1 Nrep Tcf4 Cdc42ep3 Cdc42se1 Ndrg4 Zfpm1 Sox9 Cdk6 Prcp Notch3 Shc1 Plxnd1 Cdh5 Sparc Kit Zfp36l1 Pvrl3
GO:0009653 anatomical structure morphogenesis	P	0.00263	23/92 (25.0%)	2087/25407 (8.2%)	Nos3 Notch1 Dusp6 Btg1 Wasf2 Fmnl3 Col4a1 Col4a2 Nsmf Gli3 Hspg2 Snai2 Ist1 Cdc42ep3 Cdc42se1 Zfpm1 Sox9 Prcp Shc1 Plxnd1 Kit Zfp36l1 Pvrl3
GO:0090132 epithelium migration	P	0.00304	7/92 (7.6%)	149/25407 (0.6%)	Nos3 Notch1 Snai2 Sox9 Prcp Plxnd1 Kit
GO:0010631 epithelial cell migration	P	0.00304	7/92 (7.6%)	149/25407 (0.6%)	Nos3 Notch1 Snai2 Sox9 Prcp Plxnd1 Kit
GO:0051239 regulation of multicellular organismal process	P	0.00368	23/92 (25.0%)	2128/25407 (8.4%)	Nos3 Notch1 Dusp6 Btg1 Ddx17 Col4a2 Nsmf Gli3 Snai2 Trib2 Ist1 Smap1 Nrep Tcf4 Ndrg4 Zfpm1 Sox9 Cdk6 Prcp Notch3 Shc1 Plxnd1 Kit
GO:0090130 tissue migration	P	0.00379	7/92 (7.6%)	154/25407 (0.6%)	Nos3 Notch1 Snai2 Sox9 Prcp Plxnd1 Kit
GO:0016043 cellular component organization	P	0.00453	33/92 (35.9%)	3991/25407 (15.7%)	Notch1 Wasf2 Nid1 Bik Fmnl3 Col4a1 Nsmf Gli3 Brd3 Pecam1 Kif23 Col6a2 Hspg2 Snai2 Col6a1 Ist1 Smap1 Mapre2 Tcf4 Cdc42ep3 Rhoc Kctd3 Cdc42se1 Ndrg4 Kank3 Tnfaip1 Col4a5 Zfpm1 Sox9 Shc1 Extl3 Plxnd1 Kit
GO:0009966 regulation of signal transduction	P	0.0046	22/92 (23.9%)	1991/25407 (7.8%)	Notch1 Dusp6 Cyth3 Bik Ddx17 Gli3 Pecam1 Rgl1 Snai2 Plekhg2 Smap1 Nrep Rhoc Cdc42se1 St5 Tnfaip1 Sox9 Prcp Shc1 Akap12 Kit Nfat5
GO:1902531 regulation of intracellular signal transduction	P	0.00483	17/92 (18.5%)	1236/25407 (4.9%)	Notch1 Dusp6 Cyth3 Pecam1 Rgl1 Snai2 Plekhg2 Smap1 Rhoc Cdc42se1 St5 Tnfaip1 Sox9 Shc1 Akap12 Kit Nfat5
GO:0001667 ameboidal cell migration	P	0.00524	8/92 (8.7%)	232/25407 (0.9%)	Nos3 Notch1 Wasf2 Snai2 Sox9 Prcp Plxnd1 Kit
GO:0048583 regulation of response to stimulus	P	0.00554	25/92 (27.2%)	2522/25407 (9.9%)	Nos3 Notch1 Dusp6 Cyth3 Bik Ddx17 Aoc3 Gli3 Pecam1 Rgl1 Snai2 Plekhg2 Smap1 Nrep Rhoc Cdc42se1 St5 Tnfaip1 Sox9 Cdk6 Prcp Shc1 Akap12 Kit Nfat5
GO:0016477 cell migration	P	0.00829	14/92 (15.2%)	879/25407 (3.5%)	Nos3 Notch1 Wasf2 Fmnl3 Aoc3 Nsmf Gli3 Pecam1 Snai2 Tnfaip1 Sox9 Prcp Plxnd1 Kit
GO:0071840 cellular component organization or biogenesis	P	0.00867	33/92 (35.9%)	4108/25407 (16.2%)	Notch1 Wasf2 Nid1 Bik Fmnl3 Col4a1 Nsmf Gli3 Brd3 Pecam1 Kif23 Col6a2 Hspg2 Snai2 Col6a1 Ist1 Smap1 Mapre2 Tcf4 Cdc42ep3 Rhoc Kctd3 Cdc42se1 Ndrg4 Kank3 Tnfaip1 Col4a5 Zfpm1 Sox9 Shc1 Extl3 Plxnd1 Kit
GO:0050794 regulation of cellular process	P	0.00953	54/92 (58.7%)	8960/25407 (35.3%)	Nos3 Notch1 Dusp6 Btg1 Cyth3 Wasf2 Nid1 Bik Fmnl3 Ddx17 Aoc3 Nsmf Gli3 Fam129b Brd3 Pecam1 Dock6 Kif23 Rgl1 Lpar6 Ccnl1 Snai2 Trib2 Plekhg2 Ist1 Smap1 Nrep Tcf4 Cdc42ep3 Nfil3 Rhoc Cdc42se1 Ndrg4 St5 Kank3 Tnfaip1 Ptrf Mtch1 Zfpm1 Sox9 Cdk6 Prcp Notch3 Shc1 Extl3 Txndc12 Akap12 Plxnd1 Cdh5 Sparc Kit Ebf3 Nfat5 Zfp36l1
GO:0044420 extracellular matrix part	C	5.4e-06	10/92 (10.9%)	193/25407 (0.8%)	Colec11 Emilin2 Nid1 Col4a1 Col4a2 Col6a2 Hspg2 Col6a1 Col4a5 Sparc
GO:0005581 collagen	C	8.9e-05	7/92 (7.6%)	89/25407 (0.4%)	Colec11 Emilin2 Col4a1 Col4a2 Col6a2 Col6a1 Col4a5
GO:0005622 intracellular	C	0.000244	68/92 (73.9%)	11858/25407 (46.7%)	Nos3 Notch1 Dusp6 Btg1 Cyth3 Wasf2 Bik Fmnl3 Pald1 Ddx17 Aoc3 Pls3 Cd93 Nsmf Add3 Cstf2 Gli3 Fam129b Brd3 Pecam1 Dock6 Kif23 Rgl1 Ccnl1 Sept9 Phc2 Snai2 2310022B05Rik Marcks Trib2 Col6a1 Ist1 Lasp1 Smap1 Mapre2 Nrep Tcf4 Cdc42ep3 Nfil3 Rhoc Cdc42se1 Ndrg4 Aldh1l2 Cdca4 Kank3 Ptpla Ppic Nup210 Tnfaip1 Ptrf Mtch1 Zfpm1 Sox9 Cdk6 Prcp Iffo2 Notch3 Shc1 Extl3 Txndc12 Akap12 Plxnd1 Sparc Kit Ebf3 Nfat…
GO:0044424 intracellular part	C	0.000914	66/92 (71.7%)	11609/25407 (45.7%)	Nos3 Notch1 Dusp6 Btg1 Cyth3 Wasf2 Bik Fmnl3 Pald1 Ddx17 Aoc3 Pls3 Cd93 Nsmf Add3 Cstf2 Gli3 Fam129b Brd3 Pecam1 Dock6 Kif23 Ccnl1 Sept9 Phc2 Snai2 2310022B05Rik Marcks Trib2 Col6a1 Ist1 Lasp1 Smap1 Mapre2 Nrep Tcf4 Cdc42ep3 Nfil3 Rhoc Cdc42se1 Ndrg4 Aldh1l2 Cdca4 Kank3 Ptpla Ppic Nup210 Tnfaip1 Ptrf Mtch1 Zfpm1 Sox9 Cdk6 Prcp Iffo2 Notch3 Shc1 Extl3 Txndc12 Akap12 Sparc Kit Ebf3 Nfat5 Zfp36l1 Pt…
GO:0005578 proteinaceous extracellular matrix	C	0.00135	10/92 (10.9%)	347/25407 (1.4%)	Colec11 Emilin2 Nid1 Col4a1 Col4a2 Col6a2 Hspg2 Col6a1 Col4a5 Sparc
GO:0030935 sheet-forming collagen	C	0.00231	3/92 (3.3%)	6/25407 (0.0%)	Col4a1 Col4a2 Col4a5
GO:0005587 collagen type IV	C	0.00231	3/92 (3.3%)	6/25407 (0.0%)	Col4a1 Col4a2 Col4a5
GO:0044464 cell part	C	0.00306	75/92 (81.5%)	14698/25407 (57.9%)	Nos3 Notch1 Dusp6 Btg1 Cyth3 Wasf2 Nid1 Bik Fmnl3 Pald1 Ddx17 Aoc3 Pls3 Cd93 Nsmf Add3 Cstf2 Gli3 Fam129b Brd3 Pecam1 Dock6 Kif23 Rgl1 Pcdh1 Lpar6 Ccnl1 Col6a2 Sept9 Phc2 Snai2 2310022B05Rik Marcks Trib2 Col6a1 Ist1 Lasp1 Smap1 Mapre2 Nrep Tcf4 Cdc42ep3 Nfil3 Rhoc Cdc42se1 Ndrg4 Aldh1l2 Cdca4 Kank3 Ptpla Ppic Nup210 Tnfaip1 Ptrf Mtch1 Zfpm1 Sox9 Cdk6 Prcp Iffo2 Notch3 Shc1 Slc38a2 Extl3 Txndc12 A…
GO:0005623 cell	C	0.00321	75/92 (81.5%)	14712/25407 (57.9%)	Nos3 Notch1 Dusp6 Btg1 Cyth3 Wasf2 Nid1 Bik Fmnl3 Pald1 Ddx17 Aoc3 Pls3 Cd93 Nsmf Add3 Cstf2 Gli3 Fam129b Brd3 Pecam1 Dock6 Kif23 Rgl1 Pcdh1 Lpar6 Ccnl1 Col6a2 Sept9 Phc2 Snai2 2310022B05Rik Marcks Trib2 Col6a1 Ist1 Lasp1 Smap1 Mapre2 Nrep Tcf4 Cdc42ep3 Nfil3 Rhoc Cdc42se1 Ndrg4 Aldh1l2 Cdca4 Kank3 Ptpla Ppic Nup210 Tnfaip1 Ptrf Mtch1 Zfpm1 Sox9 Cdk6 Prcp Iffo2 Notch3 Shc1 Slc38a2 Extl3 Txndc12 A…
GO:0005604 basement membrane	C	0.00391	6/92 (6.5%)	98/25407 (0.4%)	Nid1 Col4a1 Col4a2 Hspg2 Col4a5 Sparc
GO:0005737 cytoplasm	C	0.00663	54/92 (58.7%)	8866/25407 (34.9%)	Nos3 Notch1 Dusp6 Btg1 Cyth3 Wasf2 Bik Fmnl3 Pald1 Aoc3 Pls3 Cd93 Nsmf Add3 Gli3 Fam129b Pecam1 Dock6 Ccnl1 Sept9 Snai2 2310022B05Rik Marcks Trib2 Col6a1 Ist1 Lasp1 Smap1 Mapre2 Nrep Cdc42ep3 Rhoc Cdc42se1 Ndrg4 Aldh1l2 Kank3 Ptpla Ppic Nup210 Tnfaip1 Ptrf Mtch1 Zfpm1 Cdk6 Prcp Shc1 Extl3 Txndc12 Akap12 Sparc Kit Nfat5 Zfp36l1 Ptp4a3
GO:0031012 extracellular matrix	C	0.00689	10/92 (10.9%)	416/25407 (1.6%)	Colec11 Emilin2 Nid1 Col4a1 Col4a2 Col6a2 Hspg2 Col6a1 Col4a5 Sparc
GO:0005515 protein binding	F	2.29e-05	51/92 (55.4%)	6887/25407 (27.1%)	Nos3 Notch1 Dusp6 Btg1 Cyth3 Wasf2 Nid1 Bik Fmnl3 Col4a1 Ddx17 Aoc3 Pls3 Cd93 Nsmf Add3 Gli3 Brd3 Pecam1 Kif23 Pcdh1 Ccnl1 Hspg2 Phc2 Snai2 Marcks Trib2 Col6a1 Ist1 Lasp1 Smap1 Mapre2 Nrep Tcf4 Cdc42ep3 Nfil3 Rhoc Ppic Nup210 Tnfaip1 Zfpm1 Sox9 Cdk6 Notch3 Shc1 Akap12 Plxnd1 Cdh5 Kit Ebf3 Pvrl3

## Sheet: J4
GO Term	Aspect	P-value	Sample frequency	Background frequency	Genes
GO:0030154 cell differentiation	P	6.18e-06	23/52 (44.2%)	2911/25407 (11.5%)	Junb Hlx Lpar1 Tfrc Hspa2 Id3 Errfi1 Ctgf Edn1 Pdgfb Jun Gon4l Klf2 Robo4 Bmpr1a Cyr61 Rsad2 Tanc1 Egr1 Zfp36 Rhob Sgk1 Gadd45g
GO:0072359 circulatory system development	P	2.09e-05	13/52 (25.0%)	833/25407 (3.3%)	Junb Id3 Errfi1 Ctgf Edn1 Ly6e Pdgfb Jun Robo4 Bmpr1a Cyr61 Egr1 Rhob
GO:0072358 cardiovascular system development	P	2.09e-05	13/52 (25.0%)	833/25407 (3.3%)	Junb Id3 Errfi1 Ctgf Edn1 Ly6e Pdgfb Jun Robo4 Bmpr1a Cyr61 Egr1 Rhob
GO:0048869 cellular developmental process	P	2.13e-05	23/52 (44.2%)	3103/25407 (12.2%)	Junb Hlx Lpar1 Tfrc Hspa2 Id3 Errfi1 Ctgf Edn1 Pdgfb Jun Gon4l Klf2 Robo4 Bmpr1a Cyr61 Rsad2 Tanc1 Egr1 Zfp36 Rhob Sgk1 Gadd45g
GO:0048731 system development	P	3.21e-05	24/52 (46.2%)	3463/25407 (13.6%)	Junb Hlx Lpar1 Tfrc Id3 Errfi1 Ctgf Edn1 Ly6e Pdgfb Jun Gon4l Klf2 Etl4 Robo4 Bmpr1a Cyr61 Rsad2 Egr1 Zfp36 Rhob Sgk1 Ky Gadd45g
GO:0048856 anatomical structure development	P	3.39e-05	26/52 (50.0%)	4092/25407 (16.1%)	Junb Hlx Lpar1 Tfrc Hspa2 Id3 Errfi1 Ctgf Edn1 Ly6e Pdgfb Jun Gon4l Klf2 Etl4 Robo4 Bmpr1a Cyr61 Rsad2 Tanc1 Egr1 Zfp36 Rhob Sgk1 Ky Gadd45g
GO:0051239 regulation of multicellular organismal process	P	3.81e-05	19/52 (36.5%)	2128/25407 (8.4%)	Hlx Lpar1 Tfrc Id3 Errfi1 Ctgf Edn1 Pdgfb Jun Klf2 Bmpr1a Cyr61 Rsad2 Egr1 Cidea Zfp36 Rhob Sgk1 Pdk4
GO:0044763 single-organism cellular process	P	5.73e-05	43/52 (82.7%)	11440/25407 (45.0%)	Itga9 Ppap2a Junb Hlx Lpar1 Tfrc Lsp1 Hspa2 Id3 Errfi1 Col15a1 Ctgf Edn1 Ly6e Wipf1 Aplnr C1qtnf2 Pdgfb Jun Gon4l Klf2 Aqp4 Sptssa Il13ra1 Robo4 Bmpr1a Cyr61 Mfap4 Rsad2 Tnfrsf21 Tanc1 Egr1 Cidea Itpr1 Zfp36 Rhob Hmgcs2 Sgk1 Ky Pdk4 Mfap5 Gadd45g Rasl12
GO:0044767 single-organism developmental process	P	6.11e-05	27/52 (51.9%)	4538/25407 (17.9%)	Junb Hlx Lpar1 Tfrc Hspa2 Id3 Errfi1 Ctgf Edn1 Ly6e Pdgfb Jun Gon4l Klf2 Etl4 Robo4 Bmpr1a Cyr61 Rsad2 Tanc1 Egr1 Itpr1 Zfp36 Rhob Sgk1 Ky Gadd45g
GO:0032502 developmental process	P	6.86e-05	27/52 (51.9%)	4562/25407 (18.0%)	Junb Hlx Lpar1 Tfrc Hspa2 Id3 Errfi1 Ctgf Edn1 Ly6e Pdgfb Jun Gon4l Klf2 Etl4 Robo4 Bmpr1a Cyr61 Rsad2 Tanc1 Egr1 Itpr1 Zfp36 Rhob Sgk1 Ky Gadd45g
GO:0007275 multicellular organismal development	P	0.000121	25/52 (48.1%)	4019/25407 (15.8%)	Junb Hlx Lpar1 Tfrc Id3 Errfi1 Ctgf Edn1 Ly6e Pdgfb Jun Gon4l Klf2 Etl4 Robo4 Bmpr1a Cyr61 Rsad2 Egr1 Itpr1 Zfp36 Rhob Sgk1 Ky Gadd45g
GO:0044699 single-organism process	P	0.000129	45/52 (86.5%)	12867/25407 (50.6%)	Itga9 Ppap2a Junb Hlx Lpar1 Tfrc Lsp1 Hspa2 Id3 Errfi1 Col15a1 Ctgf Edn1 Ly6e Wipf1 Aplnr C1qtnf2 Pdgfb Jun Gon4l Klf2 Aqp4 Sptssa Il13ra1 Etl4 Robo4 Bmpr1a Cyr61 Mfap4 Rsad2 Tnfrsf21 Tanc1 Egr1 Cidea Itpr1 Zfp36 Rhob Hmgcs2 Sgk1 Ky Pdk4 Mfap5 Gadd45g Sccpdh Rasl12
GO:0006915 apoptotic process	P	0.000299	15/52 (28.8%)	1453/25407 (5.7%)	Lpar1 Lsp1 Id3 Ctgf Edn1 Jun Cyr61 Tnfrsf21 Egr1 Cidea Itpr1 Rhob Sgk1 Pdk4 Gadd45g
GO:0048523 negative regulation of cellular process	P	0.000348	21/52 (40.4%)	2998/25407 (11.8%)	Bcl6b Hlx Lpar1 Id3 Errfi1 Ctgf Edn1 Pdgfb Jun Robo4 Bmpr1a Cyr61 Rsad2 Egr1 Cidea Itpr1 Zfp36 Rhob Sgk1 Pdk4 Gadd45g
GO:0001944 vasculature development	P	0.000381	10/52 (19.2%)	557/25407 (2.2%)	Junb Errfi1 Ctgf Edn1 Pdgfb Jun Robo4 Cyr61 Egr1 Rhob
GO:0012501 programmed cell death	P	0.000389	15/52 (28.8%)	1483/25407 (5.8%)	Lpar1 Lsp1 Id3 Ctgf Edn1 Jun Cyr61 Tnfrsf21 Egr1 Cidea Itpr1 Rhob Sgk1 Pdk4 Gadd45g
GO:0048519 negative regulation of biological process	P	0.000448	22/52 (42.3%)	3339/25407 (13.1%)	Bcl6b Hlx Lpar1 Id3 Errfi1 Ctgf Edn1 Pdgfb Jun Klf2 Robo4 Bmpr1a Cyr61 Rsad2 Egr1 Cidea Itpr1 Zfp36 Rhob Sgk1 Pdk4 Gadd45g
GO:0032501 multicellular organismal process	P	0.000538	31/52 (59.6%)	6521/25407 (25.7%)	Junb Hlx Lpar1 Tfrc Hspa2 Id3 Errfi1 Ctgf Edn1 Ly6e Aplnr Pdgfb Jun Gon4l Klf2 Aqp4 Etl4 Robo4 Bmpr1a Cyr61 Rsad2 Tanc1 Egr1 Cidea Itpr1 Zfp36 Rhob Sgk1 Ky Pdk4 Gadd45g
GO:0048518 positive regulation of biological process	P	0.000583	23/52 (44.2%)	3698/25407 (14.6%)	Junb Hlx Lpar1 Tfrc Hspa2 Id3 Ctgf Edn1 Wipf1 C1qtnf2 Pdgfb Jun Klf2 Bmpr1a Cyr61 Rsad2 Egr1 Cidea Itpr1 Zfp36 Rhob Sgk1 Gadd45g
GO:0048513 organ development	P	0.00067	19/52 (36.5%)	2547/25407 (10.0%)	Junb Hlx Tfrc Id3 Errfi1 Ctgf Edn1 Ly6e Pdgfb Jun Gon4l Klf2 Bmpr1a Cyr61 Rsad2 Egr1 Zfp36 Ky Gadd45g
GO:0008219 cell death	P	0.000724	15/52 (28.8%)	1556/25407 (6.1%)	Lpar1 Lsp1 Id3 Ctgf Edn1 Jun Cyr61 Tnfrsf21 Egr1 Cidea Itpr1 Rhob Sgk1 Pdk4 Gadd45g
GO:2000026 regulation of multicellular organismal development	P	0.000745	14/52 (26.9%)	1339/25407 (5.3%)	Hlx Lpar1 Id3 Errfi1 Ctgf Edn1 Pdgfb Jun Bmpr1a Cyr61 Egr1 Zfp36 Rhob Sgk1
GO:0016265 death	P	0.00076	15/52 (28.8%)	1562/25407 (6.1%)	Lpar1 Lsp1 Id3 Ctgf Edn1 Jun Cyr61 Tnfrsf21 Egr1 Cidea Itpr1 Rhob Sgk1 Pdk4 Gadd45g
GO:0002376 immune system process	P	0.000825	15/52 (28.8%)	1572/25407 (6.2%)	Itga9 Junb Hlx Tfrc Edn1 Pdgfb Jun Gon4l Klf2 Aqp4 Bmpr1a Rsad2 Egr1 Zfp36 Gadd45g
GO:0051726 regulation of cell cycle	P	0.00092	10/52 (19.2%)	613/25407 (2.4%)	Junb Hspa2 Id3 Ctgf Edn1 Pdgfb Jun Rhob Sgk1 Gadd45g
GO:0070887 cellular response to chemical stimulus	P	0.000924	15/52 (28.8%)	1586/25407 (6.2%)	Itga9 Junb Lpar1 Ctgf Edn1 Pdgfb Jun Aqp4 Il13ra1 Egr1 Cidea Itpr1 Rhob Sgk1 Pdk4
GO:0030097 hemopoiesis	P	0.00113	10/52 (19.2%)	627/25407 (2.5%)	Junb Hlx Tfrc Jun Gon4l Klf2 Rsad2 Egr1 Zfp36 Gadd45g
GO:0001932 regulation of protein phosphorylation	P	0.00127	11/52 (21.2%)	803/25407 (3.2%)	Lpar1 Hspa2 Errfi1 Ctgf Edn1 C1qtnf2 Pdgfb Jun Bmpr1a Cyr61 Gadd45g
GO:0044707 single-multicellular organism process	P	0.00129	30/52 (57.7%)	6365/25407 (25.1%)	Junb Hlx Lpar1 Tfrc Id3 Errfi1 Ctgf Edn1 Ly6e Aplnr Pdgfb Jun Gon4l Klf2 Aqp4 Etl4 Robo4 Bmpr1a Cyr61 Rsad2 Tanc1 Egr1 Cidea Itpr1 Zfp36 Rhob Sgk1 Ky Pdk4 Gadd45g
GO:0031399 regulation of protein modification process	P	0.00131	12/52 (23.1%)	990/25407 (3.9%)	Lpar1 Hspa2 Errfi1 Ctgf Edn1 C1qtnf2 Pdgfb Jun Bmpr1a Cyr61 Egr1 Gadd45g
GO:0009987 cellular process	P	0.00133	45/52 (86.5%)	13685/25407 (53.9%)	Itga9 Ppap2a Junb Bcl6b Hlx Lpar1 Tfrc Lsp1 Hspa2 Id3 Errfi1 Col15a1 Ctgf Edn1 Ly6e Wipf1 Aplnr C1qtnf2 Pdgfb Tpst1 Jun Gon4l Klf2 Aqp4 Sptssa Il13ra1 Robo4 Bmpr1a Cyr61 Mfap4 Rsad2 Tnfrsf21 Tanc1 Egr1 Cidea Itpr1 Zfp36 Rhob Hmgcs2 Sgk1 Ky Pdk4 Mfap5 Gadd45g Rasl12
GO:0010941 regulation of cell death	P	0.00134	13/52 (25.0%)	1192/25407 (4.7%)	Lpar1 Id3 Ctgf Edn1 Jun Cyr61 Egr1 Cidea Itpr1 Rhob Sgk1 Pdk4 Gadd45g
GO:0048534 hematopoietic or lymphoid organ development	P	0.00204	10/52 (19.2%)	669/25407 (2.6%)	Junb Hlx Tfrc Jun Gon4l Klf2 Rsad2 Egr1 Zfp36 Gadd45g
GO:0006468 protein phosphorylation	P	0.00209	13/52 (25.0%)	1240/25407 (4.9%)	Lpar1 Hspa2 Errfi1 Ctgf Edn1 C1qtnf2 Pdgfb Jun Bmpr1a Cyr61 Sgk1 Pdk4 Gadd45g
GO:0010942 positive regulation of cell death	P	0.00225	8/52 (15.4%)	379/25407 (1.5%)	Lpar1 Id3 Ctgf Jun Cyr61 Egr1 Rhob Gadd45g
GO:0050793 regulation of developmental process	P	0.00227	15/52 (28.8%)	1702/25407 (6.7%)	Junb Hlx Lpar1 Id3 Errfi1 Ctgf Edn1 Pdgfb Jun Bmpr1a Cyr61 Egr1 Zfp36 Rhob Sgk1
GO:0051246 regulation of protein metabolic process	P	0.00242	14/52 (26.9%)	1477/25407 (5.8%)	Lpar1 Hspa2 Errfi1 Ctgf Edn1 C1qtnf2 Pdgfb Jun Klf2 Bmpr1a Cyr61 Egr1 Zfp36 Gadd45g
GO:0001568 blood vessel development	P	0.00246	9/52 (17.3%)	524/25407 (2.1%)	Junb Ctgf Edn1 Pdgfb Jun Robo4 Cyr61 Egr1 Rhob
GO:0032268 regulation of cellular protein metabolic process	P	0.00268	13/52 (25.0%)	1268/25407 (5.0%)	Lpar1 Hspa2 Errfi1 Ctgf Edn1 C1qtnf2 Pdgfb Jun Bmpr1a Cyr61 Egr1 Zfp36 Gadd45g
GO:0001934 positive regulation of protein phosphorylation	P	0.0032	9/52 (17.3%)	541/25407 (2.1%)	Lpar1 Hspa2 Ctgf Edn1 C1qtnf2 Pdgfb Bmpr1a Cyr61 Gadd45g
GO:0002520 immune system development	P	0.00339	10/52 (19.2%)	708/25407 (2.8%)	Junb Hlx Tfrc Jun Gon4l Klf2 Rsad2 Egr1 Zfp36 Gadd45g
GO:0050896 response to stimulus	P	0.00417	32/52 (61.5%)	7525/25407 (29.6%)	Itga9 Ppap2a Junb Hlx Lpar1 Lsp1 Hspa2 Errfi1 Ctgf Edn1 Wipf1 Aplnr C1qtnf2 Pdgfb Jun Klf2 Aqp4 Il13ra1 Bmpr1a Cyr61 Rsad2 Tnfrsf21 Tanc1 Egr1 Cidea Itpr1 Zfp36 Rhob Sgk1 Pdk4 Gadd45g Rasl12
GO:0002521 leukocyte differentiation	P	0.00467	8/52 (15.4%)	418/25407 (1.6%)	Junb Hlx Tfrc Jun Gon4l Rsad2 Egr1 Gadd45g
GO:0042981 regulation of apoptotic process	P	0.00467	12/52 (23.1%)	1118/25407 (4.4%)	Lpar1 Id3 Ctgf Edn1 Jun Cyr61 Egr1 Cidea Rhob Sgk1 Pdk4 Gadd45g
GO:0043067 regulation of programmed cell death	P	0.00537	12/52 (23.1%)	1133/25407 (4.5%)	Lpar1 Id3 Ctgf Edn1 Jun Cyr61 Egr1 Cidea Rhob Sgk1 Pdk4 Gadd45g
GO:0006950 response to stress	P	0.00661	17/52 (32.7%)	2383/25407 (9.4%)	Lsp1 Hspa2 Errfi1 Ctgf Edn1 Pdgfb Jun Klf2 Aqp4 Cyr61 Rsad2 Itpr1 Zfp36 Rhob Sgk1 Pdk4 Gadd45g
GO:0065007 biological regulation	P	0.00689	37/52 (71.2%)	9956/25407 (39.2%)	Itga9 Ppap2a Junb Bcl6b Hlx Lpar1 Tfrc Lsp1 Hspa2 Id3 Errfi1 Ctgf Edn1 Ly6e Wipf1 Aplnr C1qtnf2 Pdgfb Jun Gon4l Klf2 Aqp4 Il13ra1 Robo4 Bmpr1a Cyr61 Rsad2 Tnfrsf21 Egr1 Cidea Itpr1 Zfp36 Rhob Sgk1 Pdk4 Gadd45g Rasl12
GO:0061448 connective tissue development	P	0.00689	6/52 (11.5%)	196/25407 (0.8%)	Ctgf Edn1 Pdgfb Bmpr1a Cyr61 Egr1
GO:0009888 tissue development	P	0.00785	13/52 (25.0%)	1397/25407 (5.5%)	Junb Hlx Id3 Errfi1 Ctgf Edn1 Ly6e Pdgfb Jun Klf2 Bmpr1a Cyr61 Egr1
GO:0048514 blood vessel morphogenesis	P	0.00918	8/52 (15.4%)	458/25407 (1.8%)	Junb Ctgf Edn1 Pdgfb Jun Robo4 Cyr61 Rhob
GO:0071506 cellular response to mycophenolic acid	P	0.00957	2/52 (3.8%)	2/25407 (0.0%)	Pdgfb Egr1
GO:0071505 response to mycophenolic acid	P	0.00957	2/52 (3.8%)	2/25407 (0.0%)	Pdgfb Egr1
GO:0071902 positive regulation of protein serine/threonine kinase activity	P	0.00998	6/52 (11.5%)	209/25407 (0.8%)	Lpar1 Hspa2 Edn1 C1qtnf2 Pdgfb Gadd45g

## Sheet: A1
GO Term	Aspect	P-value	Sample frequency	Background frequency	Genes
GO:0044710 single-organism metabolic process	P	0.000563	53/155 (34.2%)	4333/25407 (17.1%)	Clpx Ndufa4 Entpd5 Ecsit Tuba4a Gbp2 Cox7a1 Csf1r Bmp4 Nacc2 Mgst3 Macrod1 Mvp Fmo1 Ddo Dusp7 Pfkm Ndufa5 Ndufs7 Pgm5 Map7 Murc Map2k3 Psap Pnpla2 Gadd45a Ndufa3 Fitm2 Tap2 Nudt7 Mcee Cisd1 Rras2 Nceh1 Rgcc Ppard Agpat2 St3gal6 Art3 Ckmt2 Sdr39u1 Rab3a H2-Ke6 Arap2 Cd59a Cebpg Mpc2 Tmem64 Abcb6 Atp1a2 Mfn2 Ech1 Dhrs4
GO:0009987 cellular process	P	0.00269	113/155 (72.9%)	13685/25407 (53.9%)	March2 Clpx Vezf1 Rilpl1 Wdr33 Entpd5 Osgepl1 Ecsit Rtn2 Zbtb7a Tesc Tuba4a Gbp2 Cox7a1 Sirt5 Csf1r Bmp4 Nacc2 Limch1 Apba3 Nol3 Macrod1 Mvp Ldb3 Casp1 Lamb2 Adamtsl4 Fmo1 Hbegf Nfix Ddo Dusp7 Pfkm Ndufa5 Hr Ndufs7 Itga7 Pgm5 Fkbp4 Vamp5 Rab28 Mgp Map7 Murc Map2k3 Dnaja3 Fcgrt Bag3 Psap Pnpla2 Gadd45a Bfar Fitm2 Twf2 Lynx1 Tap2 Adam17 Sesn1 Nudt7 Mff Lgals8 Mcee Cisd1 Myl12a Rras2 Csde1 Nrap Socs…
GO:0008152 metabolic process	P	0.00935	86/155 (55.5%)	9466/25407 (37.3%)	March2 Clpx Ndufa4 Wdr33 Entpd5 Osgepl1 Ecsit Zbtb7a Tesc Apmap Tuba4a Gbp2 Cox7a1 Sirt5 Csf1r Bmp4 Nacc2 Mgst3 Apba3 Nol3 Macrod1 Mvp Casp1 Fmo1 Hbegf Nfix Ddo Dusp7 Pfkm Ndufa5 Hr Ndufs7 Pgm5 Fkbp4 Map7 Phospho2 Murc Map2k3 Dnaja3 Bag3 Psap Pnpla2 Gadd45a Ndufa3 Fitm2 Tap2 Adam17 Nudt7 Mcee Cisd1 Rras2 Csde1 Socs5 Nceh1 Rnf10 Rgcc Ppard Eif4e3 Dnaja4 Hhatl Agpat2 Hemk1 Irf1 St3gal6 Art3 Cdk5rap…
GO:0044444 cytoplasmic part	C	2.75e-13	83/155 (53.5%)	5792/25407 (22.8%)	March2 Clpx Pptc7 Ndufa4 Rilpl1 Entpd5 Osgepl1 Ecsit Rtn2 Mrps24 Gbp2 Cox7a1 Sirt5 Mgst3 Apba3 Galnt15 Nol3 Lyrm5 Macrod1 Mvp Ldb3 Casp1 Fmo1 Ddo Dusp7 Pfkm Ndufa5 Ndufs7 Pgm5 Fkbp4 Vamp5 Mgp Murc Map2k3 Dnaja3 Bag3 Psap Pnpla2 Ndufa3 Bfar Fitm2 Twf2 Tap2 Nudt7 Mff Tmem106b Nudt6 Mcee Cisd1 Lace1 Myl12a Mrpl30 Tmem117 Csde1 Nrap Nceh1 Grb14 Mrpl42 Bcl2l2 Hhatl Agpat2 Hemk1 St3gal6 Lamp1 Ckmt2 Rab…
GO:0005737 cytoplasm	C	9.3e-13	104/155 (67.1%)	8866/25407 (34.9%)	Hspb6 March2 Clpx Pptc7 Ndufa4 Rilpl1 Rnf123 Entpd5 Osgepl1 Ecsit Rtn2 Tesc Tuba4a Mrps24 Gbp2 Cox7a1 Sirt5 Bmp4 Mgst3 Apba3 Galnt15 Nol3 Lyrm5 Macrod1 Mvp Ldb3 Casp1 Fmo1 Ddo Dusp7 Pfkm Ndufa5 Ndufs7 Itga7 Pgm5 Hspb8 Fkbp4 Vamp5 Mgp Map7 Murc Map2k3 Dnaja3 Bag3 Psap Pnpla2 Gadd45a Ndufa3 Bfar Fitm2 Twf2 Tap2 Adam17 Nudt7 Mff Lgals8 Tmem106b Nudt6 Mcee Cisd1 Lace1 Myl12a Mrpl30 Tmem117 Csde1 Nrap…
GO:0005622 intracellular	C	3.36e-12	121/155 (78.1%)	11858/25407 (46.7%)	Hspb6 March2 Clpx Vezf1 Pptc7 Ndufa4 Rilpl1 Rnf123 Wdr33 Entpd5 Osgepl1 Ecsit Rtn2 Zbtb7a Fbxo3 Tesc Tuba4a Mrps24 Gbp2 Cox7a1 Sirt5 Csf1r Bmp4 Nacc2 Mgst3 Apba3 Galnt15 Nol3 Lyrm5 Macrod1 Mvp Ldb3 Casp1 Fmo1 Nfix Ddo Dusp7 Pfkm Ndufa5 Hr Ndufs7 Itga7 Pgm5 Hspb8 Fkbp4 Vamp5 Rab28 Mgp Map7 Murc Map2k3 Dnaja3 Bag3 Psap Pnpla2 Gadd45a Ndufa3 Bfar Fitm2 Twf2 Tap2 Adam17 Sesn1 Nudt7 Mff Lgals8 Tmem106…
GO:0044424 intracellular part	C	3.08e-11	118/155 (76.1%)	11609/25407 (45.7%)	Hspb6 March2 Clpx Vezf1 Pptc7 Ndufa4 Rilpl1 Rnf123 Wdr33 Entpd5 Osgepl1 Ecsit Rtn2 Zbtb7a Fbxo3 Tesc Tuba4a Mrps24 Gbp2 Cox7a1 Sirt5 Bmp4 Nacc2 Mgst3 Apba3 Galnt15 Nol3 Lyrm5 Macrod1 Mvp Ldb3 Casp1 Fmo1 Nfix Ddo Dusp7 Pfkm Ndufa5 Hr Ndufs7 Itga7 Pgm5 Hspb8 Fkbp4 Vamp5 Rab28 Mgp Map7 Murc Map2k3 Dnaja3 Bag3 Psap Pnpla2 Gadd45a Ndufa3 Bfar Fitm2 Twf2 Tap2 Adam17 Sesn1 Nudt7 Mff Lgals8 Tmem106b Nudt…
GO:0044464 cell part	C	2.47e-09	131/155 (84.5%)	14698/25407 (57.9%)	Hspb6 March2 Clpx Vezf1 Pptc7 Ndufa4 Rilpl1 Rnf123 Wdr33 Entpd5 Osgepl1 Ecsit Rtn2 Zbtb7a Fbxo3 Tesc Apmap Tuba4a Mrps24 Gbp2 Cox7a1 Sirt5 Csf1r Bmp4 Nacc2 Mgst3 Apba3 Galnt15 Nol3 Lyrm5 Macrod1 Mvp Ldb3 Casp1 Fmo1 Hbegf Nfix Ddo Dusp7 Pfkm Ndufa5 Hr Ndufs7 Itga7 Pgm5 Hspb8 Fkbp4 Vamp5 Rab28 Mgp Map7 Murc Map2k3 Dnaja3 Fcgrt Bag3 Tmem150a Psap Pnpla2 Gadd45a Ndufa3 Bfar Fitm2 Twf2 Lynx1 Tap2 Adam…
GO:0005623 cell	C	2.71e-09	131/155 (84.5%)	14712/25407 (57.9%)	Hspb6 March2 Clpx Vezf1 Pptc7 Ndufa4 Rilpl1 Rnf123 Wdr33 Entpd5 Osgepl1 Ecsit Rtn2 Zbtb7a Fbxo3 Tesc Apmap Tuba4a Mrps24 Gbp2 Cox7a1 Sirt5 Csf1r Bmp4 Nacc2 Mgst3 Apba3 Galnt15 Nol3 Lyrm5 Macrod1 Mvp Ldb3 Casp1 Fmo1 Hbegf Nfix Ddo Dusp7 Pfkm Ndufa5 Hr Ndufs7 Itga7 Pgm5 Hspb8 Fkbp4 Vamp5 Rab28 Mgp Map7 Murc Map2k3 Dnaja3 Fcgrt Bag3 Tmem150a Psap Pnpla2 Gadd45a Ndufa3 Bfar Fitm2 Twf2 Lynx1 Tap2 Adam…
GO:0005739 mitochondrion	C	3.53e-09	38/155 (24.5%)	1677/25407 (6.6%)	Clpx Pptc7 Ndufa4 Osgepl1 Ecsit Mrps24 Cox7a1 Sirt5 Nol3 Lyrm5 Macrod1 Casp1 Ndufa5 Ndufs7 Fkbp4 Dnaja3 Psap Ndufa3 Fitm2 Mff Nudt6 Mcee Cisd1 Lace1 Mrpl30 Csde1 Mrpl42 Bcl2l2 Hemk1 Ckmt2 H2-Ke6 Mpc2 Abcb6 Mtfp1 Mterfd3 Mfn2 Ech1 Dhrs4
GO:0043226 organelle	C	6.06e-09	106/155 (68.4%)	10289/25407 (40.5%)	Hspb6 March2 Clpx Vezf1 Pptc7 Ndufa4 Rilpl1 Wdr33 Entpd5 Osgepl1 Ecsit Rtn2 Zbtb7a Fbxo3 Tesc Tuba4a Mrps24 Gbp2 Cox7a1 Sirt5 Bmp4 Nacc2 Mgst3 Galnt15 Nol3 Lyrm5 Macrod1 Mvp Ldb3 Casp1 Fmo1 Nfix Ddo Pfkm Ndufa5 Hr Ndufs7 Pgm5 Hspb8 Fkbp4 Vamp5 Rab28 Mgp Map7 Murc Dnaja3 Bag3 Psap Pnpla2 Gadd45a Ndufa3 Bfar Fitm2 Twf2 Tap2 Adam17 Sesn1 Nudt7 Mff Tmem106b Nudt6 Mcee Cisd1 Lace1 Myl12a Mrpl30 Tmem11…
GO:0043229 intracellular organelle	C	2.19e-08	104/155 (67.1%)	10145/25407 (39.9%)	Hspb6 March2 Clpx Vezf1 Pptc7 Ndufa4 Rilpl1 Wdr33 Entpd5 Osgepl1 Ecsit Rtn2 Zbtb7a Fbxo3 Tesc Tuba4a Mrps24 Gbp2 Cox7a1 Sirt5 Nacc2 Mgst3 Galnt15 Nol3 Lyrm5 Macrod1 Mvp Ldb3 Casp1 Fmo1 Nfix Ddo Ndufa5 Hr Ndufs7 Pgm5 Hspb8 Fkbp4 Vamp5 Rab28 Mgp Map7 Murc Dnaja3 Bag3 Psap Pnpla2 Gadd45a Ndufa3 Bfar Fitm2 Twf2 Tap2 Adam17 Sesn1 Nudt7 Mff Tmem106b Nudt6 Mcee Cisd1 Lace1 Myl12a Mrpl30 Tmem117 Csde1 Nr…
GO:0044429 mitochondrial part	C	1.22e-07	22/155 (14.2%)	625/25407 (2.5%)	Clpx Ndufa4 Mrps24 Cox7a1 Sirt5 Ndufa5 Ndufs7 Dnaja3 Ndufa3 Mff Cisd1 Mrpl30 Csde1 Mrpl42 Bcl2l2 Ckmt2 H2-Ke6 Mpc2 Abcb6 Mtfp1 Mterfd3 Mfn2
GO:0043227 membrane-bounded organelle	C	1.93e-05	92/155 (59.4%)	9279/25407 (36.5%)	Hspb6 March2 Clpx Vezf1 Pptc7 Ndufa4 Rilpl1 Wdr33 Entpd5 Osgepl1 Ecsit Rtn2 Zbtb7a Fbxo3 Tesc Mrps24 Gbp2 Cox7a1 Sirt5 Nacc2 Mgst3 Galnt15 Nol3 Lyrm5 Macrod1 Mvp Casp1 Fmo1 Nfix Ddo Pfkm Ndufa5 Hr Ndufs7 Hspb8 Fkbp4 Vamp5 Rab28 Mgp Dnaja3 Psap Gadd45a Ndufa3 Bfar Fitm2 Tap2 Sesn1 Nudt7 Mff Tmem106b Nudt6 Mcee Cisd1 Lace1 Mrpl30 Tmem117 Csde1 Nceh1 Grb14 Rnf10 Rgcc Ppard Mrpl42 Bcl2l2 Hhatl Agpat2…
GO:0043231 intracellular membrane-bounded organelle	C	2.36e-05	90/155 (58.1%)	9004/25407 (35.4%)	Hspb6 March2 Clpx Vezf1 Pptc7 Ndufa4 Rilpl1 Wdr33 Entpd5 Osgepl1 Ecsit Rtn2 Zbtb7a Fbxo3 Tesc Mrps24 Gbp2 Cox7a1 Sirt5 Nacc2 Mgst3 Galnt15 Nol3 Lyrm5 Macrod1 Mvp Casp1 Fmo1 Nfix Ddo Ndufa5 Hr Ndufs7 Hspb8 Fkbp4 Vamp5 Mgp Dnaja3 Psap Gadd45a Ndufa3 Bfar Fitm2 Tap2 Sesn1 Nudt7 Mff Tmem106b Nudt6 Mcee Cisd1 Lace1 Mrpl30 Tmem117 Csde1 Nceh1 Grb14 Rnf10 Rgcc Ppard Mrpl42 Bcl2l2 Hhatl Agpat2 Hemk1 Irf1…
GO:0005740 mitochondrial envelope	C	5.16e-05	17/155 (11.0%)	509/25407 (2.0%)	Clpx Ndufa4 Cox7a1 Sirt5 Ndufa5 Ndufs7 Ndufa3 Mff Cisd1 Csde1 Bcl2l2 Ckmt2 H2-Ke6 Mpc2 Abcb6 Mtfp1 Mfn2
GO:0031966 mitochondrial membrane	C	0.000986	15/155 (9.7%)	484/25407 (1.9%)	Clpx Ndufa4 Cox7a1 Ndufa5 Ndufs7 Ndufa3 Mff Cisd1 Csde1 Bcl2l2 Ckmt2 Mpc2 Abcb6 Mtfp1 Mfn2
GO:0031967 organelle envelope	C	0.00217	18/155 (11.6%)	740/25407 (2.9%)	Clpx Ndufa4 Cox7a1 Sirt5 Mgst3 Ndufa5 Ndufs7 Ndufa3 Mff Cisd1 Csde1 Bcl2l2 Ckmt2 H2-Ke6 Mpc2 Abcb6 Mtfp1 Mfn2
GO:0031975 envelope	C	0.00239	18/155 (11.6%)	745/25407 (2.9%)	Clpx Ndufa4 Cox7a1 Sirt5 Mgst3 Ndufa5 Ndufs7 Ndufa3 Mff Cisd1 Csde1 Bcl2l2 Ckmt2 H2-Ke6 Mpc2 Abcb6 Mtfp1 Mfn2
GO:0030016 myofibril	C	0.00283	9/155 (5.8%)	166/25407 (0.7%)	Ldb3 Pgm5 Murc Bag3 Twf2 Myl12a Nrap Csrp3 Pde4dip
GO:0044455 mitochondrial membrane part	C	0.00379	8/155 (5.2%)	127/25407 (0.5%)	Ndufa4 Cox7a1 Ndufa5 Ndufs7 Ndufa3 Mff Abcb6 Mfn2
GO:0043292 contractile fiber	C	0.0053	9/155 (5.8%)	179/25407 (0.7%)	Ldb3 Pgm5 Murc Bag3 Twf2 Myl12a Nrap Csrp3 Pde4dip
GO:0044422 organelle part	C	0.00822	52/155 (33.5%)	4582/25407 (18.0%)	Clpx Ndufa4 Rilpl1 Rtn2 Tuba4a Mrps24 Gbp2 Cox7a1 Sirt5 Nacc2 Mgst3 Ldb3 Pfkm Ndufa5 Hr Ndufs7 Pgm5 Fkbp4 Rab28 Map7 Murc Dnaja3 Bag3 Ndufa3 Fitm2 Twf2 Tap2 Mff Cisd1 Myl12a Mrpl30 Csde1 Rgcc Mrpl42 Bcl2l2 Irf1 St3gal6 Ckmt2 Myh8 H2-Ke6 Rpl3l Fbxo40 Csrp3 Dvl1 Mpc2 Abcb6 Pde4dip Mtfp1 Spop Mterfd3 Mfn2 Dhrs4
GO:0005515 protein binding	F	0.000102	74/155 (47.7%)	6887/25407 (27.1%)	Hspb6 Clpx Ndufa4 Ecsit Zbtb7a Tesc Sirt5 Csf1r Bmp4 Nacc2 Limch1 Sobp Apba3 Nol3 Mvp Ldb3 Casp1 Lamb2 Adamtsl4 Hbegf Nfix Ddo Pfkm Hr Ndufs7 Itga7 Pgm5 Hspb8 Fkbp4 Vamp5 Mgp Map7 Map2k3 Dnaja3 Fcgrt Bag3 Pnpla2 Gadd45a Twf2 Lynx1 Tap2 Adam17 Nudt7 Mff Myl12a Rras2 Nrap Socs5 Grb14 Rgcc Ppard Bcl2l2 Dnaja4 Hhatl Irf1 Lamp1 Cdk5rap1 Rab3a Myh8 Stc2 Csrp3 Cd59a Dvl1 Reep5 Cebpg Tmem64 Pde4dip Atp1a…
GO:0005488 binding	F	0.000215	102/155 (65.8%)	11300/25407 (44.5%)	Hspb6 March2 Clpx Pptc7 Ndufa4 Rnf123 Osgepl1 Ecsit Zbtb7a Tesc Tuba4a Gbp2 Sirt5 Csf1r Bmp4 Nacc2 Limch1 Sobp Apba3 Nol3 Mvp Ldb3 Casp1 Lamb2 Adamtsl4 Fmo1 Hbegf Nfix Ddo Pfkm Hr Ndufs7 Itga7 Pgm5 Hspb8 Fkbp4 Vamp5 Rab28 Mgp Map7 Phospho2 Map2k3 Dnaja3 Fcgrt Bag3 Pnpla2 Gadd45a Bfar Twf2 Lynx1 Tap2 Adam17 Nudt7 Mff Lgals8 Cisd1 Lace1 Myl12a Rras2 Csde1 Nrap Socs5 Nceh1 Grb14 Rnf10 Rgcc Ppard Eif…

[truncated: 9 more sheets: A2, A3, A4, A5, A6, A7, AT1, AT2, AT3]
