# Supplementary material for: Transcriptome Dynamics and Potential Roles of Sox6 in the Postnatal Heart
Source: PLoS One. 2016 Nov 10;11(11):e0166574. doi: 10.1371/journal.pone.0166574 (PMC5104335; doi:10.1371/journal.pone.0166574)
Supplement: S4 Table — (XLSX) [file pone.0166574.s012.xlsx]

## Sheet: DE_genes
Age	Class	Probe_ID	Gene_symbol	Fold_change	FDR
1	Sox6 KO > Control	ILMN_1220340	Zkscan17	2.09097	0.00277894
1	Sox6 KO > Control	ILMN_1222474	Slc25a17	3.4258	0.00120479
1	Sox6 KO > Control	ILMN_1235372	Hbb-b1	11.1385	3.03e-05
1	Sox6 KO > Control	ILMN_1238389	Bod1	2.05325	0.00709085
1	Sox6 KO > Control	ILMN_1239117	Hbb-b1	2.07845	0.00709085
1	Sox6 KO > Control	ILMN_1254031	Klf9	2.56759	0.00284123
1	Sox6 KO > Control	ILMN_1255462	Hbb-b1	3.86393	0.000481475
1	Sox6 KO > Control	ILMN_1258715	Rrm1	2.10563	0.00623506
1	Sox6 KO > Control	ILMN_2435360	Myocd	2.40729	0.00277894
1	Sox6 KO > Control	ILMN_2488835	Epb4	2.68855	0.00277894
1	Sox6 KO > Control	ILMN_2518346	Tpm1	2.4525	0.00623506
1	Sox6 KO > Control	ILMN_2678019	Psmd8	8.30544	0.00120479
1	Sox6 KO > Control	ILMN_2717667	Pim3	1.81205	0.00855257
1	Sox6 KO > Control	ILMN_2749747	Haus8	2.30455	0.00120479
1	Sox6 KO > Control	ILMN_2751492	Pgap2	1.77656	0.00835582
1	Sox6 KO > Control	ILMN_2768053	Rpgrip1	3.03493	0.00277894
1	Sox6 KO > Control	ILMN_2769656	Picalm	7.03498	3.48e-06
1	Sox6 KO > Control	ILMN_2813484	Per1	2.56687	0.00787511
1	Sox6 KO > Control	ILMN_2944843	Ube2j2	2.49121	0.00101991
1	Sox6 KO > Control	ILMN_3128535	Samd4	2.313	0.00277894
1	Sox6 KO > Control	ILMN_2430906	Klf9	2.52232	0.00517163
1	Sox6 KO > Control	ILMN_2437470	Gfpt1	1.78641	0.00886804
1	Sox6 KO > Control	ILMN_2500636	AK014683	2.07892	0.0045706
1	Sox6 KO > Control	ILMN_2611728	Srsf6	1.83862	0.00709085
1	Sox6 KO > Control	ILMN_2668319	Hsp90aa1	2.04695	0.00787511
1	Sox6 KO > Control	ILMN_2734340	Stx11	2.17981	0.00372815
1	Sox6 KO > Control	ILMN_2759484	C3	2.71806	0.00709085
1	Sox6 KO > Control	ILMN_2774537	Hist1h1c	2.4515	0.00264181
1	Sox6 KO > Control	ILMN_2855315	Hist1h1c	2.06405	0.00277894
1	Sox6 KO > Control	ILMN_2993109	Ddit4	2.40832	0.00206726
1	Control > Sox6 KO	ILMN_1216322	Hmgcs2	6.06617	0.00277894
1	Control > Sox6 KO	ILMN_1231390	Mrpl3	2.03899	0.00835582
1	Control > Sox6 KO	ILMN_1253773	Nudt6	1.72571	0.00604617
1	Control > Sox6 KO	ILMN_1258006	AK007210	1.93397	0.00277894
1	Control > Sox6 KO	ILMN_2628174	Acss1	2.113	0.0058141
1	Control > Sox6 KO	ILMN_2729513	Hbb-b1	11.9326	0.000436089
1	Control > Sox6 KO	ILMN_2758728	Lcmt1	1.96244	0.00277894
1	Control > Sox6 KO	ILMN_2810937	Slc25a42	2.75115	0.00855257
1	Control > Sox6 KO	ILMN_2893879	Gdpd3	1.85299	0.00623506
1	Control > Sox6 KO	ILMN_1215446	Cidea	2.7006	0.00886804
1	Control > Sox6 KO	ILMN_1239087	Pex19	1.77337	0.00623506
1	Control > Sox6 KO	ILMN_2686700	Abca8a	1.70752	0.00691064
1	Control > Sox6 KO	ILMN_2775122	Cpt2	2.12007	0.00648982
1	Control > Sox6 KO	ILMN_2775123	Cpt2	2.35385	0.00886804
1	Control > Sox6 KO	ILMN_2933692	Upf1	2.08601	0.00277894
1	Control > Sox6 KO	ILMN_3034877	Kif1b	2.29768	0.00843748
7	Sox6 KO > Control	ILMN_1218617	Skiv2l2	1.90435	5.79e-05
7	Sox6 KO > Control	ILMN_1220340	Zkscan17	1.56287	0.000178284
7	Sox6 KO > Control	ILMN_1222474	Slc25a17	4.04384	1.69e-10
7	Sox6 KO > Control	ILMN_1232067	Ccdc124	1.88302	0.000101609
7	Sox6 KO > Control	ILMN_1235372	Hbb-b1	6.11267	3.15e-07
7	Sox6 KO > Control	ILMN_1238167	Pop4	1.73292	6.23e-05
7	Sox6 KO > Control	ILMN_1239117	Hbb-b1	1.64638	6.63e-05
7	Sox6 KO > Control	ILMN_1242802	Rab6	1.72155	0.000204667
7	Sox6 KO > Control	ILMN_1243314	Rpl15	2.05164	4.54e-05
7	Sox6 KO > Control	ILMN_1247704	Hmgn3	1.91802	2.85e-05
7	Sox6 KO > Control	ILMN_1251856	Gpr125	1.73249	9.73e-05
7	Sox6 KO > Control	ILMN_1254734	Mrps12	1.97431	6.27e-05
7	Sox6 KO > Control	ILMN_1255006	1110028C15Rik	1.72609	7.15e-05
7	Sox6 KO > Control	ILMN_1255462	Hbb-b1	3.0452	1.2e-07
7	Sox6 KO > Control	ILMN_1258715	Rrm1	2.11569	4.6e-07
7	Sox6 KO > Control	ILMN_1259180	Rcan1	1.5834	0.000358245
7	Sox6 KO > Control	ILMN_1259294	Tmem126b	1.65741	6.08e-05
7	Sox6 KO > Control	ILMN_1259535	2210015D19Rik	1.671	4.86e-05
7	Sox6 KO > Control	ILMN_2435360	Myocd	1.65505	0.000354305
7	Sox6 KO > Control	ILMN_2488835	Epb4	1.74993	1.54e-05
7	Sox6 KO > Control	ILMN_2501719	Ush1c	2.39168	3.54e-05
7	Sox6 KO > Control	ILMN_2511327	2210015D19Rik	2.12825	2.56e-06
7	Sox6 KO > Control	ILMN_2513781	AK040860	1.51324	0.00196021
7	Sox6 KO > Control	ILMN_2518346	Tpm1	1.73747	0.000284708
7	Sox6 KO > Control	ILMN_2588474	Homer2	1.84079	2.38e-05
7	Sox6 KO > Control	ILMN_2590185	Mrpl55	1.91279	2.14e-06
7	Sox6 KO > Control	ILMN_2606667	Ddx6	2.04784	1.02e-05
7	Sox6 KO > Control	ILMN_2613469	Psmb5	1.94466	1.42e-05
7	Sox6 KO > Control	ILMN_2619848	Tfrc	1.69993	0.00334027
7	Sox6 KO > Control	ILMN_2625451	Ankrd1	1.78671	0.00957552
7	Sox6 KO > Control	ILMN_2639291	Cln5	1.85522	0.00015481
7	Sox6 KO > Control	ILMN_2644719	Hmgn3	1.96862	9.89e-06
7	Sox6 KO > Control	ILMN_2675587	Ublcp1	1.71979	3.21e-05
7	Sox6 KO > Control	ILMN_2678019	Psmd8	6.97902	2.63e-09
7	Sox6 KO > Control	ILMN_2691528	Atp5g2	1.84952	1.21e-05
7	Sox6 KO > Control	ILMN_2702061	Tubb2c	1.67971	0.000110649
7	Sox6 KO > Control	ILMN_2706819	Rasl11b	1.6162	0.000122506
7	Sox6 KO > Control	ILMN_2710159	Plac9	1.5249	0.00196021
7	Sox6 KO > Control	ILMN_2726837	Nppb	2.08627	0.00535575
7	Sox6 KO > Control	ILMN_2727153	Clu	1.88439	6.29e-05
7	Sox6 KO > Control	ILMN_2746906	Nudt19	1.80863	0.00011311
7	Sox6 KO > Control	ILMN_2748222	Tesc	1.74884	0.000352861
7	Sox6 KO > Control	ILMN_2749747	Haus8	2.4342	3.15e-07
7	Sox6 KO > Control	ILMN_2751492	Pgap2	1.82379	4.31e-05
7	Sox6 KO > Control	ILMN_2752569	Paip1	2.85444	5.99e-06
7	Sox6 KO > Control	ILMN_2768053	Rpgrip1	3.42451	3.53e-06
7	Sox6 KO > Control	ILMN_2769656	Picalm	6.52668	2.35e-11
7	Sox6 KO > Control	ILMN_2776909	Irx3	1.57017	0.00497898
7	Sox6 KO > Control	ILMN_2776952	Apex1	1.60604	0.000370511
7	Sox6 KO > Control	ILMN_2777706	Mrps12	2.04199	9.89e-06
7	Sox6 KO > Control	ILMN_2860804	Tfrc	1.88672	0.000172845
7	Sox6 KO > Control	ILMN_2885277	Nnmt	1.64786	6.72e-05
7	Sox6 KO > Control	ILMN_2944843	Ube2j2	1.8283	0.000108132
7	Sox6 KO > Control	ILMN_2968807	Rpain	1.8244	6.08e-05
7	Sox6 KO > Control	ILMN_3128535	Samd4	1.69162	0.000212288
7	Sox6 KO > Control	ILMN_3151642	Myocd	1.64344	0.000412732
7	Sox6 KO > Control	ILMN_1213191	Ncaph	1.54268	0.000275109
7	Sox6 KO > Control	ILMN_1214255	Cd200	2.49788	2.23e-05
7	Sox6 KO > Control	ILMN_1217065	Fam83d	1.50669	0.00245778
7	Sox6 KO > Control	ILMN_1218584	Rpp14	1.5959	0.000221338
7	Sox6 KO > Control	ILMN_1220121	Kif23	2.14071	0.000803591
7	Sox6 KO > Control	ILMN_1220769	Lman2l	1.50432	0.000352861
7	Sox6 KO > Control	ILMN_1221503	Ccnd1	1.67692	0.000165882
7	Sox6 KO > Control	ILMN_1224516	Slmap	1.51023	0.000178284
7	Sox6 KO > Control	ILMN_1225182	Cdca3	2.08306	9.89e-06
7	Sox6 KO > Control	ILMN_1225825	Plac9	1.63639	0.0016113
7	Sox6 KO > Control	ILMN_1226979	Kifc1	1.54076	0.000358245
7	Sox6 KO > Control	ILMN_1227260	Lad1	1.52026	0.000139979
7	Sox6 KO > Control	ILMN_1227577	Rap1gap	1.58849	0.00127194
7	Sox6 KO > Control	ILMN_1227675	Slc4a1	2.30729	0.000601636
7	Sox6 KO > Control	ILMN_1229210	Ckap2l	1.74978	0.000165882
7	Sox6 KO > Control	ILMN_1235347	Pgap2	1.57053	0.000358245
7	Sox6 KO > Control	ILMN_1243507	Spsb4	1.60045	0.00169831
7	Sox6 KO > Control	ILMN_1243616	Cdkn3	1.69201	0.000119504
7	Sox6 KO > Control	ILMN_1250837	Rangap1	1.60939	0.000680306
7	Sox6 KO > Control	ILMN_1254786	Ech1	1.64626	0.00204758
7	Sox6 KO > Control	ILMN_1255527	Dffa	1.64079	3.21e-05
7	Sox6 KO > Control	ILMN_1255960	Spc25	1.7614	8e-05
7	Sox6 KO > Control	ILMN_1260450	Ddc	2.1473	0.000410164
7	Sox6 KO > Control	ILMN_1377919	Tubb2b	1.91614	2.6e-06
7	Sox6 KO > Control	ILMN_2422014	AK021294	1.55273	0.000410164
7	Sox6 KO > Control	ILMN_2424299	Tnfrsf12a	2.51565	2.24e-05
7	Sox6 KO > Control	ILMN_2427096	1190002F15Rik	1.69881	0.000212288
7	Sox6 KO > Control	ILMN_2447100	Micall1	1.52542	0.000912979
7	Sox6 KO > Control	ILMN_2476139	Tuba1c	1.81637	6.6e-06
7	Sox6 KO > Control	ILMN_2488662	Slmap	1.54084	0.000207493
7	Sox6 KO > Control	ILMN_2507232	Gas2l3	1.73964	6.63e-05
7	Sox6 KO > Control	ILMN_2513570	Rassf8	1.68066	2.66e-05
7	Sox6 KO > Control	ILMN_2517041	Uhrf1	1.62518	2.81e-05
7	Sox6 KO > Control	ILMN_2535430	Bex4	1.92469	1.21e-05
7	Sox6 KO > Control	ILMN_2543393	Cdca8	1.92538	4.35e-06
7	Sox6 KO > Control	ILMN_2544003	AK009733	1.5409	0.000212288
7	Sox6 KO > Control	ILMN_2588051	Tubb2b	1.63144	0.000468702
7	Sox6 KO > Control	ILMN_2588737	Rab3d	1.52757	0.000101609
7	Sox6 KO > Control	ILMN_2595597	Anln	1.82142	0.00015481
7	Sox6 KO > Control	ILMN_2601471	Ccnd1	1.76246	0.000285269
7	Sox6 KO > Control	ILMN_2603699	Birc5	1.82848	5.99e-06
7	Sox6 KO > Control	ILMN_2605890	Tk1	1.60957	0.000308784
7	Sox6 KO > Control	ILMN_2610744	Myl4	4.47099	0.000170176
7	Sox6 KO > Control	ILMN_2612206	Cdc20	1.59573	0.000914473
7	Sox6 KO > Control	ILMN_2615468	Fgfr1op2	4.07051	3.1e-09
7	Sox6 KO > Control	ILMN_2617228	Aurka	2.01068	3.37e-06
7	Sox6 KO > Control	ILMN_2628613	Mylk3	5.51741	5.49e-07
7	Sox6 KO > Control	ILMN_2628647	Ddc	2.03508	0.000412732
7	Sox6 KO > Control	ILMN_2630772	Tceal5	1.75617	4e-05
7	Sox6 KO > Control	ILMN_2632712	Birc5	1.75571	4.95e-05
7	Sox6 KO > Control	ILMN_2638354	Prdx2	1.85455	0.000284164
7	Sox6 KO > Control	ILMN_2651781	Atg3	2.59565	1.22e-05
7	Sox6 KO > Control	ILMN_2653765	Nusap1	1.70758	0.000110649
7	Sox6 KO > Control	ILMN_2657844	Cdk1	1.79699	1.22e-05
7	Sox6 KO > Control	ILMN_2659052	Ccnb1	2.02792	1.58e-05
7	Sox6 KO > Control	ILMN_2663211	Stbd1	3.68903	3.15e-07
7	Sox6 KO > Control	ILMN_2676726	Cenpl	1.7145	1.81e-05
7	Sox6 KO > Control	ILMN_2681241	Birc5	1.88097	5.99e-06
7	Sox6 KO > Control	ILMN_2693205	Aspm	1.51482	0.00116318
7	Sox6 KO > Control	ILMN_2693858	D14Ertd449e	1.68258	0.0014233
7	Sox6 KO > Control	ILMN_2699028	Crybg3	1.64066	0.00344934
7	Sox6 KO > Control	ILMN_2718217	Tubb6	1.65099	0.000284164
7	Sox6 KO > Control	ILMN_2724880	Itgb1bp3	2.15921	5.06e-06
7	Sox6 KO > Control	ILMN_2727022	Itgb1bp3	2.00429	5.99e-06
7	Sox6 KO > Control	ILMN_2734142	Snta1	1.61894	0.00143686
7	Sox6 KO > Control	ILMN_2737090	Rps4x	1.55332	0.000165882
7	Sox6 KO > Control	ILMN_2740902	Mki67	1.77279	2.66e-05
7	Sox6 KO > Control	ILMN_2744217	Spag5	1.62852	0.000172845
7	Sox6 KO > Control	ILMN_2748205	Hspb3	1.55903	0.000346276
7	Sox6 KO > Control	ILMN_2751854	Ndrg4	1.88866	6.72e-05
7	Sox6 KO > Control	ILMN_2753497	Ccnb1	2.00766	9.56e-06
7	Sox6 KO > Control	ILMN_2757125	Prc1	2.0926	2.66e-06
7	Sox6 KO > Control	ILMN_2762326	Kif22	1.86593	6.16e-06
7	Sox6 KO > Control	ILMN_2768252	Myl7	5.51656	0.00111688
7	Sox6 KO > Control	ILMN_2769136	Mthfd2	1.60481	0.000515675
7	Sox6 KO > Control	ILMN_2771360	Guk1	1.55197	0.000285269
7	Sox6 KO > Control	ILMN_2771738	Dlk1	1.59451	0.000340575
7	Sox6 KO > Control	ILMN_2815889	Grwd1	1.51518	0.00197114
7	Sox6 KO > Control	ILMN_2825574	Tubb2b	1.59202	0.000110649
7	Sox6 KO > Control	ILMN_2830661	Top2a	1.69213	3.21e-05
7	Sox6 KO > Control	ILMN_2867899	Cdc20	2.02676	2.67e-05
7	Sox6 KO > Control	ILMN_2867901	Cdc20	2.05397	7.72e-07
7	Sox6 KO > Control	ILMN_2895388	Insig1	1.52557	0.000412732
7	Sox6 KO > Control	ILMN_2923463	Kif23	1.73379	7.75e-05
7	Sox6 KO > Control	ILMN_2929896	Pbk	1.72232	4.1e-05
7	Sox6 KO > Control	ILMN_2986315	Gde1	1.52723	0.000178284
7	Sox6 KO > Control	ILMN_3011719	Hjurp	1.67155	4.1e-05
7	Sox6 KO > Control	ILMN_3034034	Fam177a	1.69974	1.48e-05
7	Sox6 KO > Control	ILMN_3118584	Bex4	2.9201	3.97e-08
7	Sox6 KO > Control	ILMN_3136638	Snca	1.87029	0.00353181
7	Sox6 KO > Control	ILMN_3161547	Nppa	2.55374	0.000410164
7	Control > Sox6 KO	ILMN_1214498	Cyp2d22	1.84738	4.11e-05
7	Control > Sox6 KO	ILMN_1216322	Hmgcs2	1.68692	0.00104135
7	Control > Sox6 KO	ILMN_1216602	Myl1	1.79891	0.00201132
7	Control > Sox6 KO	ILMN_1231390	Mrpl3	1.63692	0.00265281
7	Control > Sox6 KO	ILMN_1235657	Rnase4	1.74412	0.000268122
7	Control > Sox6 KO	ILMN_1244123	Slc38a2	1.51077	0.00267181
7	Control > Sox6 KO	ILMN_1244343	Sun2	1.66224	0.000142748
7	Control > Sox6 KO	ILMN_1247377	Mpeg1	1.51149	0.00104601
7	Control > Sox6 KO	ILMN_1252076	Lyz2	1.51952	0.00148903
7	Control > Sox6 KO	ILMN_1253773	Nudt6	5.81162	3.39e-11
7	Control > Sox6 KO	ILMN_1256369	Lynx1	2.69208	7.4e-08
7	Control > Sox6 KO	ILMN_1258006	AK007210	1.91126	7.6e-06
7	Control > Sox6 KO	ILMN_2477221	Cited2	1.56319	0.00142633
7	Control > Sox6 KO	ILMN_2482572	Flnb	1.72505	6.72e-05
7	Control > Sox6 KO	ILMN_2609998	Fxyd6	1.54918	0.00187128
7	Control > Sox6 KO	ILMN_2614494	Fah	1.98916	0.000142748
7	Control > Sox6 KO	ILMN_2627328	Dnase2a	1.74882	0.000100096
7	Control > Sox6 KO	ILMN_2628174	Acss1	1.56579	0.000221338
7	Control > Sox6 KO	ILMN_2633350	Mfap4	1.52101	0.00224559
7	Control > Sox6 KO	ILMN_2662926	Egr1	2.24827	3.46e-05
7	Control > Sox6 KO	ILMN_2729513	Hbb-b1	13.934	4.75e-12
7	Control > Sox6 KO	ILMN_2758728	Lcmt1	2.0769	4.22e-06
7	Control > Sox6 KO	ILMN_2810937	Slc25a42	1.66371	0.000100096
7	Control > Sox6 KO	ILMN_2813484	Per1	1.68196	0.000133876
7	Control > Sox6 KO	ILMN_2859847	Pygl	1.89542	0.0011577
7	Control > Sox6 KO	ILMN_2878071	Lyz1	1.53122	0.000143917
7	Control > Sox6 KO	ILMN_2878542	Myl1	1.62987	0.00175976
7	Control > Sox6 KO	ILMN_2893879	Gdpd3	2.27198	9.56e-06
7	Control > Sox6 KO	ILMN_3090731	Pkig	1.87792	0.00113087
7	Control > Sox6 KO	ILMN_3112873	Txnip	1.53327	0.00957552
7	Control > Sox6 KO	ILMN_3115490	Rtn1	1.73741	4.28e-05
7	Control > Sox6 KO	ILMN_1216792	AK078510	2.20196	1.9e-06
7	Control > Sox6 KO	ILMN_1217849	Laptm5	1.61698	0.000633807
7	Control > Sox6 KO	ILMN_1218264	Vldlr	1.60008	7.75e-05
7	Control > Sox6 KO	ILMN_1219200	P2ry14	1.61511	0.000837746
7	Control > Sox6 KO	ILMN_1220172	Ubc	1.68174	0.00962074
7	Control > Sox6 KO	ILMN_1222471	Gmfg	1.54742	0.00137006
7	Control > Sox6 KO	ILMN_1222836	Sun3	1.70189	0.0013322
7	Control > Sox6 KO	ILMN_1223318	4833420G17Rik	1.87794	3.51e-05
7	Control > Sox6 KO	ILMN_1226683	Psmb8	1.98312	0.000445187
7	Control > Sox6 KO	ILMN_1227907	Gmfg	1.53668	0.000904975
7	Control > Sox6 KO	ILMN_1228359	Rit1	1.50681	0.00087852
7	Control > Sox6 KO	ILMN_1233531	2610528E23Rik	2.15835	0.00462981
7	Control > Sox6 KO	ILMN_1235337	Ipo9	2.416	1.23e-07
7	Control > Sox6 KO	ILMN_1238309	Rbfox1	1.783	2.39e-05
7	Control > Sox6 KO	ILMN_1241293	Cldn5	1.57937	0.00126435
7	Control > Sox6 KO	ILMN_1242466	Psmb9	1.68309	0.00902527
7	Control > Sox6 KO	ILMN_1245678	Abhd1	1.93079	1.51e-05
7	Control > Sox6 KO	ILMN_1247916	Lims2	1.52119	0.000546508
7	Control > Sox6 KO	ILMN_1258545	Zfp131	1.53975	0.00111688
7	Control > Sox6 KO	ILMN_1259322	Pdk4	1.78017	0.00124448
7	Control > Sox6 KO	ILMN_2427454	Npc1	1.60976	8.1e-05
7	Control > Sox6 KO	ILMN_2447456	Kdm6a	1.68276	2.38e-05
7	Control > Sox6 KO	ILMN_2452102	Ucp3	1.71176	0.00292608
7	Control > Sox6 KO	ILMN_2462745	H2-D1	2.06789	0.00462981
7	Control > Sox6 KO	ILMN_2476267	H2-D1	2.24886	0.00339988
7	Control > Sox6 KO	ILMN_2506528	Kdm6a	1.96253	3.62e-06
7	Control > Sox6 KO	ILMN_2588050	Ubc	1.70462	0.00685257
7	Control > Sox6 KO	ILMN_2588130	H2-t9	2.31484	0.00376436
7	Control > Sox6 KO	ILMN_2588139	H2-K1	2.30675	0.00197114
7	Control > Sox6 KO	ILMN_2604794	Atp5e	1.51709	0.00538171
7	Control > Sox6 KO	ILMN_2610234	Il15	1.60138	4.95e-05
7	Control > Sox6 KO	ILMN_2611755	Serpinb6b	1.69094	0.00449603
7	Control > Sox6 KO	ILMN_2614351	Serhl	2.08178	1.22e-05
7	Control > Sox6 KO	ILMN_2615015	Pygl	1.7195	0.00165447
7	Control > Sox6 KO	ILMN_2616262	Pkig	1.77924	1.46e-05
7	Control > Sox6 KO	ILMN_2622983	Dusp1	1.61495	0.000406796
7	Control > Sox6 KO	ILMN_2649129	Eif2s3x	1.54639	0.000483696
7	Control > Sox6 KO	ILMN_2653860	Slc15a2	1.6238	0.00257426
7	Control > Sox6 KO	ILMN_2666018	Mgp	1.50848	0.00158111
7	Control > Sox6 KO	ILMN_2666279	Arrdc3	3.88114	2.63e-09
7	Control > Sox6 KO	ILMN_2669714	Pltp	1.57297	0.00192018
7	Control > Sox6 KO	ILMN_2674095	Ciapin1	1.64774	0.00143686
7	Control > Sox6 KO	ILMN_2675064	Adhfe1	1.62326	4.11e-05
7	Control > Sox6 KO	ILMN_2689307	Spnb2	1.57733	0.000244784
7	Control > Sox6 KO	ILMN_2702303	Ch25h	1.50962	0.00376436
7	Control > Sox6 KO	ILMN_2712084	Ppp1r14c	1.64099	4.7e-05
7	Control > Sox6 KO	ILMN_2718401	Htra3	1.55307	0.00690335
7	Control > Sox6 KO	ILMN_2732816	H2-D1	2.08273	0.000580577
7	Control > Sox6 KO	ILMN_2750515	Fos	2.83999	6.64e-06
7	Control > Sox6 KO	ILMN_2756486	Aqp1	1.55999	0.000509157
7	Control > Sox6 KO	ILMN_2758070	Rtn1	1.63035	0.000367845
7	Control > Sox6 KO	ILMN_2770968	Fcrls	1.51122	0.000653851
7	Control > Sox6 KO	ILMN_2771219	Pdlim5	1.55424	0.000335267
7	Control > Sox6 KO	ILMN_2814350	Mkks	1.77017	0.00584085
7	Control > Sox6 KO	ILMN_2835683	H2-Bl	2.0313	0.00268113
7	Control > Sox6 KO	ILMN_2845778	Clec3b	1.59881	0.000395812
7	Control > Sox6 KO	ILMN_2869100	D3Ertd751e	1.53697	0.000680306
7	Control > Sox6 KO	ILMN_2914938	F13a1	1.55082	0.000205655
7	Control > Sox6 KO	ILMN_2938704	Il15	1.53517	0.000490142
7	Control > Sox6 KO	ILMN_3137570	Pdlim5	1.60468	0.000110649
7	Control > Sox6 KO	ILMN_3151510	Sertad2	1.53471	0.000410164
7	Control > Sox6 KO	ILMN_3154419	P2ry14	1.63768	0.000591632
14	Sox6 KO > Control	ILMN_1214918	Rps9	1.66196	0.000188875
14	Sox6 KO > Control	ILMN_1218617	Skiv2l2	1.58775	0.000532463
14	Sox6 KO > Control	ILMN_1220340	Zkscan17	1.57271	0.000203462
14	Sox6 KO > Control	ILMN_1222474	Slc25a17	2.08826	0.000947095
14	Sox6 KO > Control	ILMN_1232067	Ccdc124	1.78531	0.000498778
14	Sox6 KO > Control	ILMN_1235372	Hbb-b1	4.70386	1.6e-05
14	Sox6 KO > Control	ILMN_1238167	Pop4	1.88098	0.000480676
14	Sox6 KO > Control	ILMN_1239117	Hbb-b1	2.18849	0.000291214
14	Sox6 KO > Control	ILMN_1243314	Rpl15	1.83894	0.000854649
14	Sox6 KO > Control	ILMN_1247704	Hmgn3	1.54304	0.00147842
14	Sox6 KO > Control	ILMN_1252431	Osbp	2.12899	1.48e-05
14	Sox6 KO > Control	ILMN_1254734	Mrps12	1.7933	0.00078825
14	Sox6 KO > Control	ILMN_1255006	1110028C15Rik	2.05471	0.000239166
14	Sox6 KO > Control	ILMN_1255462	Hbb-b1	4.72687	3.97e-06
14	Sox6 KO > Control	ILMN_1259355	Ccdc117	2.0196	0.000181859
14	Sox6 KO > Control	ILMN_1259535	2210015D19Rik	1.73485	0.000184444
14	Sox6 KO > Control	ILMN_2435360	Myocd	1.81653	0.00234536
14	Sox6 KO > Control	ILMN_2488835	Epb4	2.17777	0.000295862
14	Sox6 KO > Control	ILMN_2501719	Ush1c	1.86283	4.04e-05
14	Sox6 KO > Control	ILMN_2511327	2210015D19Rik	1.93281	0.000114222
14	Sox6 KO > Control	ILMN_2518346	Tpm1	1.74435	0.000203462
14	Sox6 KO > Control	ILMN_2545963	Hbb-b1	1.68558	0.00582376
14	Sox6 KO > Control	ILMN_2588474	Homer2	1.57593	0.00309713
14	Sox6 KO > Control	ILMN_2590185	Mrpl55	1.64842	0.00111159
14	Sox6 KO > Control	ILMN_2598576	Parp2	1.6305	0.000155648
14	Sox6 KO > Control	ILMN_2606667	Ddx6	1.71934	0.0026312
14	Sox6 KO > Control	ILMN_2613469	Psmb5	2.45713	0.000181859
14	Sox6 KO > Control	ILMN_2626294	Pam	1.58327	0.00566157
14	Sox6 KO > Control	ILMN_2639291	Cln5	2.40929	1.15e-05
14	Sox6 KO > Control	ILMN_2644719	Hmgn3	1.63301	0.000391717
14	Sox6 KO > Control	ILMN_2675587	Ublcp1	1.59263	0.000259574
14	Sox6 KO > Control	ILMN_2678019	Psmd8	5.97098	6.81e-06
14	Sox6 KO > Control	ILMN_2691528	Atp5g2	1.56084	0.000394937
14	Sox6 KO > Control	ILMN_2701233	Fgf1	5.08574	3.01e-07
14	Sox6 KO > Control	ILMN_2710159	Plac9	1.64545	0.000323958
14	Sox6 KO > Control	ILMN_2741096	Timp3	1.50252	0.000532463
14	Sox6 KO > Control	ILMN_2746906	Nudt19	1.78879	0.000580367
14	Sox6 KO > Control	ILMN_2751492	Pgap2	1.64585	0.000181859
14	Sox6 KO > Control	ILMN_2752569	Paip1	2.24941	3.1e-06
14	Sox6 KO > Control	ILMN_2756435	Cebpb	1.93815	0.000721909
14	Sox6 KO > Control	ILMN_2768053	Rpgrip1	3.0367	7.64e-08
14	Sox6 KO > Control	ILMN_2769656	Picalm	3.51432	9.87e-08
14	Sox6 KO > Control	ILMN_2776008	Gstk1	3.30956	7.64e-08
14	Sox6 KO > Control	ILMN_2776952	Apex1	1.5121	0.000747049
14	Sox6 KO > Control	ILMN_2777706	Mrps12	2.17221	0.000190837
14	Sox6 KO > Control	ILMN_2885277	Nnmt	1.52282	0.00631292
14	Sox6 KO > Control	ILMN_2944843	Ube2j2	2.39074	1.88e-06
14	Sox6 KO > Control	ILMN_2993455	Nedd1	1.7719	1.64e-05
14	Sox6 KO > Control	ILMN_3128535	Samd4	2.01054	1.21e-05
14	Sox6 KO > Control	ILMN_1214822	Gfpt2	1.65402	0.000184444
14	Sox6 KO > Control	ILMN_1223414	Ptp4a1	1.53554	0.000532463
14	Sox6 KO > Control	ILMN_1239463	Sik1	1.68404	0.000164996
14	Sox6 KO > Control	ILMN_1241151	Lrtm1	1.71294	0.000263853
14	Sox6 KO > Control	ILMN_1242399	Hist1h2bc	1.73744	0.00391318
14	Sox6 KO > Control	ILMN_1249378	Bhlhe40	2.02694	0.000267587
14	Sox6 KO > Control	ILMN_1250956	Prune2	1.8611	0.000690007
14	Sox6 KO > Control	ILMN_1252481	Fosl2	2.81474	2.14e-05
14	Sox6 KO > Control	ILMN_1255422	Ccrn4l	1.55876	0.00263954
14	Sox6 KO > Control	ILMN_2491182	AK037806	1.52426	0.000628238
14	Sox6 KO > Control	ILMN_2511953	Tnfaip8	1.60113	0.00235545
14	Sox6 KO > Control	ILMN_2531737	BF466141	1.6596	0.000181859
14	Sox6 KO > Control	ILMN_2591440	Ccrn4l	1.58014	0.00059798
14	Sox6 KO > Control	ILMN_2593694	Lrtm1	1.6699	0.00054496
14	Sox6 KO > Control	ILMN_2658266	Gpr22	1.50382	0.00370931
14	Sox6 KO > Control	ILMN_2667091	Ppp1r3c	1.55074	0.000394937
14	Sox6 KO > Control	ILMN_2687872	Col1a1	1.62881	0.000259574
14	Sox6 KO > Control	ILMN_2688257	6530418L21Rik	1.6962	0.000184444
14	Sox6 KO > Control	ILMN_2716195	Hist1h2bh	1.70384	0.00524944
14	Sox6 KO > Control	ILMN_2733753	Akr1b10	1.51103	0.000547404
14	Sox6 KO > Control	ILMN_2760977	Impact	1.77003	0.000155648
14	Sox6 KO > Control	ILMN_2885123	6530418L21Rik	2.00067	0.000443843
14	Sox6 KO > Control	ILMN_3031099	Coq10b	1.60276	0.00150802
14	Sox6 KO > Control	ILMN_3104462	Coq10b	1.67056	0.000155648
14	Sox6 KO > Control	ILMN_3112011	Dusp16	1.53656	0.00254183
14	Sox6 KO > Control	ILMN_3144164	Irs2	3.16675	0.000331617
14	Control > Sox6 KO	ILMN_1213609	Txnip	2.48206	3.84e-06
14	Control > Sox6 KO	ILMN_1214498	Cyp2d22	1.5638	0.000328182
14	Control > Sox6 KO	ILMN_1216322	Hmgcs2	2.01335	0.00474562
14	Control > Sox6 KO	ILMN_1225204	Rsad2	1.95164	0.000468567
14	Control > Sox6 KO	ILMN_1229082	Klhl21	1.62704	0.00234536
14	Control > Sox6 KO	ILMN_1244123	Slc38a2	2.87766	6.87e-07
14	Control > Sox6 KO	ILMN_1244343	Sun2	1.54802	0.000747049
14	Control > Sox6 KO	ILMN_1253773	Nudt6	1.83638	9.92e-06
14	Control > Sox6 KO	ILMN_1256369	Lynx1	2.16761	0.000582829
14	Control > Sox6 KO	ILMN_1258006	AK007210	2.04218	4.2e-06
14	Control > Sox6 KO	ILMN_2477221	Cited2	1.63598	0.00391813
14	Control > Sox6 KO	ILMN_2482572	Flnb	1.51306	0.00126552
14	Control > Sox6 KO	ILMN_2632264	Acot7	1.53094	0.00833112
14	Control > Sox6 KO	ILMN_2662926	Egr1	2.97557	0.000498778
14	Control > Sox6 KO	ILMN_2693185	Ddo	1.64004	0.000684642
14	Control > Sox6 KO	ILMN_2706819	Rasl11b	1.56967	0.00730982
14	Control > Sox6 KO	ILMN_2758728	Lcmt1	1.85305	1.6e-05
14	Control > Sox6 KO	ILMN_2776909	Irx3	2.40422	1.6e-05
14	Control > Sox6 KO	ILMN_2859847	Pygl	1.75513	0.00555081
14	Control > Sox6 KO	ILMN_2893879	Gdpd3	1.82851	0.000391717
14	Control > Sox6 KO	ILMN_3112873	Txnip	3.10131	1.15e-05
14	Control > Sox6 KO	ILMN_3115490	Rtn1	1.57045	0.000580563
14	Control > Sox6 KO	ILMN_1215252	Bmp4	1.64817	0.000498778
14	Control > Sox6 KO	ILMN_1248830	Hist1h2an	1.51404	0.0018756
14	Control > Sox6 KO	ILMN_1257702	Lars	1.69368	0.000468567
14	Control > Sox6 KO	ILMN_2534207	Xaf1	1.61869	0.00014159
14	Control > Sox6 KO	ILMN_2607529	Nr2f1	1.51965	0.00166256
14	Control > Sox6 KO	ILMN_2654074	Sesn1	1.55994	0.000328182
14	Control > Sox6 KO	ILMN_2664511	Osgep	1.63541	0.000443843
14	Control > Sox6 KO	ILMN_2672778	Abhd1	1.56594	0.00254183
14	Control > Sox6 KO	ILMN_2705119	Btg1	1.58064	0.000190837
14	Control > Sox6 KO	ILMN_2733185	Cdc42ep3	1.63665	0.000328182
14	Control > Sox6 KO	ILMN_2733852	Gnb1	1.51891	0.000531426
14	Control > Sox6 KO	ILMN_2737713	Edn1	1.77483	0.000328182
14	Control > Sox6 KO	ILMN_2748850	Aplnr	1.66969	0.000295862
14	Control > Sox6 KO	ILMN_2759365	Angptl4	3.03854	0.0025958
14	Control > Sox6 KO	ILMN_2792601	Lpar6	1.57298	0.000580367
14	Control > Sox6 KO	ILMN_2793062	Rasl11b	1.63456	0.0024811
14	Control > Sox6 KO	ILMN_2794645	Cyr61	2.42135	3.27e-05
14	Control > Sox6 KO	ILMN_2866189	Btg1	1.57207	0.000443843
14	Control > Sox6 KO	ILMN_2942551	Sh3rf2	2.42071	0.000531426
14	Control > Sox6 KO	ILMN_3001650	Ndrg2	1.51674	0.00391318
14	Control > Sox6 KO	ILMN_3136744	Sesn1	1.5544	0.000164996
30	Sox6 KO > Control	ILMN_1213609	Txnip	2.23331	0.000289076
30	Sox6 KO > Control	ILMN_1219298	Art4	2.0903	4.97e-05
30	Sox6 KO > Control	ILMN_1220340	Zkscan17	1.67463	0.00132585
30	Sox6 KO > Control	ILMN_1222474	Slc25a17	1.56197	0.00127682
30	Sox6 KO > Control	ILMN_1228221	Ttn	1.90327	0.000359883
30	Sox6 KO > Control	ILMN_1232067	Ccdc124	1.93982	0.000133145
30	Sox6 KO > Control	ILMN_1235372	Hbb-b1	3.46141	8.5e-05
30	Sox6 KO > Control	ILMN_1238389	Bod1	1.64211	0.00646267
30	Sox6 KO > Control	ILMN_1242802	Rab6	1.67458	0.000369028
30	Sox6 KO > Control	ILMN_1254031	Klf9	1.5367	0.000712075
30	Sox6 KO > Control	ILMN_1254734	Mrps12	1.96327	0.000740904
30	Sox6 KO > Control	ILMN_1255006	1110028C15Rik	2.4444	4.32e-06
30	Sox6 KO > Control	ILMN_1255462	Hbb-b1	4.16945	3.91e-05
30	Sox6 KO > Control	ILMN_1259022	Etl4	1.52418	0.0063362
30	Sox6 KO > Control	ILMN_1259294	Tmem126b	1.57352	0.000453901
30	Sox6 KO > Control	ILMN_2435360	Myocd	1.50497	0.00323351
30	Sox6 KO > Control	ILMN_2501719	Ush1c	1.6256	0.000502415
30	Sox6 KO > Control	ILMN_2513781	AK040860	1.82865	0.00034415
30	Sox6 KO > Control	ILMN_2590185	Mrpl55	1.612	0.00235772
30	Sox6 KO > Control	ILMN_2598576	Parp2	1.65767	0.00162386
30	Sox6 KO > Control	ILMN_2613469	Psmb5	1.97845	0.00157432
30	Sox6 KO > Control	ILMN_2626294	Pam	2.79926	4.32e-06
30	Sox6 KO > Control	ILMN_2628178	Socs2	1.54541	0.00948916
30	Sox6 KO > Control	ILMN_2675587	Ublcp1	1.50063	0.000990629
30	Sox6 KO > Control	ILMN_2676052	Tef	1.73608	0.00378113
30	Sox6 KO > Control	ILMN_2678019	Psmd8	5.52028	3.91e-05
30	Sox6 KO > Control	ILMN_2691528	Atp5g2	1.80993	5.28e-05
30	Sox6 KO > Control	ILMN_2701233	Fgf1	4.8556	3.4e-07
30	Sox6 KO > Control	ILMN_2717667	Pim3	2.33741	0.000457946
30	Sox6 KO > Control	ILMN_2727153	Clu	1.64644	0.00594266
30	Sox6 KO > Control	ILMN_2741096	Timp3	1.80715	0.000363207
30	Sox6 KO > Control	ILMN_2747923	Slc40a1	1.60957	0.009319
30	Sox6 KO > Control	ILMN_2748222	Tesc	1.90992	0.000406772
30	Sox6 KO > Control	ILMN_2751492	Pgap2	1.87571	0.000176986
30	Sox6 KO > Control	ILMN_2753589	3632451O06Rik	1.54691	0.00142369
30	Sox6 KO > Control	ILMN_2756435	Cebpb	2.27967	0.00144543
30	Sox6 KO > Control	ILMN_2768053	Rpgrip1	2.37604	0.000455007
30	Sox6 KO > Control	ILMN_2769656	Picalm	3.28957	4.32e-06
30	Sox6 KO > Control	ILMN_2774822	Btbd6	1.75449	0.00509682
30	Sox6 KO > Control	ILMN_2776909	Irx3	1.58182	0.00405547
30	Sox6 KO > Control	ILMN_2776952	Apex1	1.54667	0.00943871
30	Sox6 KO > Control	ILMN_2777706	Mrps12	2.39379	0.000243998
30	Sox6 KO > Control	ILMN_2794608	Bcat2	1.98552	0.00204766
30	Sox6 KO > Control	ILMN_2813484	Per1	2.17382	0.00844687
30	Sox6 KO > Control	ILMN_2944843	Ube2j2	2.16472	2.44e-05
30	Sox6 KO > Control	ILMN_2968807	Rpain	1.89228	4.51e-05
30	Sox6 KO > Control	ILMN_3112873	Txnip	2.13549	0.000372631
30	Sox6 KO > Control	ILMN_3128535	Samd4	1.55071	0.0032034
30	Sox6 KO > Control	ILMN_3160963	AI316807	1.94036	0.000655825
30	Sox6 KO > Control	ILMN_1214953	Rusc2	2.68429	0.00166648
30	Sox6 KO > Control	ILMN_1217776	Mll5	1.5547	0.000655825
30	Sox6 KO > Control	ILMN_1219717	Sort1	1.6251	0.000712075
30	Sox6 KO > Control	ILMN_1219915	Dgat2	2.84366	6.38e-06
30	Sox6 KO > Control	ILMN_1220165	Capzb	1.52099	0.000990137
30	Sox6 KO > Control	ILMN_1222333	Slc2a4	1.5055	0.000799938
30	Sox6 KO > Control	ILMN_1224336	Spsb1	1.5826	0.00352563
30	Sox6 KO > Control	ILMN_1226767	2210407C18Rik	1.98705	0.000327996
30	Sox6 KO > Control	ILMN_1228501	Tob2	2.1851	0.000308071
30	Sox6 KO > Control	ILMN_1230100	Capzb	1.52946	0.000464287
30	Sox6 KO > Control	ILMN_1236693	Bfar	1.93134	3.75e-05
30	Sox6 KO > Control	ILMN_1244242	Aldh4a1	2.06356	0.00142369
30	Sox6 KO > Control	ILMN_1244773	2700094K13Rik	1.65958	0.00844687
30	Sox6 KO > Control	ILMN_1244991	Fbxo21	1.63122	0.00280698
30	Sox6 KO > Control	ILMN_1249480	1300010F03Rik	1.50166	0.00703894
30	Sox6 KO > Control	ILMN_1255556	Pink1	1.73305	0.000244986
30	Sox6 KO > Control	ILMN_2496121	Lsm12	1.54983	0.000406772
30	Sox6 KO > Control	ILMN_2525911	Lrrc10	1.7086	0.000387992
30	Sox6 KO > Control	ILMN_2548010	Hopx	1.566	0.000406772
30	Sox6 KO > Control	ILMN_2589073	Lrrc10	1.58584	0.00569622
30	Sox6 KO > Control	ILMN_2593774	1190002H23Rik	1.86965	0.00137043
30	Sox6 KO > Control	ILMN_2617468	Chac1	2.35555	5.95e-05
30	Sox6 KO > Control	ILMN_2625094	Klhl38	1.53595	0.00134005
30	Sox6 KO > Control	ILMN_2625893	Ces1d	1.54246	0.00134005
30	Sox6 KO > Control	ILMN_2634702	Ift81	1.95205	0.00228156
30	Sox6 KO > Control	ILMN_2665133	Timp4	2.4421	4.51e-05
30	Sox6 KO > Control	ILMN_2666312	Tmem82	1.60689	0.00697113
30	Sox6 KO > Control	ILMN_2675433	Snapc4	1.59215	0.00794861
30	Sox6 KO > Control	ILMN_2685985	Megf8	1.53864	0.000655825
30	Sox6 KO > Control	ILMN_2686183	Map1lc3a	1.61331	0.00184284
30	Sox6 KO > Control	ILMN_2710139	PGC-1v	1.54085	0.0063362
30	Sox6 KO > Control	ILMN_2713464	Abhd4	1.5301	0.00398998
30	Sox6 KO > Control	ILMN_2715893	Fbxo32	1.50108	0.00211917
30	Sox6 KO > Control	ILMN_2735422	Ift81	2.12578	3.91e-05
30	Sox6 KO > Control	ILMN_2745614	Fam134b	1.8183	0.000850379
30	Sox6 KO > Control	ILMN_2752030	Cacna2d1	1.7481	0.000730192
30	Sox6 KO > Control	ILMN_2759207	Kcne1	2.2682	9.01e-05
30	Sox6 KO > Control	ILMN_2761046	Slc25a33	1.53302	0.000359883
30	Sox6 KO > Control	ILMN_2761594	Cirbp	1.56117	0.00231866
30	Sox6 KO > Control	ILMN_2771087	Fam126a	1.69466	0.000120828
30	Sox6 KO > Control	ILMN_2771991	Ndrg2	1.85331	0.000136304
30	Sox6 KO > Control	ILMN_2789239	Tgfbr3	1.5001	0.00149978
30	Sox6 KO > Control	ILMN_2790246	Herpud1	1.58636	0.00280698
30	Sox6 KO > Control	ILMN_2806029	Srsf2	1.69232	0.00325117
30	Sox6 KO > Control	ILMN_2862111	Hmgn2	1.89456	0.000750902
30	Sox6 KO > Control	ILMN_2873444	Fbxo32	1.73089	0.00132585
30	Sox6 KO > Control	ILMN_2890301	Art5	1.56994	0.000462167
30	Sox6 KO > Control	ILMN_2894211	8430408G22Rik	2.36417	0.000328168
30	Sox6 KO > Control	ILMN_2933357	Tcap	2.13767	0.000453901
30	Sox6 KO > Control	ILMN_2968211	Lgals4	1.53591	0.003201
30	Sox6 KO > Control	ILMN_2972521	Agtr1a	1.58296	0.000285079
30	Sox6 KO > Control	ILMN_2980661	Aqp1	1.5763	0.0052049
30	Sox6 KO > Control	ILMN_2980663	Aqp1	1.63194	0.000462167
30	Sox6 KO > Control	ILMN_2983686	Trub2	1.50376	0.00166648
30	Sox6 KO > Control	ILMN_3005873	Sort1	1.73308	0.0001995
30	Sox6 KO > Control	ILMN_3023962	Tnni3k	2.00152	2.44e-05
30	Sox6 KO > Control	ILMN_3031009	Capzb	1.50718	0.00465962
30	Sox6 KO > Control	ILMN_3157568	Bcl2l11	1.61446	0.000494246
30	Sox6 KO > Control	ILMN_3159149	Rusc2	2.77414	0.000390878
30	Sox6 KO > Control	ILMN_3162407	Zfp36	1.78102	0.0052049
30	Control > Sox6 KO	ILMN_1214498	Cyp2d22	1.53232	0.00194126
30	Control > Sox6 KO	ILMN_1216602	Myl1	3.00744	0.000473359
30	Control > Sox6 KO	ILMN_1225204	Rsad2	1.57101	0.00509682
30	Control > Sox6 KO	ILMN_1229547	Spon2	2.69593	3.75e-05
30	Control > Sox6 KO	ILMN_1235657	Rnase4	1.70693	0.00174279
30	Control > Sox6 KO	ILMN_1247377	Mpeg1	1.50623	0.00142369
30	Control > Sox6 KO	ILMN_1252076	Lyz2	1.89289	0.000546195
30	Control > Sox6 KO	ILMN_1253773	Nudt6	1.7649	0.000260368
30	Control > Sox6 KO	ILMN_1258006	AK007210	1.7114	9.5e-05
30	Control > Sox6 KO	ILMN_1259180	Rcan1	1.60977	0.000686324
30	Control > Sox6 KO	ILMN_2609998	Fxyd6	1.66428	0.00238287
30	Control > Sox6 KO	ILMN_2614494	Fah	3.6703	5.32e-07
30	Control > Sox6 KO	ILMN_2627328	Dnase2a	1.63901	0.00798731
30	Control > Sox6 KO	ILMN_2633350	Mfap4	1.79494	0.000261805
30	Control > Sox6 KO	ILMN_2726837	Nppb	3.37205	2.44e-05
30	Control > Sox6 KO	ILMN_2738825	Acta1	2.68428	0.000289076
30	Control > Sox6 KO	ILMN_2758728	Lcmt1	1.72238	0.000308071
30	Control > Sox6 KO	ILMN_2859847	Pygl	2.06683	0.000270726
30	Control > Sox6 KO	ILMN_2878071	Lyz1	1.68903	0.000896264
30	Control > Sox6 KO	ILMN_2878542	Myl1	2.25414	0.00436997
30	Control > Sox6 KO	ILMN_1213886	Meox1	1.87756	4.51e-05
30	Control > Sox6 KO	ILMN_1232182	Ctnnbip1	1.56294	0.000750902
30	Control > Sox6 KO	ILMN_1233376	Pkdcc	1.52697	0.00144527
30	Control > Sox6 KO	ILMN_1234241	Mrap	1.57024	0.00476717
30	Control > Sox6 KO	ILMN_1234824	Ccdc80	1.57504	0.000695675
30	Control > Sox6 KO	ILMN_1238276	Hist1h2ai	1.64372	0.0063362
30	Control > Sox6 KO	ILMN_1240149	Vps36	1.50693	0.00166721
30	Control > Sox6 KO	ILMN_1246108	Hist1h2ah	1.55857	0.00525699
30	Control > Sox6 KO	ILMN_1256343	H19	2.42736	8.52e-06
30	Control > Sox6 KO	ILMN_1259739	Mtr	1.58673	0.00304899
30	Control > Sox6 KO	ILMN_1259764	Fam101b	1.6173	0.000983248
30	Control > Sox6 KO	ILMN_2437848	Col4a5	1.62398	0.000457946
30	Control > Sox6 KO	ILMN_2481117	Man2a2	1.69079	0.00132585
30	Control > Sox6 KO	ILMN_2484987	Man2b1	1.64706	0.00489236
30	Control > Sox6 KO	ILMN_2487046	Camk2n1	1.68219	0.00136233
30	Control > Sox6 KO	ILMN_2494251	Tuba1a	1.51938	0.00623881
30	Control > Sox6 KO	ILMN_2503553	Col8a1	1.97457	0.000109145
30	Control > Sox6 KO	ILMN_2513837	Gng10	1.56869	0.00132585
30	Control > Sox6 KO	ILMN_2554698	1110008F13Rik	1.62587	0.00805009	Red: diff. expressed at 2 or more time points
30	Control > Sox6 KO	ILMN_2595732	Nfil3	1.71204	0.00852429
30	Control > Sox6 KO	ILMN_2597769	Igf2	1.67055	0.00134708
30	Control > Sox6 KO	ILMN_2605819	Egln3	1.73797	0.000231338
30	Control > Sox6 KO	ILMN_2607377	Itm2a	1.67167	0.000455759
30	Control > Sox6 KO	ILMN_2621643	Col4a1	1.53056	0.00697113
30	Control > Sox6 KO	ILMN_2629030	Nudt16	1.54127	0.00148018
30	Control > Sox6 KO	ILMN_2636424	Itgbl1	1.52854	0.00249608
30	Control > Sox6 KO	ILMN_2642913	Emp1	1.73559	0.000122047
30	Control > Sox6 KO	ILMN_2643264	Mrpl3	1.53917	0.00893984
30	Control > Sox6 KO	ILMN_2645321	Sox18	1.60176	0.0028459
30	Control > Sox6 KO	ILMN_2654754	Pdpn	1.506	0.00166648
30	Control > Sox6 KO	ILMN_2656422	BC028528	2.0151	0.000289076
30	Control > Sox6 KO	ILMN_2657175	Anxa2	1.52914	0.00186001
30	Control > Sox6 KO	ILMN_2678218	Mmp2	1.53816	0.00134005
30	Control > Sox6 KO	ILMN_2686975	Fam129b	1.517	0.00132901
30	Control > Sox6 KO	ILMN_2697304	Eln	1.90098	0.000223633
30	Control > Sox6 KO	ILMN_2699531	Rgs10	1.62553	0.000193
30	Control > Sox6 KO	ILMN_2717176	Rgl1	1.5428	0.00142369
30	Control > Sox6 KO	ILMN_2738345	Lims2	1.67521	0.00190997
30	Control > Sox6 KO	ILMN_2741117	Ankrd23	1.7322	0.000453901
30	Control > Sox6 KO	ILMN_2761205	Hspb8	1.61188	0.00805009
30	Control > Sox6 KO	ILMN_2762944	Ifi27l2a	1.82901	7.05e-05
30	Control > Sox6 KO	ILMN_2795040	Hist1h2af	1.62641	0.00355698
30	Control > Sox6 KO	ILMN_2810882	Ppic	1.58128	0.000340499
30	Control > Sox6 KO	ILMN_2810963	Camk2n1	1.6176	0.000462167
30	Control > Sox6 KO	ILMN_2819650	Tfpi	1.59548	0.00358067
30	Control > Sox6 KO	ILMN_2837802	BC028528	1.63153	0.00168384
30	Control > Sox6 KO	ILMN_2846775	Cdkn1a	1.55283	0.00235772
30	Control > Sox6 KO	ILMN_2906728	H19	1.9868	0.000369028
30	Control > Sox6 KO	ILMN_2939681	Lyz1	1.75114	0.00132585
30	Control > Sox6 KO	ILMN_2942674	Lims2	1.68491	0.000701372
30	Control > Sox6 KO	ILMN_2947526	Ecm1	1.64386	0.000270726
30	Control > Sox6 KO	ILMN_2964042	Bgn	1.64433	0.000294677
30	Control > Sox6 KO	ILMN_2998934	Cited4	1.5489	0.0028459
30	Control > Sox6 KO	ILMN_2999654	Psmc3ip	1.62861	0.000453901
30	Control > Sox6 KO	ILMN_3059326	Sparc	1.62408	0.000340499
30	Control > Sox6 KO	ILMN_3104118	Pkdcc	1.55626	0.000668103
60	Sox6 KO > Control	ILMN_1214918	Rps9	1.86329	0.00139912
60	Sox6 KO > Control	ILMN_1219298	Art4	2.39929	0.000234326
60	Sox6 KO > Control	ILMN_1220340	Zkscan17	1.62136	0.000370556
60	Sox6 KO > Control	ILMN_1228221	Ttn	1.75622	0.000370556
60	Sox6 KO > Control	ILMN_1229547	Spon2	2.17303	0.000408761
60	Sox6 KO > Control	ILMN_1235372	Hbb-b1	3.49368	0.000407341
60	Sox6 KO > Control	ILMN_1239117	Hbb-b1	2.41302	0.000408761
60	Sox6 KO > Control	ILMN_1243314	Rpl15	2.5771	0.000551205
60	Sox6 KO > Control	ILMN_1251856	Gpr125	1.58123	0.00272254
60	Sox6 KO > Control	ILMN_1252431	Osbp	1.94271	3.02e-05
60	Sox6 KO > Control	ILMN_1254734	Mrps12	2.12934	0.000616535
60	Sox6 KO > Control	ILMN_1255006	1110028C15Rik	2.165	0.00139844
60	Sox6 KO > Control	ILMN_1255462	Hbb-b1	5.6521	5.29e-05
60	Sox6 KO > Control	ILMN_1259022	Etl4	1.6527	0.00342769
60	Sox6 KO > Control	ILMN_1259355	Ccdc117	1.68747	0.00969792
60	Sox6 KO > Control	ILMN_2435360	Myocd	1.72654	0.000660036
60	Sox6 KO > Control	ILMN_2488835	Epb4	1.62327	0.00497223
60	Sox6 KO > Control	ILMN_2545963	Hbb-b1	1.66662	0.00999428
60	Sox6 KO > Control	ILMN_2613469	Psmb5	2.30978	0.000170862
60	Sox6 KO > Control	ILMN_2619848	Tfrc	1.84778	0.00561778
60	Sox6 KO > Control	ILMN_2626294	Pam	1.87038	0.00637377
60	Sox6 KO > Control	ILMN_2628178	Socs2	2.71937	2.16e-05
60	Sox6 KO > Control	ILMN_2639291	Cln5	1.83216	0.00331893
60	Sox6 KO > Control	ILMN_2678019	Psmd8	3.73291	0.000152776
60	Sox6 KO > Control	ILMN_2691528	Atp5g2	1.74243	0.000364448
60	Sox6 KO > Control	ILMN_2702061	Tubb2c	1.50226	0.00569233
60	Sox6 KO > Control	ILMN_2746906	Nudt19	1.55039	0.0033046
60	Sox6 KO > Control	ILMN_2747923	Slc40a1	1.75638	0.000247501
60	Sox6 KO > Control	ILMN_2751492	Pgap2	1.53996	0.00144825
60	Sox6 KO > Control	ILMN_2752569	Paip1	2.11461	3.02e-05
60	Sox6 KO > Control	ILMN_2753589	3632451O06Rik	1.50664	0.00140556
60	Sox6 KO > Control	ILMN_2768053	Rpgrip1	2.57977	9.47e-06
60	Sox6 KO > Control	ILMN_2769656	Picalm	1.94809	3.02e-05
60	Sox6 KO > Control	ILMN_2774822	Btbd6	1.63897	0.000286444
60	Sox6 KO > Control	ILMN_2776008	Gstk1	7.47956	2.16e-05
60	Sox6 KO > Control	ILMN_2776952	Apex1	1.57469	0.00193768
60	Sox6 KO > Control	ILMN_2777706	Mrps12	2.41829	0.000194846
60	Sox6 KO > Control	ILMN_2794608	Bcat2	1.61747	0.000985265
60	Sox6 KO > Control	ILMN_2860804	Tfrc	1.67037	0.00999428
60	Sox6 KO > Control	ILMN_2944843	Ube2j2	2.32792	2.16e-05
60	Sox6 KO > Control	ILMN_2968807	Rpain	1.68888	0.000408761
60	Sox6 KO > Control	ILMN_2993455	Nedd1	2.46155	2.16e-05
60	Sox6 KO > Control	ILMN_3128535	Samd4	1.50363	0.0023698
60	Sox6 KO > Control	ILMN_3151642	Myocd	1.53246	0.00139844
60	Sox6 KO > Control	ILMN_3160963	AI316807	1.66487	0.000985265
60	Sox6 KO > Control	ILMN_1223552	Fbn1	1.54809	0.00352862
60	Sox6 KO > Control	ILMN_1226472	Retnla	1.73685	0.00733967
60	Sox6 KO > Control	ILMN_1229091	Nr1d1	1.59713	0.00332946
60	Sox6 KO > Control	ILMN_1244242	Aldh4a1	1.91065	0.00569233
60	Sox6 KO > Control	ILMN_1244642	Ccdc53	1.5614	0.00645955
60	Sox6 KO > Control	ILMN_1250752	Kif23	1.56664	0.00522577
60	Sox6 KO > Control	ILMN_1255871	Loxl1	1.62303	0.00169386
60	Sox6 KO > Control	ILMN_2460136	Tnnt1	1.66377	0.00412101
60	Sox6 KO > Control	ILMN_2647533	Slc41a3	2.14633	3.02e-05
60	Sox6 KO > Control	ILMN_2670713	Cyfip2	2.82368	2.16e-05
60	Sox6 KO > Control	ILMN_2691567	Hyi	1.83138	0.00922401
60	Sox6 KO > Control	ILMN_2772461	Nedd1	1.94467	0.00128462
60	Sox6 KO > Control	ILMN_2967455	Ppp1r13b	1.66778	0.000286444
60	Sox6 KO > Control	ILMN_3154553	Slc41a3	2.39367	0.00145644
60	Control > Sox6 KO	ILMN_1214498	Cyp2d22	1.62686	0.00791942
60	Control > Sox6 KO	ILMN_1216602	Myl1	3.58157	0.000711796
60	Control > Sox6 KO	ILMN_1229082	Klhl21	2.08442	0.00812661
60	Control > Sox6 KO	ILMN_1253773	Nudt6	1.98705	5.29e-05
60	Control > Sox6 KO	ILMN_2614494	Fah	2.14713	0.000170862
60	Control > Sox6 KO	ILMN_2625451	Ankrd1	2.36511	5.3e-05
60	Control > Sox6 KO	ILMN_2632264	Acot7	1.86163	0.00175562
60	Control > Sox6 KO	ILMN_2676052	Tef	1.55709	0.00227333
60	Control > Sox6 KO	ILMN_2693185	Ddo	1.62183	0.000602685
60	Control > Sox6 KO	ILMN_2738825	Acta1	3.72868	0.00522577
60	Control > Sox6 KO	ILMN_2758728	Lcmt1	1.64502	0.00062205
60	Control > Sox6 KO	ILMN_2878542	Myl1	2.54525	0.0023698
60	Control > Sox6 KO	ILMN_3090731	Pkig	1.72979	0.000579077
60	Control > Sox6 KO	ILMN_1220560	Pgm5	1.50005	0.00113845
60	Control > Sox6 KO	ILMN_1241437	Gsta3	2.18098	0.000557228
60	Control > Sox6 KO	ILMN_1246800	Serpina3n	1.94699	0.0023698
60	Control > Sox6 KO	ILMN_1247071	Slc22a1	1.63852	0.00467734
60	Control > Sox6 KO	ILMN_1250760	Masp1	1.83542	0.00227333
60	Control > Sox6 KO	ILMN_1253966	Pfkfb2	1.56831	0.00129112
60	Control > Sox6 KO	ILMN_1256775	Thrsp	1.51921	0.00626152
60	Control > Sox6 KO	ILMN_1258853	Igsf1	1.88094	0.0063835
60	Control > Sox6 KO	ILMN_2421179	Rhobtb1	2.20585	0.000616535
60	Control > Sox6 KO	ILMN_2501267	Tmc7	1.67311	0.000683588
60	Control > Sox6 KO	ILMN_2601884	Gpcpd1	2.15556	0.000407341
60	Control > Sox6 KO	ILMN_2606180	Acot7	1.8164	0.00167119
60	Control > Sox6 KO	ILMN_2627299	Akap9	1.66169	0.000884095
60	Control > Sox6 KO	ILMN_2627300	Akap9	1.56698	0.00113845
60	Control > Sox6 KO	ILMN_2627733	Slc46a3	2.13361	0.000256072
60	Control > Sox6 KO	ILMN_2660505	Igsf1	1.922	0.00527426
60	Control > Sox6 KO	ILMN_2668124	Amy2b	1.98497	0.00185564
60	Control > Sox6 KO	ILMN_2717716	Rapgef5	1.53303	0.00125433
60	Control > Sox6 KO	ILMN_2747754	Pygb	1.54487	0.00232319
60	Control > Sox6 KO	ILMN_2807084	Acot7	1.85657	0.00646081
60	Control > Sox6 KO	ILMN_2813547	Scn4b	2.52886	0.000170862
60	Control > Sox6 KO	ILMN_2852067	Ccdc53	1.50899	0.0055675
60	Control > Sox6 KO	ILMN_2950286	Ankrd1	1.91158	0.00164398
60	Control > Sox6 KO	ILMN_2987862	Per2	1.87272	0.00999428
60	Control > Sox6 KO	ILMN_3125814	Acsl6	1.67393	0.00139844
60	Control > Sox6 KO	ILMN_3128019	Dnajc10	1.5763	0.00265442
