# Supplementary material for: Transcriptome Dynamics and Potential Roles of Sox6 in the Postnatal Heart
Source: PLoS One. 2016 Nov 10;11(11):e0166574. doi: 10.1371/journal.pone.0166574 (PMC5104335; doi:10.1371/journal.pone.0166574)
Supplement: S5 Table — Data from this study and O’Meara et al. (2015) (“1A_FPKM” sheet of Online Table I) are merged using gene symbol, and mean intensity values/FPKM values and standard deviations are shown. (XLSX) [file pone.0166574.s013.xlsx]

## Sheet: Sheet1
This study												O'Meara et al. (2015)
*Mean intensity values and their standard deviations (s.d.) at each developmental stage are shown.												*Mean FPKM values and their standard deviations (s.d.) of both tissue (cardiac ventricle)-derived data (vP0, vP4, vP7, and vAd) and isolated cardiomyocyte-derived data (iP0, iP4, iP7, and iAd = ex0hr) are shown.
		mean					s.d.						mean								s.d.
Gene_symbol	Probe_ID	P1	P7	P14	P30	P60	P1	P7	P14	P30	P60	Gene	vP0	vP4	vP7	vAd	iP0	iP4	iP7	iAd	vP0	vP4	vP7	vAd	iP0	iP4	iP7	iAd
0610007P14Rik	ILMN_2773981	312.754	215.326	229.369	197.786	215.283	28.3282	16.4881	15.556	24.1195	6.16638	ENSMUSG00000021252	10.6898	8.35035	5.55771	3.69862	5.93256	6.95951	5.72482	2.61122	0.328098	1.17988	1.22335	0.129372	1.35352	1.19696	0.567985	0.687173
0610009B22Rik	ILMN_2734484	475.081	570.518	592.138	591.482	756.105	44.1571	78.754	43.0854	80.266	151.933	ENSMUSG00000007777	12.7866	10.8461	13.7421	14.7589	13.6139	13.325	8.58576	17.2732	1.38345	1.22325	1.40707	1.90516	1.43415	3.86727	1.07825	3.11283
0610009L18Rik	ILMN_1233543	178.699	192.221	159.492	210.21	210.708	14.8421	10.2267	2.38799	9.43845	4.51037	ENSMUSG00000043644	4.64248	2.70587	3.90646	5.95746	3.98301	3.86615	2.45643	6.51522	0.318269	0.385847	0.132936	0.402796	0.387611	0.872755	0.833287	0.169423
0610009O20Rik	ILMN_1213681	408.312	396.444	632.666	888.088	1003.5	55.4746	30.9041	51.7579	61.9475	89.3601	ENSMUSG00000024442	28.1684	29.1253	30.1744	41.7976	24.8434	27.4055	19.8484	37.6712	2.28021	0.79401	0.437628	1.27647	3.40977	2.75928	5.68585	2.64147
0610010F05Rik	ILMN_2686463	198.577	216.629	218.112	200.486	197.772	6.84522	2.72853	2.20607	9.08248	12.1085	ENSMUSG00000042208	6.34223	8.07344	7.83014	5.70442	4.81149	4.89295	4.95445	5.24545	1.00413	0.47705	0.271649	0.493759	1.09789	0.297882	0.64198	0.0760493
0610010K14Rik	ILMN_2674228	373.199	266.48	261.089	234.249	252.222	64.7321	15.3082	33.1541	15.8516	11.634	ENSMUSG00000020831	21.7679	20.8254	16.7975	8.90285	14.9431	17.4869	16.359	7.00699	1.71205	2.75694	3.61268	1.02266	1.77334	0.167447	2.11235	1.14643
0610011F06Rik	ILMN_2772686	233.944	194.778	258.693	239.234	267.474	19.3884	3.84415	7.53102	29.3527	31.7607	ENSMUSG00000025731	6.07406	5.06308	4.62629	5.8094	4.35269	5.59488	3.63679	5.62216	0.81231	0.196173	0.0228325	0.755084	0.464012	1.7217	0.96347	0.262528
0610012G03Rik	ILMN_2658619	3714.62	4339.47	3194.45	3843.8	3272.34	437.305	561.254	179.236	182.302	525.558	ENSMUSG00000047112	26.6968	28.4077	28.6328	32.3634	29.3048	32.3143	21.0285	29.4277	1.92482	2.08561	0.875186	3.08765	1.65947	7.71276	5.14256	3.13277
0610030E20Rik	ILMN_1220374	235.677	243.23	255.13	222.6	208.289	24.9045	7.58262	24.172	20.0255	23.108	ENSMUSG00000058706	6.00281	5.42941	5.6457	3.90304	3.30516	3.17436	3.32384	0.970919	0.217655	0.275397	0.313277	0.752121	0.579963	0.335131	0.196963	0.210692
0610031J06Rik	ILMN_2628021	393.119	468.668	397.752	387.568	400.525	62.0425	32.5551	11.1549	12.5218	14.4551	ENSMUSG00000001418	19.6127	19.1647	18.5826	14.495	11.9187	14.0864	18.4388	10.39	2.814	2.15922	1.61128	1.18412	2.08441	3.02495	1.99582	0.0296985
0610037L13Rik	ILMN_2622630	528.591	473.659	422.215	489.246	396.605	14.1891	29.3033	87.9762	70.0163	76.444	ENSMUSG00000028608	28.9082	28.9277	27.6557	21.4817	16.6522	18.863	15.8876	16.0008	0.923411	0.541502	2.39801	0.671044	3.1616	2.70724	1.27771	0.722805
0610040B10Rik	ILMN_1242334	207.107	180.389	169.908	228.104	210.728	15.8799	8.24984	5.61052	22.7732	30.0539	ENSMUSG00000089889	3.06828	1.30832	1.48538	1.66896	2.34315	2.40698	1.2916	2.83509	0.526872	0.0992283	0.731162	0.104114	0.74079	0.769599	0.152449	0.33811
1110001J03Rik	ILMN_2958076	3129.27	3232.69	3272.43	3832.66	2705.22	301.918	140.912	207.547	195.661	784.504	ENSMUSG00000019689	59.8334	51.8861	53.3846	82.181	60.1588	70.1918	36.8172	110.123	17.832	1.87553	5.36213	2.35438	3.4499	16.2302	10.3641	57.1838
1110008F13Rik	ILMN_1252407	2671.61	2233.16	1491.06	2103.69	1670.59	431.575	182.092	187.781	183.654	324.404	ENSMUSG00000027637	50.157	47.9646	46.2287	42.6423	38.4846	39.2369	26.0507	34.1996	4.72248	1.35468	2.93428	0.480408	5.52212	7.75852	4.85527	11.6945
1110008J03Rik	ILMN_2646001	178.285	162.471	180.657	225.013	199.776	8.80771	8.0797	3.39827	14.0551	12.4618	ENSMUSG00000029600	5.49184	6.31021	5.78219	6.59329	4.79373	5.4073	3.3461	5.457	0.294934	0.312895	1.26939	1.38907	0.343241	1.04096	0.557899	0.585039
1110008L16Rik	ILMN_1238142	221.273	195.73	207.981	255.286	272.005	1.24666	11.3649	11.7384	9.26991	13.1837	ENSMUSG00000021023	3.60762	2.86224	2.63236	2.47341	2.01867	1.88008	1.37768	2.71043	0.25441	0.330191	0.226769	0.500448	0.280494	0.369174	0.0200685	0.25103
1110008P14Rik	ILMN_1225594	765.92	781.427	863.151	905.233	848.609	35.4677	79.5054	47.5017	152.494	131.939	ENSMUSG00000039195	10.9885	11.9383	13.7386	13.8514	10.6775	11.172	9.78359	13.1638	1.61127	0.0751655	2.20327	1.35602	0.980921	1.19318	1.78	9.17608
1110012L19Rik	ILMN_2604806	243.98	230.145	207.876	264.416	234.934	6.74669	8.20167	27.3628	20.6285	25.9748	ENSMUSG00000045237	5.43902	5.05623	4.54469	3.91136	4.18928	5.47177	3.85112	4.02832	0.358694	0.556345	0.0904531	0.639755	0.50989	0.758535	0.979714	0.536418
1110037F02Rik	ILMN_1242212	232.71	206.981	204.372	169.858	178.015	18.9386	3.65241	15.5715	9.627	12.9573	ENSMUSG00000040720	10.2188	9.81795	7.83149	5.42296	4.64379	4.96511	5.33257	3.47462	0.164756	0.493631	0.203647	0.230093	0.790301	0.626857	0.211432	0.0902339
1110038F14Rik	ILMN_2863437	370.871	396.355	314.936	353.674	344.933	23.0281	59.0893	7.08107	25.9548	40.4821	ENSMUSG00000063236	10.5207	9.824	9.91793	7.78967	5.629	5.98649	6.94227	5.98214	2.45815	0.724367	0.343329	0.494388	1.39465	1.17492	0.27296	1.53902
1110057K04Rik	ILMN_2756686	335.063	354.691	413.696	460.144	440.687	34.4188	33.6791	19.8538	17.3327	19.0664	ENSMUSG00000037669	11.053	11.5945	10.6785	11.9163	9.04553	10.0089	7.30692	9.24032	1.26954	0.110662	0.40694	0.637386	1.22345	1.01804	2.38204	2.6553
1110058L19Rik	ILMN_2679428	1751.76	1973.98	2248.68	2913.48	2825	166.348	159.838	84.2887	220.234	188.241	ENSMUSG00000026154	16.5211	18.8774	17.8774	33.7878	19.0192	19.0336	13.8764	39.1225	3.47953	0.411324	1.43762	1.53053	1.56787	4.11705	2.59846	16.9293
1110059E24Rik	ILMN_2846731	486.639	532.595	418.531	347.411	344.862	30.3228	98.4417	18.9498	9.84594	31.0327	ENSMUSG00000035171	12.5543	11.5304	10.7041	6.4847	8.11097	8.78832	8.64002	4.27391	0.562645	0.0511945	0.583787	0.425374	0.941717	0.444983	0.796688	0.731551
1110065P20Rik	ILMN_1220320	202.246	167.531	156.122	176.352	150.666	24.0588	17.236	7.89614	5.59986	15.8725	ENSMUSG00000078570	12.7498	13.7529	12.6557	7.80234	11.5318	11.8798	8.50994	7.46884	1.68822	0.639083	0.288429	0.00106066	1.53324	0.990855	0.790631	3.69613
1190002N15Rik	ILMN_2524691	539.344	443.046	497.033	750.782	592.336	53.399	14.2499	36.2119	69.8828	83.2992	ENSMUSG00000045414	19.7103	18.7688	17.1554	18.0914	11.7817	13.6358	13.4987	7.22691	1.96519	0.114268	0.544119	0.483237	2.58134	1.52298	1.87752	5.04915
1200014J11Rik	ILMN_2623480	469.375	386.239	395.45	326.141	358.379	52.0116	12.9908	10.9238	24.194	7.41858	ENSMUSG00000020783	12.9789	11.5626	9.12847	5.16963	7.46601	7.86564	5.69803	4.10595	1.07537	1.42963	0.43533	0.1027	1.88872	0.620016	0.958142	0.710147
1500011K16Rik	ILMN_1212605	572.307	582.447	978.982	1261.69	1323.51	60.1739	2.00341	82.3587	76.1813	49.3578	ENSMUSG00000051319	15.7	16.4616	20.9243	29.2194	16.7461	18.804	12.3966	41.8695	1.16072	0.71934	1.66015	1.98789	1.58045	3.34817	1.69886	16.568
1500012F01Rik	ILMN_2939012	1648.81	1369.31	885.438	773.673	718.852	150.912	336.139	93.6047	93.2198	95.4565	ENSMUSG00000074578	25.138	14.8659	12.4561	6.72565	15.2085	19.4877	15.8771	9.37355	6.4829	3.01928	1.47785	2.34969	3.52812	11.0869	2.74556	2.95648
1600002K03Rik	ILMN_3004151	159.669	160.662	160.703	171.788	274.789	17.7898	5.59683	8.17264	21.514	60.2434	ENSMUSG00000035595	1.9868	1.33495	1.58699	2.83844	1.10878	1.2756	0.986458	2.48641	0.189193	0.111405	0.171777	0.763491	0.154067	0.378235	0.294636	0.165364
1600012H06Rik	ILMN_2718861	340.186	334.318	261.645	248.727	253.339	64.3375	24.1665	17.2292	3.30744	4.95743	ENSMUSG00000050088	10.179	9.53979	8.29958	5.87953	4.81997	5.8172	6.9175	2.62384	0.653162	0.983607	0.20801	0.0552321	0.908652	0.740612	0.175913	0.797199
1700020I14Rik	ILMN_2609506	164.642	178.673	155.474	210.787	191.499	4.91616	12.1942	15.9615	15.2283	5.4449	ENSMUSG00000085438	72.1289	98.5928	104.419	84.1003	42.6014	46.547	42.2082	66.0273	21.2254	3.67717	5.41361	15.5269	5.80566	1.76708	5.50796	7.2185
1700021F05Rik	ILMN_2761181	3289.25	3070.37	3168.94	4617.24	3532.32	81.5102	291.74	201.244	374.628	829.513	ENSMUSG00000019797	39.9025	37.7833	36.873	41.9167	24.7324	26.2775	13.879	44.3933	2.95012	2.92318	3.48809	4.77198	1.60095	4.55221	2.30646	3.06495
1700021K19Rik	ILMN_2741006	346.649	368.142	454.975	412.783	424.29	36.9638	7.23946	5.55482	19.0807	46.8616	ENSMUSG00000035629	22.6406	23.4396	20.7349	15.6323	11.1349	13.6609	10.4909	7.12358	1.92715	0.198626	1.28997	0.275418	3.03865	0.852554	0.489531	0.0804546
1700025G04Rik	ILMN_2669982	474.973	630.066	552.368	758.429	689.807	45.5314	35.6051	16.1796	20.2888	37.3729	ENSMUSG00000032666	13.3395	18.1241	17.4836	17.5612	11.0748	13.2005	15.5876	14.1639	0.485005	2.08547	1.69288	0.612213	2.61357	2.20779	0.995487	1.53704
1700029P11Rik	ILMN_3121687	1055.73	941.45	843.458	817.75	773.497	54.9774	19.7432	19.6478	113.403	97.8961	ENSMUSG00000061633	0.0206178	0	0	0	0	0	0	0	0.029158	0	0	0	0	0	0	0
1700030K09Rik	ILMN_2705655	214.398	203.002	181.78	182.761	210.531	13.7074	10.9812	13.3021	7.77834	13.8705	ENSMUSG00000052794	2.76118	1.87431	1.66089	1.74791	1.44958	1.29504	1.08502	1.08375	0.432311	0.145233	0.32377	0.0911673	0.234339	0.201343	0.121685	0.49857
1700037H04Rik	ILMN_1213070	773.585	717.729	544.927	452.068	442.403	207.198	24.1098	34.7748	7.99687	14.6408	ENSMUSG00000027327	13.9337	12.2896	7.33763	5.41141	13.2594	11.6252	6.762	3.05649	1.45636	0.441517	0.889505	1.04975	0.620118	1.63784	1.17835	0.682195
1700047I17Rik2	ILMN_3107690	199.538	193.008	192.114	192.463	240.488	7.65776	12.9224	0.814127	4.76794	37.2998	ENSMUSG00000034953	5.1101	5.97485	5.99704	4.69674	3.6489	4.51376	3.97712	3.2911	0.133297	0.768986	0.0482176	0.0849589	0.241527	0.237892	0.386764	0.691338
1700071K01Rik	ILMN_2890399	274.835	254.916	272.512	304.985	320.906	29.4201	9.58437	51.0886	24.1524	9.76893	ENSMUSG00000080980	0.11453	0.155719	0.159203	0.0659137	0.0834556	0.0716167	0.0753891	0.092306	0.104463	0.10445	0.133435	0.0274493	0.0261947	0.0621445	0.0855563	0.13054
1700088E04Rik	ILMN_1239196	211.414	168.876	175.521	214.503	215.112	20.716	6.49515	7.48792	9.35959	12.5047	ENSMUSG00000033029	1.85177	0.878858	1.16171	1.44918	1.26757	1.44185	0.562822	1.44459	0.838728	0.129641	0.54884	0.212641	0.205156	0.184965	0.288917	0.00555786
1810009A15Rik	ILMN_1221262	422.013	339.454	305.796	435.678	382.417	9.70394	24.0186	0.4404	19.3092	41.0244	ENSMUSG00000071653	6.88438	6.9649	6.06238	4.7581	5.41692	5.9252	4.09724	4.9993	2.20135	0.621709	0.835722	0.140629	0.0803878	0.739613	0.207711	1.24443
1810011O10Rik	ILMN_1254307	198.527	365.028	348.835	284.404	276.724	9.32523	28.1424	24.5819	9.95135	45.6345	ENSMUSG00000056313	17.7062	23.9487	33.7597	31.8021	6.55794	16.3002	65.9773	3.8605	0.0656195	2.98526	2.34738	5.03566	5.44087	12.4649	8.72003	1.00954
1810013L24Rik	ILMN_1260569	275.601	276.579	310.31	329.786	369.144	15.4523	23.9779	12.5396	29.6549	6.29247	ENSMUSG00000022507	16.4543	18.8156	19.4108	20.1797	7.83731	8.14709	8.25401	12.0837	1.3353	0.286449	1.71403	2.19118	1.22183	0.259702	0.865485	5.98777
1810013L24Rik	ILMN_2616630	310.19	336.195	388.255	358.922	411.288	37.21	17.2358	22.7273	10.8549	33.8511	ENSMUSG00000022507	16.4543	18.8156	19.4108	20.1797	7.83731	8.14709	8.25401	12.0837	1.3353	0.286449	1.71403	2.19118	1.22183	0.259702	0.865485	5.98777
1810022K09Rik	ILMN_2684402	4069.7	3877.59	3086.15	2752.38	2711	679.187	467.894	164.281	47.1255	252.373	ENSMUSG00000078784	0.792574	0.751412	0.705219	0.309991	0.539038	0.572874	0.523895	0.617904	0.0577006	0.230541	0.702682	0.225683	0.208326	0.179851	0.14817	0.280038
1810037I17Rik	ILMN_2602607	2217.9	2138.26	2003.27	2306.95	2223.79	383.863	179.939	61.5412	82.2621	133.622	ENSMUSG00000054091	16.6177	20.602	19.1182	13.228	14.2854	16.3246	13.2405	17.975	0.370807	3.03108	2.71748	2.7073	0.28748	0.472787	2.66391	7.62268
1810043G02Rik	ILMN_2706652	193.898	171.191	150.277	178.675	188.058	7.22151	6.54445	10.2879	6.30292	15.9662	ENSMUSG00000020284	5.64036	4.27823	4.5723	5.79643	4.75431	4.1598	3.44965	4.04975	0.957889	0.4334	0.282334	0.560361	1.04235	1.41463	0.412913	0.576688
1810043H04Rik	ILMN_1245809	530.931	486.304	584.869	997.533	829.481	83.2883	75.5799	47.3231	41.9585	104.696	ENSMUSG00000078572	12.5019	10.0361	11.0193	21.2568	10.798	14.1278	8.31502	20.8388	3.27702	0.115577	1.9199	3.11664	0.490613	4.75685	1.08716	6.88163
1810055G02Rik	ILMN_2650275	347.486	310.594	352.95	309.863	322.964	30.6575	19.5824	22.6925	9.25993	31.5951	ENSMUSG00000035372	3.40232	3.53208	3.18172	3.28579	1.82236	1.69223	2.07872	1.01422	0.609858	0.189837	0.386618	0.127887	0.291297	0.64829	0.182521	0.307971
1810058I24Rik	ILMN_2474061	317.772	401.893	291.871	426.489	331.069	21.8837	37.5414	29.4566	39.3605	78.9248	ENSMUSG00000073155	48.4002	51.2717	57.0093	59.3873	41.0442	48.3493	37.2491	66.9037	9.6641	2.42375	8.3901	6.48728	0.636628	6.25865	5.98306	2.93789
2010107E04Rik	ILMN_1239677	24680.4	27848.4	25158.1	24579.4	23141.8	3316.74	1409.85	1112.55	986.52	632.941	ENSMUSG00000021290	315.469	356.06	344.699	410.318	419.902	502.585	276.913	581.902	81.2982	2.24789	30.6008	30.7273	32.5372	119.402	69.6244	130.773
2010111I01Rik	ILMN_2838372	260.462	244.113	359.248	544.878	461.339	12.5077	8.87402	33.3456	25.3532	74.6736	ENSMUSG00000021458	10.0493	10.3855	11.5204	18.5465	6.77716	6.97365	8.1402	14.4938	0.272915	0.0358503	0.689005	1.07813	1.74729	0.332096	1.56147	1.66368
2210015D19Rik	ILMN_1260331	208.557	181.965	192.428	229.869	285.751	10.1838	6.51197	12.1377	23.3365	21.6545	ENSMUSG00000083844	9.81455	12.3781	10.9206	18.6239	9.28456	11.8828	7.93799	12.7724	1.65512	2.125	0.212344	0.0733977	0.670462	1.4748	1.08645	3.1578
2210015D19Rik	ILMN_1259535	194.25	211.223	263.633	368.725	356.941	6.22801	6.32322	10.9552	7.56761	49.9472	ENSMUSG00000083844	9.81455	12.3781	10.9206	18.6239	9.28456	11.8828	7.93799	12.7724	1.65512	2.125	0.212344	0.0733977	0.670462	1.4748	1.08645	3.1578
2210016F16Rik	ILMN_1238628	170.105	157.682	162.804	165.144	166.286	5.64927	5.04706	8.30858	10.3148	8.19414	ENSMUSG00000021550	9.48747	8.00611	7.45808	7.55729	7.03707	6.67397	4.05082	5.33948	0.64486	0.327115	0.33606	0.673286	0.0928914	1.38407	0.918291	2.24463
2210016L21Rik	ILMN_1247760	176.551	171.558	195.677	225.439	203.853	9.32173	16.1411	32.459	2.95113	32.2314	ENSMUSG00000029559	5.6498	6.52403	6.03407	4.4931	3.54739	4.17116	4.09487	3.30485	0.779203	0.274534	0.181691	0.102057	0.447654	0.251869	0.430881	0.112699
2210018M11Rik	ILMN_2447538	1173.86	1030.22	969.486	850.305	681.29	82.814	105.188	46.1282	92.9624	31.4338	ENSMUSG00000035401	9.58583	9.59743	7.30273	5.87911	5.64593	5.91313	4.57527	2.58608	0.795453	0.28891	0.717926	0.650248	0.79917	0.353497	0.933794	0.475013
2300009A05Rik	ILMN_1225386	1769.94	1671.2	1604.65	1170.18	1025.9	206.032	79.2796	44.7865	121.537	45.5126	ENSMUSG00000032403	17.3529	15.741	16.4084	13.0276	18.7139	16.4481	12.6992	10.6281	3.14542	1.57657	0.0108894	0.131098	2.11197	2.91051	3.61478	7.06799
2310002L09Rik	ILMN_1214024	163.471	235.045	408.883	3245.65	4482.12	5.29693	18.3471	20.2063	389	981.944	ENSMUSG00000028396	0.815343	2.79126	5.26933	24.889	1.00983	1.44683	1.32945	28.7461	0.303853	1.33046	0.910626	0.68052	0.155087	0.280415	0.176577	11.9667
2310003H01Rik	ILMN_1238640	430.558	420.78	368.762	353.674	348.748	151.81	76.5935	22.1015	16.5378	10.879	ENSMUSG00000025384	10.1523	7.14968	8.59878	7.00425	6.13722	4.92228	4.71827	3.56481	1.04051	1.20991	1.09483	0.15475	1.68265	0.409674	0.891626	1.33379
2310009B15Rik	ILMN_1229684	579.764	507.117	644.472	530.789	537.73	75.2175	19.88	27.4403	28.2621	65.8345	ENSMUSG00000079283	3.57456	2.6	2.82105	1.78201	3.19853	3.30644	2.19675	1.79267	0.647618	0.593425	0.250139	0.470516	0.630228	0.359245	0.473421	1.35657
2310022A10Rik	ILMN_1227904	843.057	1034	1111.05	1205.72	1348.74	56.6396	27.3105	84.5934	74.5611	185.924	ENSMUSG00000049643	18.1179	18.4377	18.9556	22.8347	13.0299	16.0908	9.99624	19.1202	2.13016	0.941583	0.75123	0.0702864	1.761	0.686118	2.95656	2.17676
2310022B05Rik	ILMN_1257333	1556.43	1764.01	1514.57	856.232	755.707	359.151	207.912	115.454	51.5999	45.4769	ENSMUSG00000031983	60.4498	57.5663	48.8444	28.7573	37.6411	43.15	27.7961	13.7521	8.58746	0.501409	0.129825	1.84251	5.43183	6.4549	8.31386	11.811
2310033P09Rik	ILMN_1232120	251.689	202.174	213.388	267.874	235.123	49.4716	17.2265	2.74125	19.1	36.9042	ENSMUSG00000020441	6.44789	5.25419	5.17979	5.75368	3.16366	3.18556	3.14805	2.32502	0.329561	0.766603	0.0512935	1.40905	0.70582	0.257959	0.0788939	0.493532
2310036O22Rik	ILMN_1229716	1143.77	1182.57	1047.39	1005.72	1022.31	64.1279	25.4228	42.6381	32.1182	92.5032	ENSMUSG00000041203	46.566	45.5707	41.302	28.6414	27.2356	29.718	33.1755	16.6573	3.12676	0.568726	0.383676	0.287439	3.32288	1.59119	2.35023	3.44785
2310039H08Rik	ILMN_2619836	1373.92	1020.43	1252.14	1329.11	1293.34	131.64	88.8554	48.8176	78.4731	141.387	ENSMUSG00000062619	6.85	5.27708	5.08692	6.57932	5.23045	6.73061	4.70149	7.65411	0.366479	0.51017	1.08915	1.44572	0.367091	1.04283	1.77044	4.23358
2310042D19Rik	ILMN_2957987	1779.31	2786.96	3442.83	5533.59	5101.31	115.27	104.424	169.487	345.541	561.655	ENSMUSG00000078486	33.0757	43.3149	50.6528	107.227	25.2611	27.4119	16.3267	76.7237	3.50902	1.38239	2.00592	6.45871	5.26323	4.47506	4.91885	6.88517
2310045N01Rik	ILMN_1236577	354.024	308.617	231.856	276.667	218.153	32.218	17.2347	7.86079	31.2021	32.3984	ENSMUSG00000002345	12.1919	9.68866	10.2602	7.90836	9.27206	9.45962	7.96774	6.42687	1.51498	1.43266	0.847199	1.03666	0.295325	0.587103	1.41186	0.379462
2310047M10Rik	ILMN_2946608	399.89	397.343	450.257	409.471	485.885	34.3398	24.1104	28.6279	28.5661	52.2616	ENSMUSG00000045176	7.25815	6.62983	5.88173	7.17195	3.87908	4.13922	3.93968	4.0495	1.79131	0.17445	0.25569	0.211764	0.244068	1.02241	0.779083	2.49442
2310067B10Rik	ILMN_1245489	527.957	406.875	507.715	408.181	550.138	178.25	10.5054	10.1628	11.3968	102.092	ENSMUSG00000020747	46.8249	39.952	37.5518	36.8496	25.1572	23.1124	14.2077	19.1981	5.92329	0.0118794	1.79732	3.44806	3.07389	4.84336	4.65979	3.00245
2410002F23Rik	ILMN_2629648	322.855	278.863	205.437	162.388	178.748	42.448	9.44889	20.2267	12.6336	11.1564	ENSMUSG00000045411	11.1778	10.34	10.4063	3.46452	5.61481	5.53291	6.169	1.53685	0.0347189	0.768957	1.74525	0.342211	1.53701	1.26033	0.65844	0.562178
2410004B18Rik	ILMN_2639035	154.272	171.835	187.48	155.783	193.429	7.25163	4.76588	14.3706	6.7945	17.5083	ENSMUSG00000036873	8.8015	8.95461	8.57419	8.87045	7.67792	8.69683	6.50045	5.69031	0.954509	0.648806	0.324781	0.816093	0.432878	0.479838	0.923242	1.09075
2410015M20Rik	ILMN_1230931	1217.08	1211.1	1275.03	1215.69	1067.56	110.24	128.402	187.509	106.203	153.086	ENSMUSG00000049760	64.7099	63.2433	64.5541	84.3363	66.009	73.0242	40.5972	124.709	8.98733	1.78219	7.60281	3.25842	3.89475	19.0941	8.25128	20.6956
2410016O06Rik	ILMN_2772027	280.847	266.359	245.957	230.182	219.272	18.0368	10.029	10.4068	15.0248	4.00465	ENSMUSG00000046791	4.14475	3.88877	2.54278	1.75117	1.0721	1.2497	1.03967	0.310254	1.11852	0.545328	0.049547	0.339546	0.048235	0.173365	0.0366532	0.0146951
2410127L17Rik	ILMN_3095257	172.865	191.536	182.525	218.842	270.649	3.44618	19.1096	12.3849	11.7788	40.0965	ENSMUSG00000024726	7.63201	8.28791	7.54627	11.932	4.91007	4.77927	3.72528	6.85121	1.37585	0.615699	0.355144	1.36231	0.704508	0.712366	0.486163	6.83445
2510003E04Rik	ILMN_1255236	180.28	197.962	206.132	208.821	241.739	24.0894	3.92104	14.2709	16.0492	26.3256	ENSMUSG00000036955	16.6751	15.3547	13.7079	18.4468	10.0603	10.8972	8.06573	13.4022	1.63914	0.618718	1.05854	0.770888	0.973394	1.2488	1.13839	0.567382
2510009E07Rik	ILMN_3052390	754.288	722.387	709.854	515.131	595.514	91.6748	73.3503	82.6872	25.0176	54.3054	ENSMUSG00000043391	15.0268	13.7988	11.2009	7.29281	8.44009	8.53585	6.81672	2.4842	0.460256	0.406162	0.143543	0.123857	0.812486	0.167388	0.343344	1.24814
2510039O18Rik	ILMN_2719924	245.302	242.053	262.014	244.977	244.334	63.538	16.5366	9.2376	0.94958	37.4473	ENSMUSG00000044496	17.9561	14.6255	16.4006	15.1251	9.02145	10.4875	10.5958	7.74916	2.16523	0.609809	0.775484	0.832335	1.69557	1.45986	2.26314	6.79875
2610001J05Rik	ILMN_2519030	200.489	188.011	190.584	190.057	200.059	24.9984	4.59823	6.86357	10.7859	12.862	ENSMUSG00000052419	29.9824	30.2416	27.0466	22.4523	21.3087	24.4162	17.7361	28.4291	0.958413	3.22236	2.16445	1.36493	1.61252	3.79036	1.90203	1.39137
2610002J02Rik	ILMN_2736360	443.762	281.14	266.221	215.195	210.912	77.3459	10.582	7.38433	15.4784	4.94066	ENSMUSG00000073684	11.5198	10.3692	7.03058	2.69624	7.01384	8.21347	5.59802	1.40611	2.3743	0.451488	2.18826	0.552823	0.813828	0.38652	1.27077	0.366847
2610507B11Rik	ILMN_3014965	1763.21	2013.95	2283.46	3009.1	2817.08	240.059	217.261	76.7586	87.9489	240.982	ENSMUSG00000010277	60.6294	69.662	65.9801	88.3962	32.5463	34.5611	25.9385	86.5614	2.5844	0.0200818	2.67909	1.20993	7.14851	2.33202	7.95743	22.3582
2700029M09Rik	ILMN_1253477	1201.47	1324.06	1279.36	1299.5	1257.46	161.257	53.4921	168.314	36.0041	9.31977	ENSMUSG00000038005	16.4953	24.4265	22.5103	12.0261	12.9669	15.6815	13.5161	12.285	0.404253	0.202586	0.030547	0.437628	2.05988	1.49712	2.11279	2.89688
2700049A03Rik	ILMN_2668630	236.372	257.211	196.845	198.457	208.668	19.3289	13.0795	1.05395	6.87264	3.90216	ENSMUSG00000034601	2.68219	2.74953	2.66586	1.60628	1.9227	2.20919	1.71591	0.903624	0.201342	0.0625436	0.00418607	0.414739	0.511927	0.293792	0.399631	0.13114
2700050L05Rik	ILMN_2672606	229.434	236.428	234.197	242.149	245.976	10.2981	10.7585	20.2551	10.1811	26.4939	ENSMUSG00000039990	5.77566	5.84924	4.37676	4.17647	3.13249	2.91586	2.52853	2.58332	0.378811	0.337516	0.185913	0.949609	1.15278	0.185481	0.287832	0.546544
2700060E02Rik	ILMN_1225213	7801.21	8350.66	6898.06	6515.09	7074.77	512.792	586.146	454.782	134.683	344.536	ENSMUSG00000021807	30.2339	30.5058	25.6355	18.7774	21.947	23.9178	18.8398	15.156	1.40071	2.93456	0.949432	0.738927	1.65157	2.91631	2.19928	5.25069
2700062C07Rik	ILMN_1245380	184.897	187.848	179.657	167.356	199.09	7.15766	3.8798	2.71912	22.4693	20.1434	ENSMUSG00000024273	2.28101	1.60128	1.35622	1.41714	0.928083	1.07419	1.02421	0.537516	0.74266	0.243252	0.144787	0.10987	0.0753846	0.244567	0.254457	0.103822
2700094K13Rik	ILMN_3088934	4824.81	3303.1	2043.7	1822.11	1533.1	142.899	311.721	137.285	152.52	197.194	ENSMUSG00000076437	35.8334	39.3194	22.8559	8.70386	22.3313	32.501	24.7406	6.45739	7.07849	7.72111	2.89907	1.1738	3.15733	0.539524	3.74507	1.52162
2700097O09Rik	ILMN_1252210	540.464	512.397	581.337	676.902	701.521	15.5868	47.2321	56.0305	16.7352	77.2881	ENSMUSG00000062198	8.44125	7.19635	5.98144	7.41248	6.12483	5.04503	3.50566	4.15494	0.776191	0.69935	4.24e-05	0.753465	0.403885	0.348723	0.735507	0.889321
2810001G20Rik	ILMN_2431398	241.004	212.855	195.713	233.425	183.011	19.7403	19.7878	4.83212	15.807	39.6915	ENSMUSG00000087497	3.38278	4.4733	1.5581	4.21127	4.55379	4.71657	3.45178	3.16825	0.19263	0.597272	1.02487	0.71316	0.710067	0.379825	0.869621	1.30342
2810004N23Rik	ILMN_2994063	322.256	248.681	245.264	360.814	288.731	19.8706	25.6041	42.935	53.4633	53.2382	ENSMUSG00000031984	29.2533	23.2873	22.5464	23.4362	22.5967	21.8989	11.4227	24.5721	0.541573	3.43399	0.532946	3.44467	1.3984	2.75397	2.79726	6.29742
2810025M15Rik	ILMN_1213985	2978.27	3206.99	2813.43	1814.55	1704.72	151.316	244.336	157.933	57.9963	100.712	ENSMUSG00000049881	21.9248	24.5678	19.3195	11.6618	12.5174	15.5478	22.1978	7.88142	3.90676	2.54431	1.7561	0.426032	1.92384	2.47529	1.98985	3.13387
2810403A07Rik	ILMN_1227212	1598.55	1500.27	1351.95	926.985	974.921	338.95	86.9762	82.9048	79.0542	89.9633	ENSMUSG00000028060	24.5204	23.0001	19.3593	11.8499	16.9185	17.0387	14.9113	4.53163	2.36167	0.449225	0.749109	1.27428	5.1448	3.5634	1.4092	0.705176
2810428I15Rik	ILMN_2749143	1483.33	1311.75	1385.85	1605.73	1491.42	496.279	188.625	158.869	70.3521	163.112	ENSMUSG00000058833	44.6058	46.9003	47.4635	41.781	29.4806	39.8012	25.6887	42.1747	6.68336	0.9174	3.44608	5.85965	0.533053	7.37664	4.12845	7.60988
2810474O19Rik	ILMN_2596077	188.658	252.619	220.545	236.279	251.963	14.9365	19.2984	4.58242	15.0249	21.2581	ENSMUSG00000032712	4.15133	5.44271	4.63391	10.1372	2.16876	1.9703	2.53232	5.87348	2.52092	0.273219	0.0684904	1.69534	0.0870289	0.33444	0.158334	2.41804
2900026A02Rik	ILMN_2443618	550.192	474.465	467.069	309.454	248.912	233.767	48.0272	40.3939	28.7845	42.8567	ENSMUSG00000051339	16.5652	14.7907	14.3887	6.45839	5.85945	7.67457	12.8641	2.29189	2.57882	1.02212	0.0320319	0.321776	0.934226	1.90518	0.670281	0.511853
2900060B14Rik	ILMN_1253544	375.846	220.222	285.31	534.164	308.174	80.6839	6.72222	24.3392	62.4901	130.744	ENSMUSG00000073596	0	0	0	0	0	0	0	0	0	0	0	0	0	0	0	0
2900097C17Rik	ILMN_2549315	208.708	180.262	156.216	183.673	225.761	21.732	10.3819	5.34055	11.5764	35.3874	ENSMUSG00000067833	3.43322	3.52853	4.4851	3.88044	3.53579	3.54583	2.86528	2.66226	0.38024	0.55831	0.53103	0.126466	1.08719	0.908827	1.31582	1.33073
3010026O09Rik	ILMN_1247302	200.889	202.38	184.514	137.203	152.082	6.09194	10.7299	1.46531	6.06925	10.6431	ENSMUSG00000020381	1.47705	1.83566	1.79343	0.412216	1.07437	1.47569	1.05376	0.434076	0.29311	0.50421	0.0343371	0.00263539	0.251084	0.396061	0.1485	0.47111
3110002H16Rik	ILMN_2747331	570.922	531.001	614.286	471.324	548.235	30.5093	17.6657	53.8526	31.6636	59.2471	ENSMUSG00000024410	17.8353	14.6935	13.2752	11.7119	13.2314	12.4144	9.41456	7.96295	1.46647	2.99891	0.928007	0.482318	0.543053	2.55425	2.47874	0.750877
3110009E18Rik	ILMN_1235047	413.752	352.511	408.945	396.116	415.798	27.1372	5.52389	42.6022	4.38258	12.2437	ENSMUSG00000026388	1.89514	1.78099	1.87068	1.20637	1.95887	2.30646	1.23011	1.9262	0.534813	0.248852	0.19514	0.344287	0.194991	0.212867	0.445049	1.21481
3110040N11Rik	ILMN_1255496	396.384	387.714	419.167	431.22	515.477	31.9532	20.5321	41.6787	12.6937	39.5242	ENSMUSG00000025102	7.6901	6.03017	7.33965	8.28805	5.93035	7.54859	4.98077	12.514	0.00250316	0.416769	0.598226	0.92421	0.759099	1.81453	0.876891	2.16375
3110043O21Rik	ILMN_2438727	338.163	298.25	317.924	348.383	370.722	18.9686	6.3668	28.5714	23.407	6.36887	ENSMUSG00000028300	11.9712	11.3366	11.3523	12.2151	7.90258	8.34821	6.88564	8.7201	0.153371	1.00098	0.388979	0.527572	0.56262	0.940427	2.18624	1.91415
3632451O06Rik	ILMN_2753589	416.162	333.727	294.168	296.383	466.744	63.1718	37.5623	18.7096	27.3045	82.4926	ENSMUSG00000036242	6.8875	3.85905	2.52956	4.22787	5.35585	4.55515	2.10824	3.79437	0.67405	0.403242	0.454599	0.913589	0.37686	0.925929	1.32686	1.25302
3830406C13Rik	ILMN_2683283	441.536	505.114	443.084	494.055	497.948	17.161	43.2235	15.8262	36.6107	19.3035	ENSMUSG00000033111	7.32257	7.64393	7.82743	6.38912	6.48774	6.1711	5.63165	7.89817	2.02518	0.936287	0.213914	0.156313	0.41758	0.493987	0.945265	0.978706
4833420G17Rik	ILMN_1223318	287.369	305.959	282.475	185.106	240.911	36.5876	4.37744	7.19676	14.1785	33.7354	ENSMUSG00000062822	10.3834	8.47058	8.33998	4.79526	6.73989	6.86294	8.06628	2.42249	0.39902	0.215257	0.463671	0.146781	1.09029	2.00286	1.72729	0.468444
4833439L19Rik	ILMN_2724226	975.291	1370.79	1257.26	1067.7	1477.99	213.518	52.5499	199.763	108.95	271.932	ENSMUSG00000025871	30.2335	27.5659	31.7709	38.8818	22.717	23.3957	20.4609	30.2999	5.67524	3.09423	0.463721	2.95005	1.04053	2.01359	4.81495	6.16611
4930402H24Rik	ILMN_1218703	526.214	398.093	393.7	401.062	301.915	173.177	52.5244	38.6465	53.7315	36.9601	ENSMUSG00000027309	34.3127	28.8546	23.3402	17.4327	19.6392	20.2797	25.3776	13.2932	2.73184	1.55938	0.710642	1.91237	3.81447	3.83172	3.10581	1.35694
4930430F08Rik	ILMN_1232440	193.971	177.914	240.031	208.257	255.787	10.1766	5.05555	12.5678	15.9315	19.9559	ENSMUSG00000046567	2.66274	2.6351	2.35616	1.5043	2.38689	2.41091	1.34056	1.26878	0.69213	0.128467	0.0257528	0.0994899	0.366518	0.606798	0.101515	0.0878509
4930453N24Rik	ILMN_2888766	1114.68	1188.39	1227.21	1310.83	1292.58	52.148	79.2674	51.391	101.729	133.943	ENSMUSG00000059920	11.5061	12.512	10.822	13.1986	7.1623	8.45713	5.72407	8.10629	0.95516	0.0349311	0.709087	1.20533	0.367141	0.744888	0.683183	0.184223
4930523C07Rik	ILMN_1253602	286.497	450.054	445.135	356.679	296.56	10.7426	16.969	62.8147	11.815	34.597	ENSMUSG00000090394	4.93405	6.81771	6.99421	5.40144	2.06581	3.10678	5.20074	1.61629	0.74995	0.932568	0.631786	0.64206	0.29778	1.08632	0.359293	0.187086
4930523C07Rik	ILMN_1253602	286.497	450.054	445.135	356.679	296.56	10.7426	16.969	62.8147	11.815	34.597	ENSMUSG00000050883	1.71e-07	5.3e-33	1.55e-31	2.8e-18	0.0396853	0.0749907	0.0744473	0.731395	2.42e-07	7.5e-33	2.19e-31	3.96e-18	0.068737	0.129888	0.0811021	1.03435
4931406C07Rik	ILMN_2612325	217.41	219.122	198.127	140.08	190.051	24.6451	16.95	13.7807	9.76627	18.1557	ENSMUSG00000031938	7.09433	5.5552	5.40111	2.69671	4.83034	4.91729	4.37132	1.73327	0.664885	0.192863	0.13353	0.672027	0.586608	1.20095	1.01634	0.256326
4931406P16Rik	ILMN_2601441	926.191	997.427	1060.02	639.02	515.207	188.014	78.5069	61.1509	8.87804	81.6957	ENSMUSG00000066571	19.6693	18.9393	17.8402	12.157	6.71317	10.1083	21.7311	3.63302	1.02658	1.14537	0.917117	1.25851	2.16234	3.75817	0.950143	1.29765
4933411K20Rik	ILMN_2605417	507.522	519.64	477.65	478.771	491.437	21.1359	32.1203	11.5698	6.74112	13.2262	ENSMUSG00000031631	5.93059	5.58312	5.17837	3.80273	3.7017	3.86033	3.15517	2.56467	0.787689	0.00581949	0.101449	0.56833	0.185067	0.125103	0.939143	0.0530401
4933426M11Rik	ILMN_1254551	425.346	497.742	568.923	716.433	647.868	52.0345	42.4663	28.9317	42.6551	46.4683	ENSMUSG00000021133	16.5893	16.935	18.6448	28.1806	9.66595	10.8033	12.6448	16.9151	2.01907	0.031042	0.00410122	1.54977	1.8988	1.3657	2.61818	2.93202
5031439G07Rik	ILMN_2428798	199.048	303.086	292.874	409.795	439.61	22.4224	15.4232	45.0946	53.3948	32.5483	ENSMUSG00000036046	6.77287	6.89718	7.24104	10.2851	2.7681	3.57242	4.55141	5.53765	1.41654	0.542704	1.27262	0.111652	0.456757	0.434251	0.391115	3.19435
5033430I15Rik	ILMN_2593994	417.124	393.685	535.685	393.762	479.803	31.7183	27.6998	45.1704	21.9063	45.6615	ENSMUSG00000038152	2.79118	2.376	1.94426	2.33338	2.07666	1.7417	1.34009	0.605183	0.419526	0.018604	0.777294	0.210187	0.86408	0.87847	0.11477	0.0188246
5430405H02Rik	ILMN_2498143	186.346	152.187	162.689	144.695	153.451	8.27798	7.06282	10.9617	13.564	15.199	ENSMUSG00000085741	1.3136	1.25743	1.15972	0.549027	1.01398	0.659119	0.62597	0.322921	0.0841881	0.225362	0.0531532	0.0330389	0.127884	0.137752	0.0114008	0.142119
5430417L22Rik	ILMN_1226555	1421.62	922.755	923.689	987.021	1002.2	211.954	80.0648	51.0529	46.0334	83.2678	ENSMUSG00000074918	20.8905	12.0713	10.0288	11.9706	9.83586	6.07267	4.57408	4.29061	3.43095	0.337714	0.752821	0.398313	0.341443	0.975078	1.52765	4.7625
5730455P16Rik	ILMN_1226103	297.616	313.279	399.297	635.333	598.183	48.17	32.1873	21.0583	30.867	5.22743	ENSMUSG00000057181	8.28474	8.955	8.48103	11.455	5.78174	6.0431	5.06539	10.0079	1.30414	0.485139	0.264345	1.40311	0.324313	0.458991	1.77711	1.70076
8430408G22Rik	ILMN_2894211	1031.5	1225.77	1702.97	836.614	907.711	196.24	22.2865	376.493	101.223	246.331	ENSMUSG00000048489	13.7445	11.8844	13.8948	21.3173	9.09047	10.2068	16.8143	18.2777	2.13857	2.45727	1.46633	1.79025	2.51255	3.31559	0.899047	6.6217
9030624J02Rik	ILMN_2872639	431.626	407.269	427.791	409.472	426.921	28.245	32.0726	32.0146	24.2883	53.6242	ENSMUSG00000030982	13.5467	10.4318	9.61524	7.37632	8.78976	8.49546	8.23127	5.90137	0.20195	2.42767	0.5635	0.511769	0.890962	1.61717	1.68704	1.44441
9130011E15Rik	ILMN_1233304	214.799	226.412	243.456	266.32	381.822	28.7623	7.20475	7.25937	2.74102	68.9807	ENSMUSG00000039901	6.80356	6.21353	5.67584	5.94645	4.77048	4.57973	3.41372	6.03011	0.0754978	0.524631	0.238641	0.0685186	0.854836	1.05921	0.917298	0.246667
9130221H12Rik	ILMN_2607972	178.222	176.23	209.171	201.054	192.425	11.5474	5.87472	1.60853	16.4588	1.26299	ENSMUSG00000090330	4.10424	3.18573	3.44043	2.84117	1.32109	1.3666	1.74859	1.51785	1.2925	0.188486	0.602547	0.0593192	0.195762	0.464697	0.116184	0.308815
9330158H04Rik	ILMN_2660943	281.178	318.024	565.994	928.508	878.772	13.9263	23.2299	48.5147	27.662	71.1896	ENSMUSG00000073154	6.38711	9.78252	9.53941	24.5393	6.94439	8.2657	8.59868	26.8094	1.17732	1.51333	2.86872	0.605142	1.94934	1.86201	6.99701	0.586757
9430016H08Rik	ILMN_1238912	762.464	627.45	618.69	787.598	749.067	7.68287	17.3415	44.117	69.4974	50.3571	ENSMUSG00000025971	7.937	7.28448	7.03289	7.20237	5.23779	5.49673	3.4583	5.63672	0.231125	0.0925037	0.097008	0.0409061	0.910982	0.409355	0.851207	1.74698
9430020K01Rik	ILMN_2474515	196.187	282.755	269.589	248.034	196.531	7.34881	42.4322	31.11	33.641	13.806	ENSMUSG00000033960	14.9895	18.5509	21.8389	15.7158	2.59546	6.42977	25.2158	2.19255	1.9053	0.899935	1.7066	0.0351432	1.90378	5.4378	1.52239	1.51032
9430023L20Rik	ILMN_1238679	459.411	470.246	414.246	395.753	468.397	23.2891	20.3515	7.8254	12.8647	31.7944	ENSMUSG00000037204	13.0129	11.5188	10.5948	9.22953	7.15641	8.33295	6.88794	10.4702	4.75426	0.0181726	0.711137	0.75099	0.698326	1.02792	0.732599	2.83684
9430038I01Rik	ILMN_2601254	274.066	229.336	260.921	289.058	275.18	44.9145	20.1	7.8423	16.0722	18.8486	ENSMUSG00000040139	4.41719	3.49572	3.41923	3.11061	3.03112	3.03697	2.06073	2.50544	0.393067	0.553502	0.371288	0.793876	0.0855032	0.486718	0.128189	0.344453
A230046K03Rik	ILMN_2720820	773.541	821.113	852.024	839.727	763.306	49.9693	55.1012	40.566	59.4052	29.7696	ENSMUSG00000034560	6.5827	7.95267	6.95688	4.47056	3.55832	4.37377	4.74768	2.50915	2.50193	0.320079	0.087957	0.390507	0.493869	0.0987158	0.410322	0.163264
A230050P20Rik	ILMN_2839745	220.724	246.585	243.486	234.953	220.747	33.0549	15.555	25.5998	8.97978	13.688	ENSMUSG00000038884	1.74657	1.69683	1.99706	1.3794	0.249252	0.512757	1.43446	0.14209	0.61502	0.230489	0.209466	0.0236386	0.094187	0.297897	0.329549	0.015941
A430005L14Rik	ILMN_2800881	304.937	397.244	380.649	366.972	356.539	41.3473	33.4853	21.89	28.1493	32.4263	ENSMUSG00000047613	6.87875	7.14767	6.9647	5.85963	4.50891	5.18045	3.83077	4.89683	0.321019	0.166092	0.998265	0.0570423	0.244331	0.534387	0.315364	1.20402
A930005H10Rik	ILMN_1250135	467.826	369.72	306.37	501.143	408.015	61.9742	17.1403	21.0112	23.1923	57.3766	ENSMUSG00000054426	3.01477	3.2545	4.2513	4.12709	4.82483	5.00289	3.57264	3.58332	0.0958766	2.65917	0.700036	0.312251	1.73385	0.915315	1.82271	1.19696
Aaas	ILMN_2686898	368.001	288.711	244.261	253.679	276.664	52.27	4.0244	9.16384	14.122	4.77473	ENSMUSG00000036678	7.05555	7.97009	5.8232	3.57403	5.60619	7.04755	5.27329	2.57769	0.356205	0.179768	0.475494	0.084478	1.02002	0.518604	0.532494	0.267993
Aagab	ILMN_1238583	567.751	442.918	480.326	463.509	509.287	61.1278	38.4578	27.2818	19.0286	32.6197	ENSMUSG00000037257	15.0321	12.6364	11.9007	7.80333	9.6029	9.56209	5.7748	7.30809	1.53845	0.353129	0.425749	0.610735	0.0530343	2.26019	1.51141	1.8995
Aak1	ILMN_2435373	1768.86	1407.37	1279.04	1333.82	1382.37	167.678	218.448	71.3329	92.7972	133.808	ENSMUSG00000057230	11.7893	10.2677	7.78671	7.19505	5.65099	6.03918	4.13734	8.29893	0.394283	0.162493	0.941315	2.58171	2.57923	1.57485	0.960565	5.71083
Aamp	ILMN_1234981	1466.15	1388.68	1012.05	1485.36	1013.59	233.775	180.11	34.3203	109.041	300.987	ENSMUSG00000006299	44.4046	37.2561	40.7657	40.8923	29.0561	29.696	25.921	36.3156	7.28695	2.74831	1.34258	0.26163	3.58353	4.53581	5.25038	3.15992
Aars	ILMN_1258394	760.343	592.284	546.398	684.094	624.293	68.3316	40.8517	47.4043	30.3669	22.3836	ENSMUSG00000031960	15.157	15.9114	13.5898	13.8552	8.025	8.11915	7.11013	11.445	1.15859	0.19502	0.62084	1.39123	1.38651	1.36104	1.40795	1.54623
Aarsd1	ILMN_2918440	305.19	256.186	241.452	312.851	280.623	49.4807	18.3695	49.4192	33.929	16.9714	ENSMUSG00000075528	52.3306	50.3518	47.0616	59.1268	40.1358	34.7777	20.0884	53.2167	3.19711	7.44555	3.18792	0.34825	7.25595	8.44802	4.71668	5.53523
Aasdh	ILMN_1221418	210.268	196.086	219.989	212.23	297.331	8.9863	5.10194	6.98858	11.8902	63.2541	ENSMUSG00000055923	5.82151	5.15852	3.59195	6.41406	3.48895	2.77659	2.95513	2.71313	0.987687	0.408983	0.0808506	0.300209	0.57354	0.376978	0.0646326	1.42828
Aatf	ILMN_3122864	194.908	174.747	178.057	209.681	223.916	11.4606	5.69884	3.39886	29.5113	19.1879	ENSMUSG00000018697	6.78256	6.14858	5.42098	4.7489	3.04733	3.56777	3.30738	3.95811	0.673017	0.944829	0.131649	0.233522	0.673436	0.1533	0.617939	0.246186
Abat	ILMN_1248367	338.278	184.817	155.668	220.227	350.35	11.2397	14.6346	8.46704	6.79756	73.5995	ENSMUSG00000057880	6.91325	2.64656	2.03357	4.78533	1.72342	1.05451	1.37014	3.22257	0.728914	0.0815294	0.090538	1.05668	0.503935	0.451882	0.53337	0.823284
Abca3	ILMN_2514655	502.026	658.092	642.179	516.13	553.746	123.343	23.6659	18.9149	23.9488	28.1729	ENSMUSG00000024130	7.89784	6.9016	6.56773	5.70323	3.99811	4.20788	5.51391	3.13478	0.760352	0.00999849	0.0109389	0.078107	0.989129	0.560289	0.952307	0.0640497
Abca7	ILMN_1221703	200.617	206.845	210.499	193.95	278.975	25.7222	13.2236	13.0449	15.2206	46.0594	ENSMUSG00000035722	3.03946	3.04892	2.56277	3.32018	1.6958	1.94014	2.79778	2.16639	0.415517	0.49291	0.0982949	0.074826	0.556571	0.519589	0.165617	0.0726269
Abca8a	ILMN_2686700	285.493	638.737	910.413	878.346	930.53	7.87144	33.0407	22.0275	50.4752	48.2586	ENSMUSG00000041828	9.63476	19.6786	24.1691	19.9971	1.46156	3.69584	6.6827	1.09898	0.273092	0.399445	0.629608	3.78479	0.60788	2.08975	4.31006	0.622056
Abca9	ILMN_1253984	162.727	233.3	333.034	264.781	257.725	3.5752	16.6932	23.9317	12.5558	6.28528	ENSMUSG00000041797	5.78104	7.79913	7.83848	4.29031	0.771438	1.25292	2.15234	0.283021	0.290027	0.199249	0.883997	0.524313	0.0563872	0.621165	1.17784	0.151071
Abcb6	ILMN_2833596	179.626	175.084	227.43	271.588	268.057	4.06624	10.1315	16.3333	0.5036	3.13305	ENSMUSG00000026198	7.03287	8.97606	8.39749	17.4739	5.84943	5.83697	3.2354	14.0085	0.600397	2.2662	2.84809	0.53231	1.04231	0.831856	0.787094	1.34711
Abcb7	ILMN_2647744	548.408	638.469	765.261	633.572	865.627	45.4898	41.8015	35.4337	38.6352	103.152	ENSMUSG00000031333	14.3083	16.0741	14.5901	18.9327	10.4597	10.2136	6.65857	16.8772	2.71076	0.329441	0.969443	1.26417	1.83489	1.26882	0.605463	2.54961
Abcb8	ILMN_2663015	209.823	163.796	187.545	215.011	246.856	15.0491	10.3632	5.89473	7.39291	28.7905	ENSMUSG00000028973	34.4271	29.6349	27.4528	30.6655	23.5187	20.7233	14.2479	33.5446	2.97218	2.85296	0.167726	1.90042	2.58987	4.13381	6.05788	5.7364
Abcc5	ILMN_3048492	392.355	370.521	293.452	244.604	257.364	33.1042	30.6016	5.66138	28.4094	28.2862	ENSMUSG00000022822	30.3023	24.8939	23.3696	12.9102	13.4279	12.3018	15.8114	4.4767	2.89992	0.139229	0.877166	3.14705	2.38634	3.77338	1.4531	0.834867
Abcc9	ILMN_3104271	842.524	1136.01	1131.19	993.547	1184.54	113.628	62.453	109.11	64.9242	159.126	ENSMUSG00000030249	84.1132	72.3406	76.3923	63.2126	56.2124	49.5083	28.8712	50.8845	0.940098	1.06002	3.75368	15.307	7.61188	19.6397	3.55237	1.25625
Abcd1	ILMN_1245447	229.736	210.613	227.384	339.319	251.537	40.5277	16.702	16.1306	32.3209	70.8356	ENSMUSG00000031378	8.08322	7.10872	7.20075	10.9909	4.52775	4.9499	4.3757	6.45552	1.2495	0.183409	0.272901	0.29154	0.723838	0.702516	1.13637	3.4411
Abcd3	ILMN_2925281	789.362	635.238	921.369	988.284	1125.01	80.447	23.0385	42.7473	15.3389	86.8304	ENSMUSG00000028127	32.3012	33.3494	34.4485	55.7187	24.8889	23.345	15.9048	36.6959	1.25483	4.71195	1.4833	5.98538	2.68759	1.70384	6.21615	6.02773
Abce1	ILMN_2982652	210.163	222.428	207.005	219.507	181.671	25.6518	25.7933	23.8843	51.6694	21.5364	ENSMUSG00000058355	26.2263	28.2068	22.9152	18.1757	15.6904	18.1654	11.8768	15.2944	5.12631	1.67712	0.614829	0.628123	3.19739	2.16119	1.29441	1.67188
Abcf1	ILMN_2768926	1044.68	1078.07	1318.17	1316.49	1548.18	53.3471	23.5656	108.196	77	197.338	ENSMUSG00000038762	25.5606	23.9303	24.8286	25.2564	14.0029	15.0859	12.1277	20.0601	2.36732	1.65463	1.24076	3.10887	1.78	1.25682	2.01399	3.21818
Abcf2	ILMN_2789544	706.037	711.224	728.529	1043.06	901.852	117.862	26.6165	52.0033	75.7076	39.2228	ENSMUSG00000028953	16.6795	15.8058	14.5515	17.8466	9.85304	10.7779	7.60387	16.5861	1.00742	0.198838	0.983303	0.683914	1.068	1.60338	0.926208	2.42375
Abcf3	ILMN_2677696	556.349	481.881	562.367	554.106	722.691	59.9012	30.6051	18.5733	39.473	64.4368	ENSMUSG00000003234	14.8301	14.2265	13.9329	15.9528	9.86571	10.751	7.42532	18.2676	1.76176	0.678045	0.0177484	3.10469	1.4146	1.39829	1.44395	3.40154
Abhd11	ILMN_2453209	702.052	665.944	793.359	845.906	898.823	57.3362	43.5468	18.2863	63.7045	13.3504	ENSMUSG00000040532	20.3474	19.2089	19.1201	23.8791	17.8321	17.2846	10.8744	24.7359	0.936351	0.35624	1.10825	0.860266	1.39835	2.28407	3.19719	3.34143
Abhd12	ILMN_2774267	149.42	141.733	154.169	219.099	198.813	7.95632	3.04333	13.2873	5.07177	19.361	ENSMUSG00000032046	11.9012	12.5015	12.9799	21.6072	7.65566	7.96733	8.46838	14.4573	1.73588	0.241831	1.7339	4.17016	1.15454	0.871118	0.853355	2.10711
Abhd14a	ILMN_2773286	197.548	162.507	170.352	181.965	168.921	18.3626	4.93686	4.20708	13.1361	15.8283	ENSMUSG00000042210	10.9762	6.79544	6.01622	6.41739	8.60667	7.97207	4.16317	5.3185	1.20074	0.262846	0.823454	1.06526	1.17011	1.95902	1.56742	0.54146
Abhd14b	ILMN_3007862	405.894	484.097	485.776	476.881	560.983	71.4711	29.9371	18.9196	19.0903	77.6712	ENSMUSG00000042073	3.96136	3.63713	3.68553	4.53479	2.36754	2.26354	3.94141	1.4191	0.0187737	0.134039	0.319237	1.08663	0.196201	0.608924	0.385949	0.518507
Abhd16a	ILMN_2731523	844.639	913.631	850.475	914.677	1014.14	235.837	67.5067	34.7526	40.7528	87.3845	ENSMUSG00000007036	15.9727	14.9158	14.6458	19.3569	10.5505	11.0852	10.6345	18.7934	2.00026	0.294015	0.166453	3.86208	2.44033	0.961371	1.66071	3.08192
Abhd4	ILMN_2713464	252.843	233.576	189.848	185.408	175.724	33.5082	12.4096	24.6888	18.0175	9.89476	ENSMUSG00000040997	29.7101	20.8842	17.3516	14.122	22.4931	22.333	18.0524	8.46679	3.63863	2.37758	0.320249	0.00841457	2.08022	7.93492	5.12883	0.922824
Abhd5	ILMN_2739295	309.894	351.921	503.926	717.226	716.591	25.8654	26.1116	43.1372	54.3882	39.9062	ENSMUSG00000032540	11.5989	14.558	16.1903	23.0017	7.97977	9.34667	7.26108	22.4294	1.45162	1.25971	0.0893783	1.34775	1.2406	1.61294	1.28804	2.25178
Abhd6	ILMN_2526851	152.357	145.955	157.127	231.255	262.075	4.93596	9.35487	10.2779	13.8065	23.5683	ENSMUSG00000025277	1.95937	1.89396	1.80679	3.50834	1.20216	1.38713	1.74873	3.40003	0.111928	0.748734	0.447691	0.16547	0.302538	0.226505	0.338566	0.296398
Abhd8	ILMN_3002505	376.064	301.027	331.413	339.462	248.218	88.7635	17.9501	20.7631	18.6708	63.1464	ENSMUSG00000007950	15.5818	15.6751	14.1605	10.4017	13.4154	13.1504	9.65854	7.83137	3.03448	1.36408	0.996596	4.70068	0.236342	1.02487	2.29057	1.18194
Abi1	ILMN_1234139	635.578	708.292	627.894	505.318	503.399	31.503	107.998	18.956	69.3826	32.6567	ENSMUSG00000058835	17.9272	16.0921	14.6991	10.6744	9.03562	10.2845	15.8829	3.93115	0.114481	0.0611647	0.266014	0.500137	0.973677	2.89288	1.33332	0.168221
Abi2	ILMN_3006643	832.526	736.398	707.806	510.533	507.915	48.5133	52.94	40.2948	0.915881	48.958	ENSMUSG00000026782	12.9595	13.0381	10.2075	4.82607	5.87329	5.89355	6.06746	2.75586	0.521986	1.04489	0.359677	0.207168	1.33	0.580732	0.657367	0.720273
Abi3	ILMN_1223041	278.037	305.643	287.529	259.835	215.949	54.5541	16.4339	7.53219	19.1227	29.5817	ENSMUSG00000018381	4.34638	4.01456	4.52632	4.48341	1.1147	1.47673	6.39205	0.896068	0.554923	0.0346765	0.0146159	1.35465	0.830885	0.96332	1.65604	0.0736862
Abr	ILMN_2687062	264.479	230.052	234.071	233.612	201.28	18.6671	18.5928	27.2546	21.1296	33.6714	ENSMUSG00000017631	19.105	15.1788	15.3501	10.4796	11.8786	10.8132	9.45185	5.21397	1.28976	0.0355675	0.675075	0.45573	1.86159	0.246341	2.53354	1.58453
Abtb1	ILMN_2699477	207.372	257.233	181.044	214.52	204.62	47.9929	26.2773	19.9935	6.4214	4.06415	ENSMUSG00000030083	10.4962	7.56496	8.22016	7.01293	5.75731	6.43505	5.20438	9.21209	2.1796	0.284009	0.461981	0.117726	0.362905	2.78728	1.48723	4.45027
Acaa1a	ILMN_2762728	1435.93	1716.89	2029.86	1999.9	2228.49	79.5367	316.69	151.506	163.969	278.851	ENSMUSG00000036138	22.3986	18.5886	21.8234	20.7497	17.7345	17.3223	12.9524	21.1924	3.63545	7.19106	0.524249	6.49796	1.34997	2.31522	3.02999	3.39899
Acaa2	ILMN_2704822	7388.07	7256.51	7938.65	5341.83	6077.69	723.96	634.183	461.356	256.883	642.341	ENSMUSG00000036880	339.032	312.913	321.536	394.657	380.508	371.021	166.267	431.175	55.6394	68.7824	0.141421	26.9592	11.4238	128.811	51.1838	44.4777
Acaca	ILMN_1258600	296.927	218.149	197.611	219.17	215.181	57.3867	8.99994	16.1312	10.1812	15.2935	ENSMUSG00000020532	3.23237	1.89628	1.39334	1.34627	1.80064	1.23943	1.31668	0.662249	0.432997	0.210895	0.336427	0.233091	0.412204	0.324064	0.140875	0.180232
Acacb	ILMN_2421890	949.079	1024.1	1117.9	1185.36	1356.43	54.5092	91.5787	123.433	121.705	208.608	ENSMUSG00000042010	40.5175	33.9746	32.8665	51.6681	24.1452	19.28	9.86228	44.6461	4.20007	7.03918	0.169847	1.4553	2.95637	3.27643	5.49603	0.216728
Acad11	ILMN_2689265	203.727	239.207	319.621	717.771	765.074	16.3477	11.1854	25.3273	86.0265	86.6866	ENSMUSG00000090150	11.2813	12.6859	18.0364	65.578	9.403	7.79982	5.78364	74.3233	0.397182	1.48061	3.1346	1.29846	0.53421	1.36719	2.75913	0.843791
Acad8	ILMN_2615170	240.977	232.925	286.708	276.973	325.303	17.7558	19.8458	22.6698	4.32138	48.6902	ENSMUSG00000031969	17.06	17.0815	18.4165	16.5191	12.5591	12.5235	10.3352	19.709	2.03696	0.273155	2.04014	0.101328	1.38331	1.74087	2.34025	0.698763
Acad9	ILMN_2656805	218.973	220.383	193.911	216.436	182.968	18.6458	13.9128	24.4498	10.4836	13.9874	ENSMUSG00000027710	17.476	18.8763	17.4231	13.9628	12.9093	13.277	7.89012	15.9466	1.80178	1.07105	0.317067	0.994051	1.18412	0.95568	1.25806	0.132795
Acadl	ILMN_2689473	4302.12	3511.78	3014.56	3246.68	3162.7	606.926	272.636	37.0572	84.9502	178.888	ENSMUSG00000026003	588.929	621.619	581.899	583.115	506.446	531.462	231.784	598.73	5.44119	44.9564	5.53311	3.88838	32.9596	147.1	67.6709	106.724
Acadm	ILMN_2810473	13422.5	19280.2	24102.2	21570.3	30130.3	1285.1	280.208	1840.5	695.852	4722.97	ENSMUSG00000062908	191.9	267.442	299.87	364.421	158.079	181.297	104.222	359.055	11.6383	44.0308	15.5698	11.0245	12.7173	44.8182	31.7174	66.9383
Acads	ILMN_2806676	833.367	1047.86	899.609	1085.05	1128.69	242.596	92.6527	55.5099	31.2884	66.2796	ENSMUSG00000029545	60.4102	69.4835	74.1696	91.9321	57.553	54.3848	34.0829	82.2481	8.46456	8.647	0.454104	0.878297	5.89032	11.1954	10.5819	7.77273
Acadvl	ILMN_2956932	4673.78	6113.62	8391.46	6886.26	7973.65	620.875	336.132	513.247	594.266	1082.29	ENSMUSG00000018574	258.864	318.476	364.889	449.959	271.89	268.587	134.488	468.588	15.8109	81.7451	4.6669	10.1229	22.9256	77.9023	47.7617	46.8416
Acap3	ILMN_1236232	187.182	189.458	241.245	185.378	195.674	4.75476	2.84882	11.557	9.43255	12.3924	ENSMUSG00000029033	7.21145	8.94844	7.83451	5.13958	3.00185	3.84553	6.34547	1.62658	1.38962	0.308101	1.10503	0.634261	0.786675	1.20275	0.887306	0.633412
Acbd3	ILMN_1235783	648.506	650.396	653.009	583.602	611.908	147.468	37.0012	25.1081	67.8001	47.9099	ENSMUSG00000026499	17.7187	17.0153	15.6519	12.0881	9.18025	9.23338	8.99366	5.89989	0.294227	0.284964	0.663125	1.39816	1.63354	0.0706299	1.13893	2.25985
Acbd4	ILMN_3150296	251.728	231.424	249.868	303.998	306.921	50.9322	11.7341	19.3538	31.7112	10.8965	ENSMUSG00000056938	9.61823	12.001	13.9804	9.93723	6.30226	8.5857	6.5223	8.69073	1.62688	2.53427	0.663054	1.12878	0.902794	0.812277	1.16627	1.44121
Acbd6	ILMN_1232903	367.154	353.874	306.761	332.854	321.652	48.3306	23.4546	15.6815	21.9428	43.307	ENSMUSG00000033701	18.7771	17.1758	15.3172	18.7563	12.3612	13.2323	10.3609	16.1813	1.31932	0.0265872	0.580393	1.70575	0.4416	0.378125	1.14689	10.2355
Acd	ILMN_2930819	916.004	925.079	683.482	509.071	479.488	156.392	117.271	12.014	56.9634	22.8225	ENSMUSG00000038000	8.46488	7.50262	7.33532	4.05813	6.20706	7.25973	8.00024	1.94243	1.46036	0.819678	0.0616314	0.44366	1.21157	0.296409	1.35405	0.0668428
Acer2	ILMN_2629112	707.896	433.108	402.51	482.674	605.269	176.021	41.0349	6.22219	53.8719	47.3922	ENSMUSG00000091609	0.196489	0.0717916	0.0795748	0.150931	0.0419038	0.0891646	0.127943	0.056155	0.144146	0.0225563	0.00786727	0.0576921	0.0374393	0.0392374	0.0742952	0.0794152
Acer2	ILMN_2629112	707.896	433.108	402.51	482.674	605.269	176.021	41.0349	6.22219	53.8719	47.3922	ENSMUSG00000038007	7.53834	4.38319	4.33216	12.1032	1.8833	2.14233	5.35075	2.0756	0.994878	0.222088	0.285042	4.78594	0.822221	1.2464	0.408411	1.51788
Acer3	ILMN_2681057	349.853	297.807	282.564	246.745	248.569	10.0874	13.2795	2.40387	16.5674	2.47184	ENSMUSG00000030760	4.58228	4.23684	3.52312	2.36264	3.05848	3.74144	2.86009	2.17768	0.227512	0.650277	0.337255	0.488038	0.556192	0.957542	0.228109	0.0293449
Acly	ILMN_1240770	1724.11	1441.13	1466.49	1027.09	969.674	222.262	102.373	22.6514	44.5384	35.1712	ENSMUSG00000020917	21.8126	18.7972	13.6493	9.7434	10.1963	10.4985	13.8129	5.82991	2.19097	1.53435	1.90332	1.24635	2.16513	2.24941	0.948158	1.7234
Acn9	ILMN_1254730	422.757	458.315	576.897	613.385	785.057	31.3304	37.3647	37.5357	36.7214	108.64	ENSMUSG00000042505	2.85944	2.62877	3.79943	3.59273	3.09014	3.17621	1.6127	4.47194	0.35098	0.120887	0.919232	0.598948	0.406386	0.28224	0.174409	1.0049
Aco1	ILMN_1216382	173.034	178.018	170.898	171.473	154.726	5.81794	13.8287	4.41202	5.29431	13.1242	ENSMUSG00000028405	15.3497	14.8178	14.0411	13.9162	9.11055	9.56286	7.47926	12.2029	1.90968	0.510743	1.22139	0.358291	1.33495	0.937737	1.75806	3.83045
Aco2	ILMN_2748837	7764.14	8680.8	10932.6	10552.2	11531.6	934.321	1228.79	618.229	390.84	602.047	ENSMUSG00000022477	385.075	407.645	410.161	498.067	346.984	344.644	193.4	585.9	37.1563	34.9622	31.9987	24.2156	45.0729	53.6041	74.3749	0.16617
Acot13	ILMN_2961626	10718.8	11443.2	10794.5	14940.4	11763	869.956	581.216	1300.55	1014.28	2478.02	ENSMUSG00000006717	104.511	150.632	145.18	247.656	109.594	130.491	63.4072	223.49	1.31239	4.67115	9.05167	2.7061	4.37053	35.9283	13.5955	71.7162
Acot2	ILMN_2745889	496.67	313.549	337.11	220.777	277.752	11.7513	18.4009	19.0983	17.7965	27.0779	ENSMUSG00000021226	115.326	58.7961	56.9317	40.4828	66.7935	67.0107	20.7043	26.3477	9.68241	18.2332	6.37881	0.0218496	10.3177	39.6363	4.89283	13.5523
Acot7	ILMN_2632264	2019.21	2359.79	2660.94	3792.68	3999.67	229.783	73.2042	221.893	256.7	488.643	ENSMUSG00000028937	22.6746	26.2418	24.8855	32.4343	19.1643	26.0018	18.3672	40.0936	3.60186	0.879287	3.55731	0.280014	1.28928	5.79854	3.36535	6.03777
Acot8	ILMN_2983587	276.02	282.851	338.797	368.414	439.975	27.5305	13.3739	10.489	31.9827	31.2586	ENSMUSG00000017307	5.27137	5.61294	4.42692	5.4417	3.49031	4.05964	3.28246	4.11949	0.528654	0.00537401	1.19748	0.0831063	0.609347	0.710563	0.687446	0.981344
Acox3	ILMN_2949844	223.862	227.753	249.965	316.417	336.554	15.3836	19.0697	13.8919	7.61616	20.1084	ENSMUSG00000029098	9.97794	9.67545	8.71754	8.50926	3.91831	5.89027	5.13628	6.64473	1.11859	0.255435	0.355745	1.55134	3.39356	1.36429	1.30342	0.480345
Acp1	ILMN_1226402	1452.06	1311.73	1083.14	1536.24	1171.27	198.204	33.882	71.1185	56.7364	221.877	ENSMUSG00000044573	1.2699	1.14793	1.23621	0.84767	0.964119	1.45629	1.01933	1.17104	0.216813	0.046563	0.228551	0.161343	0.251281	0.180491	0.277681	0.0115329
Acp2	ILMN_2513205	226.23	206.704	216.982	246.659	221.808	12.9934	8.97605	14.0745	15.5398	17.1296	ENSMUSG00000002103	9.39165	8.86129	8.17023	7.50212	4.77762	5.37383	5.07619	3.35673	0.895409	0.505454	0.557928	0.816425	0.57994	0.281369	1.15659	0.355859
Acp6	ILMN_1242352	591.787	437.427	512.414	538.317	623.914	40.6851	33.6524	36.842	29.7953	73.0996	ENSMUSG00000028093	18.9688	13.8562	12.3244	15.6344	13.3599	10.9738	8.41479	16.7489	0.94526	1.6395	1.81437	0.14128	2.35587	0.890267	4.08695	2.47933
Acpl2	ILMN_1254634	702.028	399.937	466.109	429.675	375.765	42.6112	18.0923	20.9565	40.9762	56.8137	ENSMUSG00000043587	9.94932	6.34394	5.09823	3.46832	5.41058	4.32846	2.46484	1.47576	0.184527	0.0332269	0.43002	0.84338	0.887674	0.495523	0.61564	0.780699
Acsl1	ILMN_2622671	2511.2	1474.97	2258.8	2371.63	2186.88	557.599	221.854	367.138	249.93	279.336	ENSMUSG00000018796	215.615	189.888	190.118	327.643	171.754	172.801	63.0273	251.92	16.6849	51.2674	0.795495	13.1522	11.022	61.3061	29.8019	17.7866
Acsl5	ILMN_2892222	797.61	733.222	798.371	671.714	612.128	57.212	94.294	37.6742	52.352	24.621	ENSMUSG00000024981	9.25749	9.83774	7.66775	7.30267	2.96344	4.14013	7.22827	1.53798	1.2953	1.14489	2.21517	0.529248	0.543328	1.03361	0.759451	0.406919
Acss2	ILMN_2734181	476.883	370.588	615.93	779.066	827.56	15.5584	18.368	22.3146	28.4878	49.9801	ENSMUSG00000027605	9.95614	10.3513	9.33321	16.7907	8.34377	7.63875	4.14408	11.8319	1.10557	0.962676	0.634805	0.235679	0.844182	1.26778	1.83249	1.94681
Acta2	ILMN_2693895	22792.9	16546.4	14868.1	6147.13	3904.61	2511.55	3710.4	638.639	987.969	839.543	ENSMUSG00000035783	301.981	191.011	172.958	203.532	280.962	173.737	137.348	74.7259	6.03516	20.1087	37.4653	118.892	5.09734	75.7899	34.9311	39.5119
Actb	ILMN_1377923	6898.27	6007.36	5557.96	4553.47	3889.9	1545.91	234.397	276.652	157.266	371.469	ENSMUSG00000029580	347.118	387.752	324.332	179.48	73.0525	92.1768	180.648	39.2071	78.6204	38.3075	6.68428	33.5501	15.6904	41.4559	37.1152	15.1727
Actc1	ILMN_2598916	35858	34474.7	32055.5	29239.8	27489.6	3771.05	2643.27	969.237	522.408	2011.21	ENSMUSG00000068614	6337.48	5675.6	4987.7	7579.09	4476.69	4215.96	2490.33	5908.54	501.112	628.073	11.7733	706.004	834.3	1333.01	848.002	870.222
Actl6a	ILMN_1254256	684.264	656.65	525.443	342.668	445.718	23.8061	37.2197	44.1895	30.2731	77.482	ENSMUSG00000027671	16.1987	15.0898	11.4072	8.43791	11.5284	12.8799	10.7143	7.39637	1.1255	0.264529	0.358574	0.349898	1.25558	1.05744	0.844354	0.184767
Actn1	ILMN_2844996	1484.15	1067.8	699.698	532.907	437.746	69.6374	75.907	18.5	19.787	78.2659	ENSMUSG00000015143	29.9803	25.0435	18.6853	10.811	15.6443	13.7535	17.3094	4.23083	5.87846	1.32377	0.951836	2.13925	2.66262	2.12031	0.630875	0.30325
Actn4	ILMN_2673599	667.36	446.919	474.863	403.975	272.21	150.772	44.5918	64.0345	24.9876	71.4127	ENSMUSG00000054808	72.3206	57.8254	45.9695	28.7034	30.6938	33.0232	56.3403	8.97717	5.81242	2.86187	1.68199	3.97875	11.3487	11.5154	1.73362	0.466125
Actr10	ILMN_1233481	1625.81	1412.15	1352.36	1245.89	1168.59	41.8792	108.827	59.3211	10.9806	19.807	ENSMUSG00000021076	15.3585	14.1668	13.4398	11.5563	12.7874	14.4653	10.396	12.5811	1.24741	0.118794	0.426951	0.361332	1.69666	1.09441	2.59262	3.04706
Actr1a	ILMN_2728697	971.234	1003.58	820.154	629.777	745.013	370.281	195.076	52.9389	30.7709	60.3963	ENSMUSG00000025228	43.8867	44.7141	37.5701	29.5734	29.2732	31.0855	27.3282	18.4906	6.56131	2.68121	0.114198	0.0293449	3.16917	0.514554	4.50771	1.23447
Actr1b	ILMN_2489210	583.439	704.769	802.111	801.805	858.324	53.4139	19.1478	51.152	17.4485	43.6892	ENSMUSG00000037351	37.3411	37.2476	33.7739	29.0969	24.9903	26.8892	22.0592	24.0926	5.3878	0.465559	3.68049	3.09776	2.70396	1.02944	3.277	4.0542
Actr3	ILMN_2851875	3570.98	3226.74	2505.73	1579.55	1091.16	218.499	85.5985	124.637	74.0391	280.784	ENSMUSG00000026341	50.2701	48.0224	38.7081	19.6359	34.137	36.7201	27.9458	11.7764	11.4029	4.20778	1.1458	0.227759	3.87991	1.98107	1.46328	4.40907
Actr3b	ILMN_2933346	178.074	161.279	232.317	264.429	374.376	10.5347	12.198	13.3524	16.2069	73.0929	ENSMUSG00000056367	10.2762	11.8376	12.0985	16.1138	9.33019	10.48	5.32796	18.5011	0.801803	0.334603	2.16382	1.68348	1.43079	1.18089	0.638323	3.93031
Acvr1	ILMN_2660103	401.105	383.966	429.791	286.322	384.89	42.5384	25.6275	16.4914	17.0956	57.5269	ENSMUSG00000026836	12.6772	10.5776	9.5884	6.95195	5.70888	6.32911	8.7682	3.20721	0.604011	0.745573	0.680102	0.154623	1.37586	0.844853	1.03176	0.456027
Acvr2b	ILMN_1230145	284.68	299.044	320.987	212.14	290.839	15.8616	34.9032	13.9045	11.5753	52.1637	ENSMUSG00000061393	2.05221	1.46551	1.49033	0.923849	0.697142	0.799911	0.983239	0.361335	0.339333	0.107021	0.35168	0.213406	0.0634528	0.201263	0.158392	0.197676
Acy1	ILMN_2945472	326.141	255.114	281.721	367.289	442.84	20.6846	5.23874	13.6334	7.03681	40.2075	ENSMUSG00000023262	5.68208	5.95583	5.34631	7.4635	4.50237	5.06507	2.50192	6.59992	0.16728	0.0050346	0.67977	0.833785	0.649325	0.551848	0.692325	0.442218
Acy3	ILMN_1240165	306.549	232.629	247.253	441.324	474.472	47.1471	23.8514	3.74438	3.09243	24.0561	ENSMUSG00000024866	4.48417	3.62607	3.63128	10.7861	3.73292	3.33316	3.72359	12.534	0.600383	0.137808	0.0360837	0.423981	0.208633	0.37872	0.638425	1.36019
Adal	ILMN_1242772	218.587	222.26	189.24	170.101	196.968	18.0411	9.24603	8.26268	12.7352	10.5565	ENSMUSG00000027259	7.57355	7.48712	5.47947	4.00412	3.98925	4.7021	3.61661	2.77753	0.947573	1.3584	0.699802	0.823157	0.733739	0.320632	0.755926	0.285996
Adam15	ILMN_3139103	632.588	505.971	562.176	495.176	380.39	197.697	11.3013	61.015	29.7428	90.6659	ENSMUSG00000028041	27.7097	31.5147	35.393	30.1378	6.25679	12.0968	42.6842	4.82592	7.87257	2.36654	2.48774	1.97502	4.41572	9.80653	1.57298	2.45705
Adam26a	ILMN_2965752	151.85	144.184	145.692	164.388	163.643	13.0825	2.47347	3.05044	16.0375	11.9935	ENSMUSG00000048516	0	0	0	0	0	0	0	0	0	0	0	0	0	0	0	0
Adam9	ILMN_2649502	378.856	425.199	387.339	330.136	423.789	68.243	10.9128	30.7621	16.3654	51.2921	ENSMUSG00000031555	20.5016	23.0339	20.0465	16.3013	12.0491	13.4333	10.1658	13.093	1.56759	1.22428	0.624163	0.192899	2.32411	0.80774	0.557103	2.5325
Adamts2	ILMN_2729103	641.006	979.144	908.314	946.919	523.254	39.9216	116.537	38.7155	31.6691	278.106	ENSMUSG00000036545	8.67543	11.529	14.398	5.87098	3.91369	3.55886	5.6273	0.743854	2.16385	0.671044	1.4985	0.183947	1.12298	1.59853	0.710518	0.203445
Adamts5	ILMN_2717496	230.867	209.401	225.002	272.839	170.808	65.3557	15.3413	8.4094	87.2757	47.6541	ENSMUSG00000022894	4.39121	8.26388	8.03211	4.26183	0.608676	1.16721	2.45506	0.151301	0.145883	0.565106	0.199015	0.328981	0.353416	0.566235	1.54329	0.00452336
Adamts7	ILMN_2624328	164.282	212.202	218.967	177.917	165.461	8.69837	18.8985	9.67783	23.107	13.8716	ENSMUSG00000032363	8.2589	9.18965	9.25385	6.40033	6.03394	5.89978	5.66008	3.90306	0.679013	0.800049	1.62359	0.492924	0.940436	1.01613	2.25451	0.0948867
Adamtsl4	ILMN_2459899	216.651	250.221	438.35	496.387	459.335	17.5454	28.918	16.9971	39.6541	4.33736	ENSMUSG00000015850	6.63708	5.32364	7.82888	16.188	5.07331	4.7013	3.6444	11.687	1.46928	1.41315	0.310229	0.0646296	0.489682	1.44536	0.969539	2.72365
Adamtsl5	ILMN_1234747	237.632	300.467	433.238	671.753	812.868	16.9454	12.4077	6.09774	37.247	80.7654	ENSMUSG00000043822	11.7332	16.8377	17.6119	38.3017	6.51509	9.03398	5.52947	26.7121	1.12564	1.7264	1.50154	1.82723	0.973288	2.70416	0.451141	2.68842
Adarb1	ILMN_3105343	391.489	368.875	348.954	282.951	294.648	55.1693	21.3922	8.8412	23.3812	24.7199	ENSMUSG00000020262	8.01727	6.23664	5.89134	4.86791	3.86211	3.51418	7.62818	3.17916	1.36605	0.209657	0.0532876	0.117062	0.833214	1.39109	1.97428	1.89593
Adat2	ILMN_2705097	535.805	444.522	441.804	404.805	412.861	16.1379	25.2191	37.7644	46.161	7.49566	ENSMUSG00000019808	2.37574	2.3956	1.74008	1.72929	1.50017	1.86203	1.41298	1.01448	0.171565	0.405759	0.0528562	0.559279	0.423735	0.229345	0.113836	0.18171
Adck1	ILMN_2656440	221.404	209.858	247.667	318.422	305.27	21.8006	20.3612	11.2226	41.3767	25.9278	ENSMUSG00000021044	9.21771	8.12293	9.26133	12.2502	6.59235	7.03298	4.38951	10.7018	0.868348	0.73607	0.362039	2.18998	0.395842	0.674332	1.45896	1.07692
Adcy4	ILMN_1250417	548.709	667.397	669.36	581.372	416.874	67.1472	20.692	50.226	57.907	86.366	ENSMUSG00000022220	6.06175	5.76302	6.83554	6.76759	1.01311	2.20935	9.11609	1.11311	1.14119	0.720917	0.0563918	0.0268771	0.951347	1.93685	0.385436	0.818161
Adcy5	ILMN_2595815	459.214	469.006	464.918	484.606	352.736	80.4197	39.7026	6.8905	63.7832	63.7219	ENSMUSG00000022840	31.0157	25.5718	23.6242	25.4159	19.2607	15.7275	8.73633	18.407	3.6585	1.26275	2.01914	2.63503	4.01569	1.13507	4.15707	14.1474
Adcy6	ILMN_1249888	1037.89	717.682	698.447	758.318	749.221	228.168	54.4261	38.8316	66.2569	69.3534	ENSMUSG00000022994	70.7451	48.5718	44.9025	42.0118	35.4735	32.4144	22.5702	25.886	3.4714	3.39531	1.49044	1.77993	6.68819	6.26707	6.10137	2.76514
Add1	ILMN_1215275	874.7	874.665	741.009	770.818	616.877	74.6666	37.0076	77.4722	34.482	83.3619	ENSMUSG00000029106	59.0207	51.9651	48.2085	36.8773	38.0324	38.4796	40.1319	27.3398	7.27125	1.75787	1.16121	0.48154	6.14779	2.92747	4.08784	5.82394
Add3	ILMN_2901284	2009.11	1840.98	1839.96	1154.41	1086.17	85.8408	275.763	124.323	49.4621	54.4234	ENSMUSG00000025026	42.7666	33.6887	28.7443	16.7517	22.2678	20.3906	18.4274	8.30798	4.67928	2.5383	0.158604	0.920229	2.28845	0.262463	2.7734	2.08555
Adh5	ILMN_1242178	813.568	736.31	697.975	735.275	687.489	155.131	143.035	68.6919	108.777	46.6299	ENSMUSG00000028138	45.2996	46.469	42.4871	39.2291	34.6898	38.969	25.9866	44.0027	3.06368	4.1807	1.5994	0.686035	2.12917	7.65706	4.95909	5.27721
Adi1	ILMN_3143557	606.633	578.871	614.293	807.388	1110.72	110.778	40.4506	24.4937	32.3531	164.155	ENSMUSG00000020629	15.3003	14.887	16.985	27.0979	11.3956	13.5081	10.3955	30.5551	2.62959	3.07789	2.63977	1.44313	0.732436	2.38459	2.82038	5.25133
Adipor1	ILMN_1213531	3125.54	3001.64	4255.38	4190.38	4257.95	352.525	175.052	172.664	343.008	84.5567	ENSMUSG00000026457	59.4543	60.5215	62.8409	62.9141	48.8575	50.6243	49.0953	44.9942	7.47829	1.15025	1.45176	7.21397	2.14357	6.99033	6.88182	19.0332
Adipor2	ILMN_1260219	1750.05	1955.59	1440.85	1315.4	1662.04	217.732	162.467	128.863	33.0885	188.107	ENSMUSG00000030168	31.8937	29.1802	26.8518	33.0721	20.0745	20.2899	14.773	26.9467	4.4535	1.22506	0.368685	0.286944	1.72757	4.56651	4.28083	0.232214
Adk	ILMN_2986899	2674.02	2769.58	4209.13	6117.86	6312.18	64.315	106.012	141.34	66.3767	353.269	ENSMUSG00000039197	56.0473	53.658	56.3405	100.591	51.3176	57.7115	28.679	105.299	5.08862	0.164756	2.22498	1.04956	8.1648	12.3613	8.81476	3.92515
Adnp	ILMN_2492292	2488.54	2181.38	1919.08	1401.75	1543.58	296.069	142.073	130.157	80.883	105.652	ENSMUSG00000051149	20.9283	14.2527	8.02654	6.19909	8.63662	8.05055	9.9726	2.24579	4.12173	1.74783	1.26743	0.425502	1.75811	1.30685	2.08439	2.11861
Adnp2	ILMN_1237504	213.04	188.117	190.592	174.656	192.959	4.17182	11.1013	18.3868	13.1186	5.77641	ENSMUSG00000053950	6.93345	6.03436	4.72886	3.87771	3.36253	3.67864	3.27899	1.56711	0.103619	0.497294	0.194907	0.350873	0.432612	0.513034	0.445885	0.979084
Adora1	ILMN_1254016	209.937	156.854	210.712	205.78	198.552	13.6933	2.87919	10.5965	31.918	33.9699	ENSMUSG00000042429	4.86099	3.97749	3.3108	3.97073	3.58597	2.889	1.89551	2.98551	0.802609	0.0506925	0.0423628	0.203329	0.347108	0.319949	0.991711	0.760232
Adprh	ILMN_2595704	1947.37	1670.91	1356.86	1154.17	1172.48	284.883	160.474	29.4146	126.209	91.1469	ENSMUSG00000002844	29.5505	22.7238	21.7766	17.2549	16.5956	15.4799	13.3542	13.4855	4.30571	0.00325269	2.74471	2.27809	3.14755	0.245019	1.44277	1.39661
Adprhl1	ILMN_2786973	1942.33	2433.45	2817.03	4391.88	3502.66	242.124	212.959	142.484	120.753	383.373	ENSMUSG00000031448	142.38	147.188	148.375	220.686	75.5756	113.737	67.212	262.8	8.48387	12.3164	2.84328	4.64286	1.83022	36.5102	14.7984	19.8563
Adrb1	ILMN_2457727	186.401	214.365	182.217	184.758	175.643	11.4877	12.5411	21.7357	23.3975	10.0766	ENSMUSG00000035283	16.9137	14.3348	15.2185	11.9327	6.72674	5.80292	3.53462	3.90478	2.65328	0.142058	0.120562	1.60025	0.968025	0.989558	1.9066	0.600687
Adrbk1	ILMN_3000318	664.043	788.113	878.818	928.479	921.483	55.474	36.882	92.1727	55.7606	34.0894	ENSMUSG00000024858	17.919	18.0291	17.2965	21.7823	10.5708	12.2248	15.6239	15.2294	2.07812	0.999071	0.0842871	0.720047	2.39576	1.60672	2.47136	4.81794
Adrm1	ILMN_2601590	654.392	500.488	528.564	656.157	643.142	95.3906	23.5916	33.1769	38.9604	60.6846	ENSMUSG00000039041	11.0244	8.65751	9.36886	9.51946	8.9367	9.08847	7.55395	7.74243	2.47748	0.863285	0.955641	0.830341	1.87303	0.946861	2.27178	0.990091
Adsl	ILMN_2597936	456.27	287.266	395.609	519.119	435.563	39.4413	11.7861	14.9805	33.4659	72.2182	ENSMUSG00000022407	35.471	34.4571	27.528	34.6709	23.5429	26.8978	13.987	22.1702	4.06523	2.18574	0.87752	2.97303	3.73532	6.35724	2.80521	6.74573
Adssl1	ILMN_2958099	5883.97	7787.78	7051.1	7406.08	10540.8	197.551	472.153	419.315	233.802	1768.04	ENSMUSG00000011148	65.0332	76.5906	65.7387	61.4447	57.6377	55.4003	26.4954	76.954	10.4058	13.8929	1.01746	0.057912	8.66243	7.29578	12.2979	24.8877
Aebp1	ILMN_2873822	248.615	213.724	235.878	264.745	208.377	10.2388	11.2218	15.8555	30.5438	58.4216	ENSMUSG00000020473	9.79717	8.35093	8.09491	8.38237	3.67838	4.94811	6.53585	0.954443	2.19264	0.154764	0.16757	1.4365	0.680072	2.01423	1.91352	0.604812
Aes	ILMN_2808336	2667.23	2582.68	2741.02	2808.92	2806.75	578.754	84.1999	131.358	144.132	57.791	ENSMUSG00000054452	249.667	267.013	269.995	375.93	244.741	262.542	207.411	283.336	45.9414	11.1115	14.6109	16.5187	20.8544	31.655	19.6418	105.177
Afap1l1	ILMN_1246017	406.732	483.477	439.226	350.517	308.737	27.4246	30.8525	20.6183	46.0931	40.5306	ENSMUSG00000033032	49.2548	54.7865	55.5485	38.5431	26.0252	33.5145	47.6996	27.9419	6.63464	2.24648	3.0081	0.273721	6.4117	5.03772	5.75167	7.28893
Aff1	ILMN_2469264	288.277	375.399	385.378	340.075	450.386	5.326	19.2667	10.0253	13.0165	81.5949	ENSMUSG00000029313	9.0536	7.69733	8.79885	9.7775	4.99327	5.00374	3.9356	8.15466	1.34987	0.244581	0.862734	0.802715	0.744828	0.341019	1.58499	0.841662
Aftph	ILMN_2818717	379.546	386.934	445.404	578.793	507.482	60.4339	38.6541	12.4302	27.7451	42.3326	ENSMUSG00000049659	8.19546	8.217	8.84191	8.04014	5.18646	5.02912	4.47043	4.72497	0.671348	0.0961877	0.168645	0.94765	0.546665	0.590692	0.885791	1.05282
Agap1	ILMN_3086136	539.126	677.686	767.296	749.87	694.671	67.1429	41.5686	83.6359	67.9748	22.7516	ENSMUSG00000055013	6.50509	6.2878	6.01004	5.20759	2.66197	2.83537	3.06864	2.56683	1.18457	0.298286	0.0714602	0.429072	0.556952	0.126544	0.436856	0.962174
Agfg1	ILMN_1231146	630.986	543.308	510.301	447.474	490.243	31.5951	41.4318	21.349	19.1643	31.8536	ENSMUSG00000026159	21.9365	21.0117	17.1429	12.6145	13.7513	17.0174	14.6343	5.37054	0.339128	2.80241	1.28312	0.202374	2.08477	0.557094	1.84361	4.9011
Agfg2	ILMN_2612774	359.311	275.815	252.316	302.892	355.012	82.5035	19.2489	20.6098	37.391	43.6502	ENSMUSG00000029722	7.54307	7.0499	5.87085	4.70303	4.71846	4.03314	3.67205	3.00976	0.296942	1.16333	0.215406	1.16403	1.13676	0.630916	0.454335	0.0729239
Aggf1	ILMN_2858324	783.004	958.842	743.771	881.398	787.209	154.707	48.6712	58.5011	4.50786	62.7096	ENSMUSG00000021681	12.1512	11.7033	11.8688	10.081	6.36844	6.70139	7.00187	7.39444	0.962089	0.647568	0.900642	0.669948	0.955164	0.317611	0.663691	3.24694
Agl	ILMN_1257445	2124.21	1694.6	2319.16	2615.52	2826.51	321.735	56.142	222.443	338.668	234.015	ENSMUSG00000033400	76.0169	65.7499	52.2664	81.2391	49.3519	42.8131	18.3964	77.0621	3.40847	8.23362	6.91805	3.16968	7.17582	6.56695	9.07721	5.7789
Agpat1	ILMN_2666445	157.736	158.881	153.637	169.907	190.976	11.2562	7.76105	21.0448	14.7947	7.61875	ENSMUSG00000034254	27.9035	24.3408	21.1689	29.0252	17.5211	14.9995	11.887	19.3777	3.58531	0.562857	0.102177	4.32926	3.12984	0.739644	1.85248	8.81366
Agpat2	ILMN_1215901	209.484	219.512	359.689	364.229	456.508	38.5487	5.15366	76.7792	34.7198	98.2135	ENSMUSG00000026922	6.49228	7.04193	8.43208	21.7756	5.57036	7.40599	4.07989	18.1328	1.70693	0.88138	0.64112	1.17684	0.251202	2.17767	1.1155	3.42091
Agpat3	ILMN_1226540	261.69	396.945	402.5	278.303	317.742	55.901	30.9931	25.6269	26.6382	37.1042	ENSMUSG00000001211	74.3557	69.2476	74.9886	87.9594	60.9544	65.127	35.4053	67.7571	8.60903	8.86677	4.01453	11.0555	1.37252	20.2751	10.0491	26.9093
Agpat6	ILMN_1252335	1106.08	1315.8	1152.02	1247.11	1206.86	186.714	72.6071	27.4814	40.1601	39.7408	ENSMUSG00000031545	22.818	22.1741	20.4912	21.712	12.8842	14.1799	11.9145	17.3864	1.68546	0.0178898	0.571554	0.337431	1.89737	1.21088	2.24878	3.10201
Agpat9	ILMN_2675268	259.695	280.172	282.356	242.157	295.821	30.1068	9.08718	11.35	11.8633	27.5312	ENSMUSG00000029314	13.6835	13.3303	12.4562	6.72914	7.80531	8.9854	3.7132	7.02485	2.49043	0.546735	0.229385	1.00305	0.772189	2.37888	1.19994	0.88563
Agps	ILMN_2944765	369.632	408.889	431.935	377.031	369.158	47.1637	3.75659	34.8553	35.4479	23.2332	ENSMUSG00000042410	15.603	17.8251	14.0017	9.5657	9.96044	11.0038	8.66227	5.08115	1.55776	1.57126	0.0643467	0.58453	1.92656	1.06726	0.524474	3.5033
Agrn	ILMN_2674367	2517.87	2518.67	2048.36	919.01	694.174	267.451	165.18	64.811	82.7695	62.0816	ENSMUSG00000041936	51.1457	38.1902	38.3685	15.0984	19.9863	20.7636	43.915	5.34349	2.35827	2.61113	1.47036	4.55879	7.4968	9.83602	0.606921	2.2292
Agtr1a	ILMN_2972521	624.125	771.304	659.812	560.818	846.237	33.8823	102.286	32.4512	28.1123	186.106	ENSMUSG00000049115	12.7779	13.5847	12.6238	8.7856	9.74494	11.3181	5.64136	11.4327	0.216233	0.570706	0.656549	0.194058	1.58367	1.98507	1.61813	0.203435
Ahctf1	ILMN_2717696	435.808	438.453	424.913	309.941	368.499	38.465	23.2645	31.6786	43.0178	54.6135	ENSMUSG00000026491	12.2589	11.3044	9.9256	6.28791	5.91446	6.86314	7.00393	5.29085	1.71268	0.645164	2.19104	0.686721	2.16034	1.66945	0.811595	1.55578
Ahcyl1	ILMN_1245795	783.965	754.81	863.329	887.65	830.98	58.1028	34.8144	30.041	78.0521	62.4621	ENSMUSG00000027893	43.9466	44.069	40.8504	35.9513	26.9057	26.4988	21.876	27.2152	2.50054	1.01109	0.0373352	1.10075	4.49649	0.618495	4.05101	2.80488
Ahnak	ILMN_2458765	3750.72	5114.82	5035.68	5039.38	6081.82	552.964	703.486	490.725	916.196	1110.57	ENSMUSG00000069833	93.6819	96.4351	98.8274	85.5564	25.0764	34.6636	34.007	67.1506	5.82882	2.24273	1.56808	9.58462	3.75162	11.3954	4.7477	16.194
Ahsa1	ILMN_2675072	478.088	371.635	419.395	552.384	511.028	97.6849	15.9547	41.1264	37.8251	12.0943	ENSMUSG00000021037	45.5028	40.1633	37.4455	63.1009	33.8401	33.9867	21.5997	50.114	2.86605	2.04524	0.596445	16.1292	2.2495	4.98984	1.73274	13.4627
AI413582	ILMN_2857595	190.69	161.074	154.09	169.36	165.139	9.2623	1.60183	8.3154	17.2209	7.49478	ENSMUSG00000062753	3.05213	2.19561	2.9394	3.87386	2.63013	2.96444	2.74653	2.67719	0.599747	0.395683	0.536913	0.103704	0.7728	0.55704	0.418204	0.882787
AI464131	ILMN_2670472	365.369	315.803	395.633	573.29	623.765	38.1181	21.0696	33.3314	16.8328	57.0815	ENSMUSG00000046312	7.09539	8.75535	9.39248	15.3137	3.23687	3.9489	2.54909	9.37895	0.764517	0.615841	1.04754	1.34357	0.197797	0.864675	0.791434	2.19634
AI597468	ILMN_3160449	285.023	292.461	193.491	209.986	201.841	22.0257	44.5395	23.0727	2.06824	8.2669	ENSMUSG00000060935	14.1497	15.9162	13.8389	6.77841	5.16357	6.50461	6.72544	3.21467	1.10563	0.506783	0.177837	0.152785	1.18853	0.441257	0.195908	3.60157
AI597479	ILMN_2970241	211.989	204.015	259.241	303.572	315.563	21.3027	14.3634	30.7307	28.4564	7.36407	ENSMUSG00000010290	10.3058	9.40187	9.47513	11.5455	7.01214	6.97274	5.45832	8.41675	0.0379009	0.154687	0.690603	0.60097	1.0307	0.737939	1.39562	1.82262
AI846148	ILMN_3162431	231.399	178.983	206.459	186.694	182.02	50.4712	4.52844	7.6456	5.82982	9.09629	ENSMUSG00000024970	5.26037	4.65777	4.31994	3.23018	3.02248	3.52903	4.68764	0.74181	0.847793	0.243676	0.177052	0.198393	0.640115	0.526685	0.155868	0.0742886
Aida	ILMN_3104094	456.3	450.783	448.885	415.002	477.125	27.9311	48.3477	25.6634	17.84	23.9647	ENSMUSG00000042901	0	0	0	0	0	0	0	0	0	0	0	0	0	0	0	0
Aif1	ILMN_2804487	145.026	174.946	166.976	199.164	177.167	6.1473	27.9773	17.1068	15.9614	20.6966	ENSMUSG00000024397	1.66511	1.26072	1.93985	2.1524	0.0364408	0.29747	0.33603	0	0.094321	0.317123	0.485153	1.15456	0.0329762	0.0779148	0.167112	0
Aif1l	ILMN_2741063	328.319	224.932	190.808	159.27	151.398	42.2416	12.6049	10.3492	6.34496	7.86501	ENSMUSG00000001864	6.11407	3.58109	2.46149	0.85949	4.76939	2.99522	2.62955	1.05865	1.24664	0.0942644	0.0364655	0.257628	0.71702	1.17427	1.82328	0.0412102
Aifm1	ILMN_2881272	474.212	506.379	640.129	481.444	916.706	31.2154	41.127	43.4313	38.9788	331.143	ENSMUSG00000036932	50.9565	51.0541	46.6412	50.8389	36.6256	35.2851	19.5326	62.2495	3.64796	1.25038	1.12274	1.12982	5.93942	6.25405	6.05256	24.4438
Aifm2	ILMN_1259418	897.215	997.273	1084.2	1017.93	1071.3	67.6466	56.456	50.0191	19.863	38.0018	ENSMUSG00000020085	12.9114	13.3041	12.0965	13.1095	10.7068	10.6295	5.94334	8.03471	0.636184	1.98541	0.887631	1.95989	0.644123	1.10532	2.07817	0.222314
Aig1	ILMN_1227386	213.649	169.093	164.867	153.474	170.298	24.7799	2.81151	2.29439	4.8111	22.1086	ENSMUSG00000019806	29.1009	28.8101	23.5672	22.7765	26.203	31.0257	11.8577	22.9947	3.33182	1.9041	0.524744	1.77427	3.36365	7.67345	4.26223	1.72626
Aimp1	ILMN_2613399	1392.83	1156.75	1242.25	1308.03	1452.79	171.316	92.5339	117.353	32.1436	33.1097	ENSMUSG00000028029	29.6474	24.5328	23.9117	26.735	22.7819	28.0265	17.4552	34.0846	2.94248	0.845841	1.10252	0.335876	0.63297	4.48156	2.93469	6.03897
Aimp2	ILMN_1244330	433.158	338.774	399.933	348.524	486.18	33.8024	9.71866	44.1351	8.74003	81.9784	ENSMUSG00000029610	17.0315	17.5914	13.3192	12.7158	12.9768	15.7225	7.14374	13.5574	0.504733	0.940947	0.4418	0.271812	0.512112	4.10697	1.35959	2.89723
Aip	ILMN_2777655	1612.51	1491.51	1572.36	1718.6	2129.34	179.963	41.4316	36.6745	42.4255	119.093	ENSMUSG00000024847	20.6012	19.5496	17.2874	22.8082	14.8538	14.6113	14.1968	19.6908	2.24938	0.700672	1.13363	0.745503	1.03975	1.12321	0.68818	1.32427
Ak1	ILMN_2667805	2634.36	2797.21	3290.03	3705.53	2804.13	608.251	326.638	356.555	327.29	725.853	ENSMUSG00000026817	188.121	210.729	230.61	325.609	153.369	150.818	92.5828	310.284	27.5623	17.1587	11.6545	8.33113	12.6774	23.9484	30.4522	12.5222
Ak2	ILMN_2641360	1058.56	757.043	651.788	817.388	792.389	156.344	69.6451	54.5394	41.6703	55.8717	ENSMUSG00000028792	38.1756	35.6443	29.8525	25.825	27.6411	29.0818	18.855	27.1986	4.86157	2.83309	1.53859	0.214465	4.73022	2.34204	4.49807	2.27604
Ak3	ILMN_1244147	1917.19	1961.66	2146.42	2017	1973.73	33.6152	140.392	118.304	102.048	119.845	ENSMUSG00000024782	46.3779	45.194	44.3606	59.4346	36.3945	36.7129	26.0455	33.8501	0.645588	0.706683	6.24807	0.0625789	3.30871	3.73415	6.18836	12.9171
Akap1	ILMN_3146196	944.85	697.236	847.998	791.66	893.214	144.497	3.45269	36.118	65.8386	100.228	ENSMUSG00000018428	51.938	44.5457	37.3486	40.925	31.1807	32.7173	15.055	40.5333	7.77499	1.9695	1.57862	6.39458	5.83843	6.39038	4.8577	2.52784
Akap10	ILMN_1220276	175.184	162.575	160.269	162.749	174.929	11.1965	2.21744	13.9898	2.17675	11.9474	ENSMUSG00000047804	8.65972	7.83609	7.11843	5.40017	4.70578	4.67787	4.13084	3.8339	0.134174	0.199531	0.806512	0.21308	0.595283	0.21257	0.598628	0.785468
Akap11	ILMN_2450121	375.847	395.362	411.836	400.839	416.54	25.3079	14.7383	62.2603	1.43329	10.3902	ENSMUSG00000022016	10.1555	10.6554	9.70145	6.96538	7.17985	7.48693	5.80012	5.01381	1.65477	0.37512	0.213596	0.289659	1.43653	0.557821	1.51597	0.503771
Akap17b	ILMN_1236157	176.841	164.027	172.659	194.642	163.671	12.715	5.11084	10.0115	14.1419	14.3744	ENSMUSG00000059708	1.43573	2.30696	1.62406	1.30393	1.00139	0.799201	0.657105	0.653621	0.446623	0.163455	0.252692	0.191612	0.169804	0.338587	0.103231	0.0368728
Akap6	ILMN_3005211	178.039	183.613	224.765	264.971	311.225	6.55811	3.683	8.50819	14.8167	49.3895	ENSMUSG00000061603	18.4668	21.3663	23.342	26.7957	13.0926	16.2747	8.08333	22.7536	0.0242538	0.990798	0.45467	4.22609	2.92873	1.85051	5.05538	1.50006
Akap7	ILMN_2944413	541.134	479.955	612.785	610.344	631.202	62.232	22.9601	40.0735	14.2052	45.8441	ENSMUSG00000039166	10.1125	8.55968	9.2113	8.54035	6.95026	6.59246	4.78451	7.01532	0.391285	0.0805465	1.26572	0.516421	0.361132	0.580113	1.38881	0.463699
Akap8l	ILMN_1242769	456.851	457.87	361.1	357.09	420.26	122.874	57.375	23.2525	41.5226	55.3358	ENSMUSG00000002625	20.174	19.4484	15.9843	12.275	12.6148	12.4859	10.023	8.96589	0.358432	0.369746	0.364372	0.0999849	2.04817	1.52007	2.40973	0.355576
Akap9	ILMN_2627300	642.408	834.524	950.854	962.193	1350.86	67.6018	23.831	59.5854	119.455	308.945	ENSMUSG00000040407	13.4749	14.5972	17.5222	13.6515	7.70309	8.44862	6.13136	15.8462	5.98048	0.625082	0.294793	4.19611	1.69515	1.14161	2.7394	0.307733
Akirin1	ILMN_1239720	946.714	759.038	587.993	557.142	592.921	165.126	28.4169	49.2447	57.8577	31.6322	ENSMUSG00000023075	11.9493	12.124	9.91606	7.94653	6.95487	6.02708	6.075	4.64776	0.0352139	0.841174	0.512992	0.533993	1.19759	0.771552	0.768873	2.86084
Akirin2	ILMN_1230192	558.703	479.506	433.129	411.169	385.991	121.403	34.4795	49.6157	48.3883	48.0229	ENSMUSG00000028291	37.7734	32.7321	27.6976	23.7462	19.7186	22.0315	17.2284	15.6853	0.0190919	4.44586	3.13545	2.09219	3.5372	2.93685	2.77068	4.78789
Akr1b10	ILMN_2733753	1117.99	1146.55	1300.17	1580.75	1805.65	60.2404	54.7747	100.049	39.1236	207.831	ENSMUSG00000061758	18.6692	20.4117	21.3234	19.1596	17.4325	17.4031	10.1129	20.1487	0.859276	3.09069	2.26529	1.72378	0.599409	3.5611	0.903975	0.792667
Akr1b3	ILMN_1244066	215.04	233.705	308.891	274.999	381.221	14.3166	27.8535	41.4906	14.1372	52.7074	ENSMUSG00000001642	1.4383	3.21653	4.31732	8.12745	2.81258	3.82681	2.52426	3.32836	0.515233	2.19654	1.50841	0.277143	0.755053	0.462168	0.8666	1.47328
Akr1e1	ILMN_2602837	256.389	284.509	316.018	259.614	380.545	8.71987	24.5023	20.4453	10.965	79.6027	ENSMUSG00000045410	8.05709	8.99714	7.81885	6.51455	7.34468	7.26404	4.58521	5.66973	2.17429	1.51908	3.34412	3.973	1.42651	1.36077	0.213069	0.293732
Akr7a5	ILMN_1256518	1477.69	1737.56	1711.98	1813.93	2285.85	372.297	41.3387	158.12	145.551	210.056	ENSMUSG00000028743	16.1509	13.3677	16.0174	25.8732	14.3724	13.7914	8.85387	19.5705	4.67284	0.116743	1.70384	4.35245	1.17562	2.5594	2.43498	1.91216
Akt1s1	ILMN_1214358	705.988	464.109	538.15	547.474	671.581	146.086	22.8577	21.5548	37.869	65.218	ENSMUSG00000011096	38.6069	28.684	29.1627	31.4701	26.1777	25.2716	19.7444	25.1903	6.27472	1.2421	1.98315	0.571484	4.61194	3.41256	3.83608	8.32958
Akt2	ILMN_1251040	198.413	219.615	222.325	267.228	279.659	20.597	10.8587	9.05354	7.29133	13.9945	ENSMUSG00000004056	13.9472	13.4706	13.2869	18.2801	11.8175	12.2486	8.85406	18.6404	2.07006	0.329724	0.291964	2.64309	1.29366	2.10666	3.96857	4.00435
Akt3	ILMN_2904321	213.378	243.545	248.564	258.26	241.881	19.6503	29.7747	9.54404	6.95703	10.7851	ENSMUSG00000019699	9.97242	9.99146	9.6576	5.62372	5.2697	6.62477	9.78423	1.00113	0.200642	0.290402	0.689712	1.09583	0.959416	1.93559	0.520535	0.504695
Alad	ILMN_2655015	3017.12	3659.54	3437.74	3472.42	4459.6	235.556	123.337	304.304	86.9439	633.345	ENSMUSG00000028393	34.0856	41.9316	40.1362	38.7535	26.0824	29.4828	21.2908	36.6872	4.87069	3.24201	1.38084	5.5568	6.04337	0.281657	0.873969	10.2277
Alas1	ILMN_2664040	4818.5	5668.72	6947.25	6230.38	6091.02	275.665	816.304	618.16	530.364	97.1833	ENSMUSG00000032786	68.7527	103.995	99.7699	143.928	56.5639	54.4811	34.3116	67.9996	9.3435	12.6661	12.5499	9.73757	10.6092	15.8417	6.42483	4.62985
Alas2	ILMN_2675874	805.677	1243.75	867.992	617.297	415.975	118.106	317.591	359.685	235.155	269.625	ENSMUSG00000025270	10.6643	18.4633	33.4246	40.0626	94.1691	9.71259	27.0087	0.241309	0.50643	1.34796	1.63999	0.280439	73.0667	5.86565	4.95816	0.341262
Aldh16a1	ILMN_1245112	178.849	162.128	151.438	148.766	150.879	13.6478	11.1994	7.16318	14.202	13.88	ENSMUSG00000007833	10.1904	10.2429	8.37379	5.13161	5.93627	5.6963	4.86588	5.18849	0.655827	1.90705	0.85451	0.180213	0.695367	1.04	0.796988	1.67226
Aldh18a1	ILMN_3123473	293.547	186.681	193.021	164.225	145.047	69.6054	22.5841	9.99483	7.83074	17.7725	ENSMUSG00000025007	9.32596	9.49842	6.57575	3.0943	5.53273	4.60878	3.7948	1.19531	0.120654	0.824451	0.193853	0.113568	0.548956	1.08076	0.382497	0.317022
Aldh1b1	ILMN_1257020	1227.44	537.865	275.262	175.669	157.653	88.1714	38.1915	2.4229	17.5257	5.93218	ENSMUSG00000035561	74.4696	41.8015	28.025	7.28776	58.795	38.1196	15.5864	8.72283	14.0734	3.42636	2.0021	0.219825	9.63705	4.8745	4.19907	0.405688
Aldh1l2	ILMN_2898319	354.586	356.473	344.449	233.611	229.883	25.1559	75.1009	12.7439	2.87189	32.7431	ENSMUSG00000020256	6.23188	3.51299	1.87148	1.49657	5.0578	4.28116	3.05271	0.99498	0.300436	0.42372	1.5764	0.256149	1.3925	1.04669	2.01243	0.177287
Aldh2	ILMN_2733179	1968.6	1994.48	2393.69	4631.12	5625.16	23.005	142.45	175.188	464.098	887.802	ENSMUSG00000029455	36.664	27.2714	30.3178	81.2118	19.3787	17.882	19.9621	45.349	5.76292	4.8463	1.15647	8.60563	3.24919	2.62891	2.83879	3.56785
Aldh3a2	ILMN_2456946	455.723	554.653	500.153	457.446	470.424	30.0759	10.4182	40.7082	18.4908	27.0609	ENSMUSG00000010025	15.857	15.8981	14.5847	9.73926	9.10141	10.6555	13.8838	5.02894	2.09417	1.05889	0.510602	0.494041	1.41321	2.33128	0.995358	0.900585
Aldh4a1	ILMN_1244242	158.546	132.786	136.121	225.677	194.867	7.94156	2.46886	7.29882	13.0359	20.9644	ENSMUSG00000028737	9.84116	9.79776	8.10371	39.7953	6.70547	3.80346	3.72269	24.2176	1.13341	0.319103	0.324944	0.87957	1.13711	0.884454	1.99855	4.55653
Aldh5a1	ILMN_2664660	846.424	698.653	666.051	988.027	1037.51	46.8685	98.4909	31.5806	17.2917	130.766	ENSMUSG00000035936	18.9614	13.3562	10.2617	11.5262	12.1777	9.25164	3.7238	7.64234	0.151816	1.36196	0.252225	0.559039	0.865211	1.32262	1.47965	0.300273
Aldh6a1	ILMN_1258158	1166.96	1270.47	1667.97	2175.76	3807.62	107.846	63.2672	181.41	171.182	1034.47	ENSMUSG00000021238	30.1277	23.0022	26.2551	65.2763	23.3205	18.5258	11.457	63.5859	0.379151	0.33234	3.84659	0.783545	2.49458	4.7598	5.56841	18.6182
Aldoa	ILMN_2599130	10100	7674.75	5985.83	11499.5	8168.43	1258.05	1066.78	328.909	725.215	1783.36	ENSMUSG00000030695	443.502	402.631	387.332	606.274	323.818	344.058	208.265	663.418	73.5936	10.9729	19.3344	51.3699	17.8959	56.1521	47.6291	45.0194
Alg1	ILMN_3000759	202.726	168.427	177.625	185.065	205.72	24.3784	4.44732	13.9356	14.7025	12.0537	ENSMUSG00000039427	9.647	7.65939	7.4795	9.03057	5.91579	5.83403	5.13842	6.03622	1.06533	0.368	0.186676	0.313446	0.937448	0.387595	0.996172	0.310597
Alg14	ILMN_2605575	403.782	353.668	331.562	335.351	276.759	33.6585	26.241	8.55731	29.2989	47.175	ENSMUSG00000039887	8.56468	9.75394	6.78598	6.3193	6.4013	8.48043	7.18227	3.52131	1.07219	1.67338	1.10347	1.93024	0.761548	1.67358	0.691512	0.924528
Alg3	ILMN_1215893	193.419	156.149	171.667	193.731	202.968	13.4778	3.64465	4.82728	15.1345	7.23839	ENSMUSG00000033809	7.94938	7.04694	6.8415	7.62272	5.17551	5.51305	4.31432	5.83737	0.240996	0.594316	0.377814	1.38047	1.6578	1.51737	1.12683	0.099992
Alg5	ILMN_1222503	749.473	692.384	597.928	511.838	564.737	15.6025	44.0181	13.9714	45.3523	68.5436	ENSMUSG00000036632	9.1356	9.10436	8.94032	6.87713	5.10185	6.41567	5.88116	4.27372	0.0913653	0.161432	0.424674	0.970143	1.03348	0.939725	1.20111	0.106349
Alg6	ILMN_1242540	317.819	418.602	389.505	343.965	352.294	21.5936	38.6159	35.1131	29.4374	23.2997	ENSMUSG00000073792	3.87988	4.4485	4.65652	4.18302	2.35098	2.9212	2.9434	2.06487	0.0394424	0.119211	0.958992	0.258455	0.558576	0.989178	0.942726	0.689394
Alg9	ILMN_2609495	181.608	182.305	165.511	179.593	166.489	24.679	8.80456	9.82492	6.15903	19.1985	ENSMUSG00000032059	5.51134	4.69264	4.25185	4.20988	2.43864	2.95095	2.65309	1.96195	0.520982	0.108986	0.29579	0.720422	0.141573	0.681905	0.43528	0.811377
Alkbh3	ILMN_2699294	1258.47	1087.56	1037.22	913.892	993.806	54.3553	87.7024	29.6643	91.2486	58.9114	ENSMUSG00000040174	21.0617	22.3484	20.3168	20.8818	15.0869	18.7644	15.8663	19.5559	3.14684	0.542492	0.541927	1.19466	2.49017	1.11728	4.06119	4.85344
Alkbh5	ILMN_1255259	190.315	172.669	163.106	202.623	190.802	14.3395	14.5776	10.8	23.7088	22.2246	ENSMUSG00000042650	33.4162	27.6083	25.2369	33.1011	18.9757	16.9943	15.4386	18.6084	5.69094	0.0891662	0.070145	0.379433	2.4712	1.39691	2.87251	9.60414
Alkbh6	ILMN_2720092	210.29	180.64	184.128	205.228	203.449	8.08396	15.1654	4.2369	25.915	17.6854	ENSMUSG00000042831	11.6985	8.82827	7.91038	10.8614	9.20423	7.97993	7.9073	8.1074	0.931401	0.297402	0.271324	1.02849	0.572211	1.12738	1.75947	0.0567312
Alkbh7	ILMN_1251766	600.211	581.66	920.304	1282.96	1415.8	45.4127	57.4226	69.0429	47.3416	84.4473	ENSMUSG00000002661	18.8562	25.6996	22.629	38.9245	15.988	16.7338	10.7864	43.0018	2.66615	0.0556493	0.357584	0.198838	0.579358	5.09254	0.588826	2.3867
Alox12	ILMN_2613908	181.189	200.939	211.092	210.865	197.713	13.6924	12.2238	3.27687	9.20982	23.3908	ENSMUSG00000000320	1.45135	1.53564	2.00258	0.688945	0.248871	0.491399	1.75806	0.235419	0.12998	0.157614	0.23698	0.286183	0.0696613	0.407015	0.324925	0.119881
Alox5ap	ILMN_1215791	183.027	196.046	221.208	348.186	315.334	7.27987	8.5793	8.92031	45.5309	38.0588	ENSMUSG00000060063	2.39778	2.09607	2.64643	5.91254	0.850161	0.996197	0.675188	1.88736	0.349516	0.781388	0.121035	0.592831	0.186561	0.345919	0.2668	0.148478
Alpk2	ILMN_2728584	1126.29	811.971	992.928	1845.2	1849.67	96.9327	128.93	61.2356	205.241	143.218	ENSMUSG00000032845	29.5375	17.3233	14.6123	37.3038	14.4994	12.2377	5.16733	28.6117	3.06389	1.11645	1.16588	1.07933	1.23235	2.6749	2.56706	4.20318
Als2	ILMN_2817883	228.362	202.71	218.613	203.631	247.69	24.0751	6.61239	21.4011	6.63254	30.9656	ENSMUSG00000026024	3.92762	3.31495	3.50368	2.94915	1.89768	2.15471	1.96252	2.59695	0.0557271	0.0510036	0.579771	0.134004	0.161016	0.0355478	0.354469	0.656881
Ambra1	ILMN_3124160	265.611	244.877	287.015	227.871	237.781	18.7737	12.4909	19.9325	11.2702	22.1694	ENSMUSG00000040506	10.7524	8.37739	8.57163	5.97859	4.7962	4.63915	5.15958	3.38502	1.54389	0.824373	1.55595	0.575401	0.671834	0.936945	0.368891	0.733199
Amd1	ILMN_2676074	203.064	195.886	227.198	350.811	378.78	25.505	20.414	17.393	12.2857	42.5088	ENSMUSG00000075232	11.2599	11.1029	9.56842	24.4424	6.62343	6.50948	4.76212	17.3498	0.0609526	0.351503	0.0740341	1.60414	0.912346	1.6587	0.62461	0.375686
Amfr	ILMN_2722902	2860.66	2926.15	2982.86	3435.7	3557.72	189.054	77.4312	139.958	325.241	251.131	ENSMUSG00000031751	51.7103	49.2308	48.7968	61.5326	28.0154	31.3007	25.829	48.2296	8.34676	0.944765	1.28842	1.99376	5.14985	3.4723	8.39687	10.037
Amigo2	ILMN_2678355	237.851	171.311	178.502	241.168	203.857	14.1852	6.02037	3.11234	23.5605	43.2343	ENSMUSG00000048218	2.43992	1.5229	1.69656	2.4002	0.493876	0.652659	2.07048	0.224114	0.147043	0.112713	0.184095	0.0430204	0.118794	0.262469	0.258775	0.00623173
Ammecr1l	ILMN_1229706	293.053	302.35	310.758	283.975	243.548	15.6977	44.3016	12.0984	19.7805	12.2427	ENSMUSG00000041915	13.4667	12.536	11.1914	7.07247	6.75125	5.8372	6.28789	2.85749	1.09319	0.486772	0.803132	0.792136	1.21727	0.743514	0.878743	0.384701
Ampd3	ILMN_2448651	454.234	683.869	697.871	935.552	783.141	35.8847	78.9315	32.6087	29.1928	92.4713	ENSMUSG00000005686	6.15847	8.85505	8.57496	9.48726	4.33647	4.52113	3.40155	6.09469	0.604124	0.500009	0.990345	3.29814	0.831286	1.03997	1.02614	1.79971
Amz2	ILMN_2464898	698.668	668.976	912.371	1416.19	1778.11	98.9594	62.9749	48.639	99.5661	228.282	ENSMUSG00000020610	22.7678	20.8246	19.4644	23.3173	15.0769	16.7775	12.6131	19.236	1.40156	1.49129	0.953958	1.85821	0.755611	1.13996	3.41918	1.56122
Anapc13	ILMN_2796089	4206.42	4686.1	4429.08	5101.04	5084.7	250.062	349.984	256.526	230.684	249.862	ENSMUSG00000035048	54.4044	48.925	55.1975	57.1893	33.5383	39.3543	24.5937	68.2173	6.6193	3.40366	4.932	7.5886	3.42583	8.40276	3.6283	24.3868
Anapc16	ILMN_1219088	1475.66	1339.42	1216.51	1665.33	1619.35	149.501	89.3694	86.7316	12.32	145.193	ENSMUSG00000020107	18.5713	20.7324	18.6044	20.7795	15.9512	20.5292	16.2864	20.5948	2.34137	2.01228	0.267216	1.29712	0.812425	2.82463	3.31666	2.66813
Anapc4	ILMN_2859778	580.829	547.218	480.817	520.617	509.401	129.358	50.4361	8.37495	54.2789	25.2373	ENSMUSG00000029176	28.675	28.6332	24.1857	15.3719	15.6672	17.3372	14.4006	18.287	0.512228	2.21211	1.12069	3.22823	1.19304	1.01673	1.73158	12.1602
Anapc5	ILMN_2738536	3747.83	3406.21	2940.16	2664.39	2967.69	620.868	262.855	76.9892	113.695	156.971	ENSMUSG00000029472	98.6594	90.4509	74.1274	55.2067	54.6461	58.0762	52.0552	38.5526	0.644033	6.5978	0.197495	1.7607	6.64039	2.29758	3.52738	11.0937
Anapc7	ILMN_2870688	496.734	524.351	401.038	397.767	437.395	27.6452	64.9725	28.8048	40.1556	26.539	ENSMUSG00000029466	22.4429	20.3527	20.342	15.6824	12.9068	13.9809	9.80715	16.1757	1.75362	0.203505	0.0366988	0.492853	2.68612	1.88177	2.60847	4.43618
Angel2	ILMN_3160697	718.293	554.553	583.518	498.251	543.906	189.293	39.3565	41.1477	11.2322	41.0293	ENSMUSG00000026634	18.577	15.7234	16.0114	13.3133	9.66486	9.83783	9.75259	9.89038	2.19811	2.23828	0.337149	0.25866	1.98181	1.3107	0.640453	0.102205
Angpt2	ILMN_1234487	222.207	233.645	226.758	182.426	172.142	19.9334	17.282	29.4979	11.7125	10.7331	ENSMUSG00000031465	1.69585	1.36621	1.35197	0.797252	0.410225	0.691408	1.87441	0.140523	0.187878	0.189384	0.0890177	0.338984	0.15182	0.178266	0.589216	0.129556
Angptl2	ILMN_1254653	242.562	286.418	261.372	223.48	273.66	23.5781	17.7751	18.4008	14.516	30.2625	ENSMUSG00000004105	36.5646	39.7399	43.5572	23.3239	14.6544	17.3374	17.7458	7.80671	8.14347	1.5002	3.24018	1.35171	0.22702	1.34489	1.86599	1.8337
Ank	ILMN_1232621	331.195	561.894	859.178	965.456	1629.2	87.1722	56.3679	73.4115	22.7794	419.055	ENSMUSG00000022265	27.2123	32.679	42.995	74.454	16.5847	21.2232	17.2301	58.2833	4.15347	0.76509	1.70024	3.48059	2.85217	2.0339	7.27771	12.8478
Ank1	ILMN_1236869	363.107	614.165	892.849	1879.9	1306.85	82.1483	52.7945	65.7209	30.2229	355.151	ENSMUSG00000031543	32.6081	55.5846	80.0139	225.77	29.1083	39.974	36.6142	218.284	8.16397	1.27025	7.44124	14.0474	0.567397	4.18787	22.7097	9.37836
Ank2	ILMN_2718030	362.221	402.231	577.861	638.811	838.05	41.8159	69.7922	52.1372	6.03734	148.104	ENSMUSG00000032826	32.6116	35.0891	32.8297	39.1592	20.6305	20.2668	10.1384	31.9942	0.249043	3.89757	0.228466	7.27302	3.53039	2.277	6.73339	4.74115
Ank3	ILMN_2484322	512.134	345.017	492.981	463.325	598.988	40.5147	16.3272	59.0432	42.7466	113.589	ENSMUSG00000069601	23.7648	18.1139	14.0434	16.0723	10.0179	8.79997	4.1535	13.5198	1.04836	2.32094	0.365786	0.601111	1.82643	1.38662	2.75806	1.02255
Ankfy1	ILMN_2771712	248.774	245.973	245.567	215.458	226.975	4.80153	11.2101	22.1043	23.0749	9.91661	ENSMUSG00000020790	13.0881	11.3611	9.43463	5.76457	5.9802	5.73199	6.38587	2.57485	0.0263751	1.06985	0.611428	0.355123	1.04697	0.506636	0.765978	0.566909
Ankmy2	ILMN_2663741	795.17	916.376	820.06	686.715	734.117	26.7116	44.6509	27.8498	4.30175	60.9021	ENSMUSG00000036188	11.0197	9.66184	9.70163	6.23455	6.17485	6.28185	4.90184	4.09374	1.72326	0.812826	0.369195	0.025668	1.09029	0.36547	1.02005	0.792172
Ankra2	ILMN_2543304	189.027	178.01	160.987	209.059	191.187	6.34092	12.5217	6.88444	32.3439	27.4198	ENSMUSG00000021661	10.1709	8.85763	8.7241	9.0299	5.46894	5.97229	4.93015	6.0388	0.946639	0.0333047	0.0121269	0.0308016	0.410369	0.902295	1.69709	1.96083
Ankrd1	ILMN_2950286	6790.25	7240.02	8737.38	15724.2	14853.7	3436.08	2526.14	212.109	2684.11	1454.51	ENSMUSG00000024803	284.401	433.454	414.331	397	154.37	416.926	214.061	1220.36	52.5543	125.148	26.351	233.691	25.1401	20.8291	74.9559	78.305
Ankrd10	ILMN_2624749	559.445	560.593	525.661	314.602	363.199	78.0803	65.5752	28.171	37.2528	58.0831	ENSMUSG00000031508	23.5572	23.0906	21.7114	14.453	15.7395	16.1416	15.2564	6.93782	0.189646	0.431123	0.135694	1.41768	3.64977	3.56131	3.20273	3.05329
Ankrd12	ILMN_1216085	187.597	203.268	236.846	334.238	322.628	22.4871	25.3809	10.1798	16.128	39.2994	ENSMUSG00000034647	3.07768	4.36147	5.02063	4.30344	1.83345	2.02342	2.31869	1.96987	1.88507	0.113448	0.335013	1.44555	0.137566	0.191118	0.219648	0.753762
Ankrd13a	ILMN_2613696	387.674	314.663	304.073	230.995	251.99	22.6577	21.0888	27.8231	6.03463	16.2266	ENSMUSG00000041870	18.1185	18.6866	15.899	9.71176	9.46131	11.4211	17.6642	6.1152	2.43726	0.243952	0.537967	0.501678	2.07743	3.2863	0.826103	1.2941
Ankrd17	ILMN_2675464	219.936	267.607	253.828	234.703	286.045	31.17	23.8857	20.1627	39.3495	61.7396	ENSMUSG00000055204	23.1107	20.319	18.7938	16.1778	10.9974	10.6684	8.65608	8.9976	0.783899	1.85842	0.286944	0.80193	2.20114	0.936849	2.05154	1.57997
Ankrd23	ILMN_2741117	255.36	817.862	1015.69	2346.65	1795.38	30.7954	79.6189	109.254	41.4123	373.393	ENSMUSG00000067653	17.5987	55.7702	91.4604	199.318	12.3534	33.0903	32.7043	312.099	1.77866	13.7516	7.6603	9.67746	1.34019	5.58024	7.78848	89.8429
Ankrd28	ILMN_1237359	247.792	277.083	322.309	381.999	340.918	44.2597	3.2299	7.35084	8.57427	55.8664	ENSMUSG00000014496	10.4785	11.0227	10.0933	8.21717	5.80187	6.97534	8.10977	10.3131	0.0668923	1.02382	0.38234	1.11772	1.94138	1.4607	0.918052	0.405809
Ankrd37	ILMN_2595857	211.551	283.825	237.359	277.322	257.743	7.01022	17.6634	36.3558	33.6339	45.4898	ENSMUSG00000050914	3.62384	4.95192	5.37389	4.58029	1.93451	2.64968	6.36148	1.89819	0.256729	1.91664	1.09282	0.41172	1.24217	1.75516	0.726664	1.086
Ankrd39	ILMN_1253761	219.435	181.715	194.573	177.796	197.556	16.2955	10.9229	3.52263	17.0069	15.7767	ENSMUSG00000079610	5.45613	5.14607	3.22216	2.47108	3.64164	3.94794	3.04107	0.882189	0.833743	0.383966	0.553764	0.0145664	0.458674	0.213039	0.583086	0.403349
Ankrd40	ILMN_2681592	1260.3	1465.07	1595.35	2109.33	2076.09	148.069	174.743	120.846	117.292	107.224	ENSMUSG00000020864	80.8971	90.1388	97.3214	124.939	61.77	60.5683	46.2502	109.46	4.5351	0.27457	3.79801	5.53665	5.32596	2.08269	9.79066	14.6715
Ankrd46	ILMN_1222794	397.641	415.388	527.87	379.665	430.072	55.7364	18.7593	53.835	26.3828	42.4701	ENSMUSG00000048307	22.4006	22.2866	19.6441	15.352	12.4386	14.8437	13.9993	10.3962	0.688581	0.234618	0.378231	1.01689	1.44099	0.216202	1.69997	1.78361
Ankrd49	ILMN_2592358	457.059	353.123	382.152	380.368	361.936	65.7896	27.7476	24.2646	37.0517	17.9751	ENSMUSG00000031931	5.71867	6.27854	5.3625	4.36631	2.7277	3.31757	2.81156	2.4977	0.450922	1.09281	0.028857	0.436935	0.479843	0.55078	0.0928831	0.234724
Ankrd50	ILMN_3160568	208.048	232.018	224.55	209.207	214.973	16.3406	12.7044	3.02326	16.2146	14.3681	ENSMUSG00000044864	17.3548	15.6402	14.3143	9.36894	6.76898	7.16013	9.48891	5.15709	3.00471	2.20087	0.14128	0.950012	1.19675	1.09148	2.10386	0.227299
Anks1	ILMN_1220446	164.63	221.003	250.559	278.866	264.657	4.20056	8.87599	20.1184	19.8941	16.4584	ENSMUSG00000024219	9.79383	11.4762	13.7126	21.58	5.06884	5.9016	7.95603	10.4449	1.60439	0.448518	1.91188	0.576646	1.50545	1.03085	1.54696	1.81743
Anks3	ILMN_2735877	329.066	339.64	303.121	277.835	274.727	11.197	10.0905	24.296	16.4804	16.8427	ENSMUSG00000022515	4.62272	4.2005	3.95532	3.19617	2.85367	3.06569	3.90484	1.68082	0.697483	0.579884	0.114332	0.114389	0.630751	0.480161	0.415622	0.637881
Ankzf1	ILMN_2703321	267.606	229.717	200.984	207.323	224.183	12.6418	20.3284	10.6677	13.6173	15.6263	ENSMUSG00000026199	8.44697	6.5103	6.17384	5.486	5.00253	4.54565	3.31032	3.71783	0.276366	0.444438	0.813583	0.339616	0.812598	0.223005	0.489196	0.541234
Ano10	ILMN_1223335	184.733	208.699	250.891	1597.96	1481.66	8.20546	15.8868	20.9969	170.498	96.305	ENSMUSG00000037949	7.88973	6.93365	6.22077	14.5293	3.87802	4.62666	4.98782	17.4847	1.52321	0.0806172	0.605672	3.00068	0.365237	0.655603	1.14974	2.828
Anp32a	ILMN_2685507	439.652	390.723	365.507	390.098	327.855	11.6438	42.9024	26.8488	11.5974	35.0252	ENSMUSG00000032249	91.3761	87.9442	86.4988	81.731	49.3511	55.0655	54.7021	68.3767	6.22487	4.11967	15.5716	4.71633	6.46716	3.45019	3.70452	10.7841
Anp32e	ILMN_2723788	1431.73	776.278	785.006	785.563	904.651	91.2453	76.5895	9.26729	104.184	80.7974	ENSMUSG00000015749	69.7485	61.7289	47.7729	35.0159	36.9353	40.0902	28.5838	29.5097	2.30446	5.43928	8.0258	1.02905	7.14225	5.97912	1.38279	3.82891
Antxr1	ILMN_1229643	221.652	297.348	275.345	228.376	171.641	13.772	34.1296	22.4492	22.8567	29.4625	ENSMUSG00000033420	8.07184	10.8507	12.0341	2.34237	3.655	2.64847	4.85324	0.16008	2.21891	1.40783	1.39859	0.466139	1.08184	0.904596	1.21943	0.0499755
Antxr2	ILMN_1214412	1241.89	1131.57	806.263	818.062	693.505	300.211	72.3812	75.8006	55.5354	79.8485	ENSMUSG00000029338	48.6371	47.567	39.7969	26.6417	36.003	38.429	18.654	17.1771	0.0934795	7.36918	1.69663	0.271388	6.0525	9.78162	4.65158	7.25272
Anxa1	ILMN_1259252	162.093	176.86	168.036	166.628	154.951	3.1058	14.2689	18.1965	17.8528	6.34845	ENSMUSG00000024659	18.2304	22.1199	18.853	14.1466	5.54256	8.55819	16.5627	1.37583	1.78877	0.235537	0.869105	0.745503	1.26205	3.73044	6.11482	0.571053
Anxa11	ILMN_3107156	872.43	967.749	1036.39	1188.18	1246.87	205.735	23.3848	49.196	28.568	45.8897	ENSMUSG00000021866	10.9697	11.5655	11.6639	15.716	8.96706	10.2741	12.7443	12.8306	1.64535	0.591636	0.14729	1.13222	1.59574	0.806444	2.81575	0.737512
Anxa2	ILMN_2657175	7069.91	7009.42	4342.84	3401.57	2046.14	610.124	761.813	400.895	239.346	730.042	ENSMUSG00000032231	81.6401	94.8591	65.2947	40.6972	27.5598	38.1492	79.1457	6.37376	16.6313	9.74096	1.30673	2.46603	7.26623	17.3087	12.6452	2.70335
Anxa3	ILMN_1241171	1362.95	1717.45	1367.42	1113.47	848.524	117.386	161.479	154.058	81.3906	148.223	ENSMUSG00000029484	11.938	19.5924	15.2477	10.4499	2.69641	6.00535	15.76	1.40534	0.743311	1.15357	0.665458	0.282772	1.89539	3.24973	2.39641	0.434001
Anxa4	ILMN_2935012	194.042	206.215	207.417	196.184	219.1	17.7677	10.5506	5.81164	14.7401	12.9452	ENSMUSG00000029994	10.6811	12.7647	12.2549	9.83454	5.91322	8.02015	8.67444	6.14056	1.51853	2.12238	0.422708	0.540173	0.561598	1.09365	0.624497	0.636304
Anxa5	ILMN_2680142	2849.82	2995.33	2174.47	2115.55	1369.86	98.4732	58.3975	108.095	180.034	477.075	ENSMUSG00000027712	82.1751	97.686	73.8911	38.3584	39.9164	46.2663	55.5014	16.8204	4.49932	5.42209	1.34824	2.65745	1.7209	3.08211	4.30622	3.73763
Anxa6	ILMN_2878060	3197.03	2321.64	2242.09	1794.35	2093.36	952.957	221.665	267.465	187.32	256.579	ENSMUSG00000018340	112.55	105.087	88.106	69.5507	69.5461	69.6504	70.2468	54.6915	17.503	3.45917	3.01857	1.67443	10.7765	3.48474	10.0627	8.74698
Aoc3	ILMN_2625920	819.028	1439.78	1122.74	450.17	362.265	101.764	36.9123	67.0891	28.5396	40.2535	ENSMUSG00000019326	10.3765	12.467	14.1459	3.10365	4.03536	5.63752	17.396	0.424515	2.3298	1.23136	1.96929	0.20808	0.318259	1.45072	3.03284	0.34723
Ap1ar	ILMN_1245471	699.476	669.398	751.455	847.947	957.155	129.982	5.79727	34.2528	53.4761	96.8074	ENSMUSG00000074238	9.52954	9.217	7.93828	8.60279	6.12888	6.10353	5.1859	4.37997	0.623399	0.021793	0.808216	0.578145	0.576109	0.329822	0.625965	2.1049
Ap1b1	ILMN_1244906	472.212	591.811	623.536	811.718	774.202	120.144	62.8197	47.5535	77.1222	50.1344	ENSMUSG00000009090	19.7565	19.2099	18.8758	24.1181	11.4736	11.2225	9.19178	18.3132	0.952049	2.6233	1.39639	0.189222	1.20387	1.41081	2.37704	1.31819
Ap1g1	ILMN_3071104	339.104	300.173	296.208	324.16	265.161	27.2136	41.2116	32.3296	15.2807	35.4112	ENSMUSG00000031731	16.9846	15.5657	12.9567	12.3592	7.80183	8.27339	6.77199	5.25561	1.10132	0.149695	0.265165	0.532169	1.68493	1.16999	1.22572	3.88781
Ap1m1	ILMN_2984647	661.183	588.436	508.219	454.338	502.92	152.284	23.3041	36.4473	8.62548	51.2123	ENSMUSG00000003033	27.8477	22.6133	19.1532	19.9435	18.378	18.8392	15.462	13.4206	2.80545	1.6325	0.940947	1.01272	1.9424	0.73474	1.8043	4.25848
Ap1s1	ILMN_2748777	245.13	220.7	154.571	171.93	158.232	28.9475	14.1693	14.6001	13.7351	9.34592	ENSMUSG00000004849	23.5721	24.0271	20.3337	14.6046	18.5474	18.4593	16.0412	12.5146	4.6051	1.8937	0.404465	0.282418	0.294369	1.5517	1.72876	0.614405
Ap2a2	ILMN_1237891	253.794	244.786	338.891	302.591	383.119	7.25424	20.2679	23.041	13.668	33.3093	ENSMUSG00000002957	21.14	19.6661	17.6415	18.7014	9.76237	9.89169	9.34993	11.7163	3.68735	0.884944	0.557837	0.827739	1.30007	0.483263	1.08366	1.75822
Ap2b1	ILMN_3147944	448.264	428.476	456.122	330.46	348.477	66.2245	32.88	35.6831	6.481	38.7198	ENSMUSG00000035152	24.124	23.2216	19.093	11.6476	11.2091	12.8365	13.2531	6.06079	2.86795	2.39016	0.497096	0.296985	1.23198	0.717187	1.10369	0.209721
Ap2m1	ILMN_1227300	928.402	1006.02	853.892	1011.71	855.647	38.7878	50.1299	77.4457	70.3674	81.45	ENSMUSG00000022841	18.8257	18.0626	14.6578	14.1163	13.0765	14.1434	13.4113	10.6601	2.10619	1.74203	1.20371	0.428577	1.67733	1.95566	2.02171	0.343017
Ap2s1	ILMN_2762255	2490.46	1964.16	1536.28	1226.98	1197.15	84.364	127.644	137.825	39.736	63.6494	ENSMUSG00000008036	50.035	46.1091	36.5302	24.2535	34.1413	37.5565	32.865	15.1676	7.85072	4.20354	0.184272	3.06891	2.56012	3.56479	1.95199	1.01399
Ap3b1	ILMN_2610861	192.949	178.734	176.227	174.282	180.989	10.3127	10.8083	9.11827	10.5743	7.58101	ENSMUSG00000021686	14.2389	10.6869	10.4049	7.05436	7.61039	8.01676	7.55699	6.63485	1.29174	1.14334	0.149907	0.129733	0.816407	1.32139	1.26349	0.00250316
Ap3d1	ILMN_2953301	522.446	419.666	414.463	617.463	417.767	65.9989	21.8779	64.9612	19.2784	95.4508	ENSMUSG00000020198	18.6727	15.1238	14.43	16.4086	9.17373	9.93166	10.1381	8.06836	2.44659	1.21163	0.602172	1.31479	1.57406	0.674093	1.28323	1.98314
Ap3s1	ILMN_1236624	522.386	630.974	395.071	415.606	316.875	13.7717	42.8213	49.275	53.6566	38.5207	ENSMUSG00000024480	10.1846	9.84833	8.30134	5.77804	5.98037	5.85669	6.22825	3.83413	0.833134	1.90958	1.10608	0.480012	0.489027	0.228577	0.385777	0.907621
Ap3s2	ILMN_1244074	195.087	225.489	225.385	265.576	267.515	8.83381	15.3566	6.37903	37.4839	21.3456	ENSMUSG00000063801	8.40423	6.90716	6.33042	6.02428	5.73164	5.62942	4.21545	5.23142	0.864183	0.44378	0.136323	0.0310632	0.422966	0.736576	0.870827	0.329434
Ap4b1	ILMN_2757861	237.166	218.065	252.84	280.102	338.096	18.0164	4.56743	12.585	6.95675	36.8595	ENSMUSG00000032952	7.0126	6.19238	5.51652	7.11055	3.32918	3.64458	3.15381	4.28114	0.262259	1.24657	0.673279	1.06738	0.641135	0.198943	0.767866	0.454033
Ap4s1	ILMN_2805071	1821.3	1672.97	2357.65	2872.02	3303.04	236.673	47.592	185.566	273.855	189.289	ENSMUSG00000020955	14.2423	15.1146	14.8293	23.9848	12.2207	14.4141	9.5843	18.6773	0.234335	0.206687	1.47778	0.961382	1.95581	2.43777	1.28125	17.1385
Apaf1	ILMN_3143577	246.683	239.166	225.095	174.952	166.428	27.7343	19.0165	17.4793	12.9929	10.3624	ENSMUSG00000019979	5.46164	6.08169	4.17598	1.79226	2.21546	2.76986	4.42608	0.285442	1.16979	0.222689	0.187214	0.0204566	0.647337	1.11687	0.0559407	0.0192192
Apba3	ILMN_2660110	353.683	386.717	671.952	823.167	806.121	31.0053	17.3092	50.9053	36.2731	57.5586	ENSMUSG00000004931	11.5921	10.9704	13.9924	27.7134	9.20197	8.89997	7.44086	22.4715	1.87659	0.494268	0.187313	3.09798	0.362596	1.04886	1.56936	6.37542
Apbb1	ILMN_2623591	450.609	373.384	393.13	777.222	859.786	58.8783	10.8501	28.8818	74.5179	53.7786	ENSMUSG00000037032	11.097	10.2017	9.27338	17.285	9.59416	9.24374	6.21475	15.6381	2.49058	0.879231	0.230015	6.26002	0.341424	1.7228	1.85149	0.117168
Apbb2	ILMN_2850450	250.841	328.778	403.878	346.717	431.887	26.0991	38.0603	19.1901	19.5297	60.7572	ENSMUSG00000029207	9.75069	12.5478	13.539	10.4117	3.37901	6.32461	13.9975	8.21612	0.285438	0.586121	0.724572	0.152382	0.766217	1.47281	0.43097	2.28571
Apeh	ILMN_1250816	1437.22	1351.08	1351.93	1256.62	1538.21	102.597	196.335	32.7152	46.4199	168.051	ENSMUSG00000032590	15.045	15.004	13.2865	11.7416	11.3872	11.8043	6.89853	13.2906	2.33564	0.433103	0.542775	0.152947	0.699179	1.0628	1.77425	1.75829
Apex1	ILMN_2776952	480.995	348.83	336.031	292.39	352.656	48.5661	21.4948	16.0924	28.402	57.897	ENSMUSG00000035960	21.2514	15.8411	12.8211	10.6823	14.566	14.7592	7.98059	13.0888	4.25296	0.0797616	1.03556	1.3807	2.17912	2.36713	1.07588	2.49411
Aph1a	ILMN_1232821	244.547	248.409	232.851	220.692	220.071	24.8635	28.9708	15.2394	21.8303	27.9271	ENSMUSG00000015750	3.3478	2.92934	3.00712	3.91813	2.60512	2.5753	2.80098	2.88843	0.449352	0.276585	0.741776	0.0508905	0.376827	0.596071	0.722583	0.515141
Apip	ILMN_1244908	306.128	344.779	484.395	618.858	857.713	41.3362	21.3542	50.0747	72.1504	137.68	ENSMUSG00000010911	18.3941	23.6264	22.2852	41.9997	14.9324	18.5829	11.4774	54.6393	2.22131	0.288641	1.15322	3.40415	1.22765	2.66199	1.73378	6.42802
Aplnr	ILMN_2748850	582.328	930.349	1285.67	552.52	358.553	12.8474	63.3475	107.535	40.0423	131.405	ENSMUSG00000044338	30.4461	42.6603	55.8986	11.9484	3.89485	12.217	52.9486	1.16189	1.8196	4.9653	2.94687	1.89894	4.58434	9.52296	4.66399	0.00239709
Aplp2	ILMN_1216689	2628.1	3858.39	3435.89	2766.96	3866.68	737.576	567.466	124.996	21.3944	671.102	ENSMUSG00000031996	123.287	119.219	116.151	100.76	60.4998	72.198	106.459	70.1014	6.78045	7.38219	9.13511	3.44665	14.5506	12.3261	6.93921	3.6293
Apoa1bp	ILMN_2997923	1274.09	1287.28	1168.06	1109.03	1329.21	203.012	96.8535	79.6104	68.5894	218.616	ENSMUSG00000028070	30.3646	32.6103	31.6498	24.178	26.9137	29.1564	18.9706	32.4645	4.03617	1.62118	1.7532	0.655064	2.36766	3.81106	4.22936	2.61488
Apoe	ILMN_1216042	472.148	356.003	432.514	1066.62	633.338	81.4039	40.3787	60.5932	115.311	288.215	ENSMUSG00000002985	79.4053	51.1239	72.2598	135.684	20.7426	22.9912	27.2769	7.13192	24.0913	4.60539	4.12512	12.561	2.84083	7.66591	9.90084	0.472666
App	ILMN_2791028	5256.51	4888.46	5172.17	5537.95	4126.38	638.639	119.289	518.363	386.79	872.618	ENSMUSG00000022892	115.323	104.624	99.4994	74.4737	47.5439	54.1942	94.6287	18.3538	25.2084	3.57937	1.01194	2.80615	8.52346	9.9741	3.70055	2.68877
Appbp2	ILMN_2724868	806.36	634.722	617.801	523.22	531.369	61.734	76.4083	33.7449	20.9744	17.5844	ENSMUSG00000018481	20.0709	16.2428	13.3828	7.27656	11.2535	10.3386	8.83062	3.85111	1.08958	1.21043	0.725987	0.395464	2.3712	0.344495	1.4838	1.36076
Appl1	ILMN_2608309	416.066	387.444	405.704	438.66	396.683	33.4809	27.6612	50.2808	13.1457	27.1676	ENSMUSG00000040760	9.02307	9.99615	9.32714	6.33622	5.78411	5.94432	5.8965	4.70719	1.92833	0.88085	0.108491	0.185806	0.837227	0.605381	0.650344	0.185729
Appl2	ILMN_1219978	462.707	833.873	547.139	605.242	683.472	58.7168	15.3704	32.7422	37.9089	150.465	ENSMUSG00000020263	21.0628	24.8214	24.2311	13.9662	13.1944	16.1843	14.372	11.3309	0.129471	3.46426	2.71183	2.32532	2.90128	3.71274	5.79469	3.48121
Aqp1	ILMN_2756486	1291.53	3400.15	4949.96	3381.99	4094.08	290.62	199.283	395.515	243.537	694.54	ENSMUSG00000004655	32.3174	36.8912	67.4762	96.8101	11.6569	24.3672	105.331	29.955	4.33527	0.987899	2.84278	7.25909	7.66433	12.3725	7.48696	24.4877
Araf	ILMN_2914271	582.284	583.457	609.176	442.56	507.263	121.561	21.0388	39.3623	12.9071	55.9892	ENSMUSG00000001127	37.9817	36.6185	35.9962	33.3066	24.1771	25.0586	21.4462	31.3991	0.663054	1.13689	0.168221	1.15181	4.26482	1.40881	4.96207	6.70139
Arap2	ILMN_2646891	182.852	276.772	331.535	340.742	347.033	22.6243	25.6681	13.9499	9.49327	6.58892	ENSMUSG00000037999	1.95927	2.38912	3.37921	3.35708	0.624112	1.46825	3.36594	2.14988	0.644599	1.07014	0.36334	0.660933	0.288603	0.217758	0.458083	0.127293
Arap3	ILMN_1243107	1088.05	1674.5	1735.32	1027.01	888.87	155.484	141.866	107.255	103.194	75.0134	ENSMUSG00000024451	14.157	16.2275	16.5931	11.2897	2.37479	6.43551	25.3272	1.92997	0.716441	0.859842	0.887843	0.816072	2.74195	6.03785	2.52848	0.467065
Arf1	ILMN_3160792	3936.04	3462.48	3162.3	2718.31	3250.68	663.398	389.72	30.4835	122.685	390.258	ENSMUSG00000048076	115.52	109.843	85.9099	79.4682	73.485	80.5151	66.5852	66.7974	10.4178	6.10021	2.80057	2.87177	10.7579	3.60093	8.13926	10.5121
Arf2	ILMN_1214810	1110.99	996.374	789.918	684.305	530.029	29.9402	69.7685	44.6359	33.3126	115.799	ENSMUSG00000062421	23.4463	24.2734	23.7559	13.8869	15.5586	19.4225	18.6453	9.01492	4.0928	0.102884	0.131734	0.421506	2.53688	1.0149	2.29586	0.646147
Arf3	ILMN_1252195	322.505	309.499	252.518	218.964	242.503	17.3531	16.2975	10.8626	12.1349	14.9652	ENSMUSG00000051853	28.151	21.2849	19.319	11.1502	13.1767	11.7661	13.6465	3.61791	3.30763	0.740765	1.21523	0.286803	1.18571	1.68846	1.54475	1.9682
Arf5	ILMN_2677712	817.947	753.282	587.83	561.742	467.119	150.089	75.0146	94.7717	56.8359	31.6821	ENSMUSG00000020440	63.5194	60.84	58.8795	49.5692	39.4926	44.2874	48.2312	41.9377	12.9774	2.82199	1.73764	3.11332	3.7204	5.46662	4.01957	1.20929
Arf6	ILMN_2763103	622.297	569.303	455.768	395.543	380.905	88.3785	47.0763	31.5913	17.4104	24.2789	ENSMUSG00000044147	19.0531	22.4244	20.544	11.265	10.5151	12.8544	18.6119	3.84801	0.465206	0.806385	2.11962	0.522481	2.56729	2.81619	1.02338	1.2956
Arfgap1	ILMN_2908546	426.649	345.737	294.873	286.79	250.082	23.5457	21.8492	7.03611	14.1208	34.7255	ENSMUSG00000027575	20.9035	16.4096	15.6837	10.3241	10.2177	9.95922	10.2558	9.60942	2.21876	0.982878	1.16623	0.725385	2.07823	0.717662	1.58598	1.33923
Arfgap2	ILMN_2853409	403.336	361.511	382.897	381.993	439.448	44.4515	3.41613	47.0284	28.7997	24.6614	ENSMUSG00000027255	14.9353	12.9265	12.9634	11.9733	9.77118	9.63606	7.58899	11.1698	1.36337	0.188585	0.992707	0.236527	1.67166	1.17739	0.860535	1.11419
Arfgef1	ILMN_2687111	407.649	414.648	534.139	754.095	859.862	26.4858	5.13475	41.54	29.0206	142.534	ENSMUSG00000067851	13.4283	13.6201	15.3073	25.3434	9.12642	9.24769	9.32375	20.8558	1.41902	0.927371	0.376746	0.94717	2.48182	1.46596	3.3076	0.836295
Arfgef2	ILMN_1230252	200.9	170.168	185.859	257.381	270.018	16.6418	12.7018	10.1921	10.2043	1.92989	ENSMUSG00000074582	11.0187	9.29686	8.12373	12.5361	5.75186	5.70766	4.38844	8.29401	0.738785	0.55008	0.396941	0.0907218	1.21906	0.175817	1.30879	0.147071
Arfip1	ILMN_2743425	820.994	643.693	590.346	437.213	422.711	99.1926	31.1884	46.8906	25.1187	40.4739	ENSMUSG00000074513	29.7596	23.368	22.0363	17.6128	18.533	17.5054	14.4336	12.6087	1.82957	1.37645	0.0772161	1.85658	1.43256	2.80879	1.57488	0.400859
Arfip2	ILMN_2619491	339.105	257.307	286.293	226.551	204.099	46.3	17.3158	11.9375	31.3588	46.424	ENSMUSG00000030881	16.1902	13.4683	12.2579	5.95837	7.85911	7.28736	9.25079	2.79155	0.157897	1.26339	0.834174	0.192588	0.458101	0.783322	0.10563	0.388251
Arfrp1	ILMN_2631745	775.549	618.666	711.605	884.897	1005.58	58.628	26.1186	46.0818	38.0207	52.0933	ENSMUSG00000038671	23.4593	23.4337	22.1642	26.0814	16.417	16.725	12.4482	16.1036	1.18313	0.120491	0.581737	1.94539	2.89756	1.47515	1.65499	2.75687
Arglu1	ILMN_2594128	1560.7	1328.7	1097.09	1205.62	1026.52	116.003	142.81	88.5466	40.1453	73.1136	ENSMUSG00000040459	47.6502	48.2428	47.8513	29.957	18.724	20.2226	28.9119	13.5129	3.05831	0.470226	3.40125	3.0943	5.10573	6.87543	2.09749	6.55667
Arhgap1	ILMN_2786160	901.154	738.622	513.032	445.908	312.909	390.803	63.3971	2.35196	8.88799	77.6136	ENSMUSG00000027247	16.9706	13.1112	10.1597	5.88962	10.8944	10.1659	12.196	3.04975	3.57768	0.687591	0.90043	0.968574	1.79759	1.06993	1.72994	0.829556
Arhgap17	ILMN_2715558	508.805	601.616	486.229	435.145	404.322	79.6118	78.9359	25.6187	17.9414	22.7022	ENSMUSG00000030766	7.41807	6.00948	5.90866	3.63513	3.62042	3.95911	6.07474	2.03355	1.24714	0.35431	0.050643	0.123715	1.14126	0.686021	0.965551	0.349495
Arhgap18	ILMN_1248002	671.736	941.822	657.087	403.491	231.79	27.8181	47.9975	82.8998	41.103	121.436	ENSMUSG00000039031	21.2788	27.1714	21.6369	6.00736	9.2788	16.4903	39.7299	1.22334	3.4924	2.74612	0.345422	0.357329	4.76564	8.75474	5.92292	0.076813
Arhgap21	ILMN_2613531	1992.57	1991.43	1618.39	1686.78	1621.56	257.327	163.122	147.49	31.9852	101.005	ENSMUSG00000036591	27.7259	26.7807	23.806	15.6509	13.9275	17.2955	14.0834	12.3839	1.84265	1.82992	0.641841	2.85714	4.12852	2.2593	4.89428	0.63576
Arhgap23	ILMN_1247490	372.148	352.97	295.932	251.753	230.25	30.9457	33.4197	19.4935	9.97294	15.186	ENSMUSG00000049807	14.7434	14.4273	12.0795	6.5192	4.5971	5.59495	9.7044	2.55832	2.43485	0.18307	0.918885	0.186436	1.63981	1.96477	0.751111	0.933643
Arhgap24	ILMN_2728038	417.225	355.664	352.478	558.507	561.134	68.314	5.25224	28.2607	9.96037	15.1066	ENSMUSG00000057315	6.93601	6.01359	4.6292	6.55414	3.57151	3.98705	3.58949	5.91221	0.690843	1.13286	0.0675146	0.0619708	0.258716	0.555988	2.61258	0.552187
Arhgap29	ILMN_2753687	999.42	1356.73	969.486	682.608	547.498	182.431	61.5681	83.3777	53.1674	81.5007	ENSMUSG00000039831	33.3982	37.4864	37.7113	18.8696	16.3009	22.1091	36.8788	8.57154	0.822082	3.15999	1.96562	3.67646	4.39679	7.16757	3.29745	2.32717
Arhgap30	ILMN_2954575	137.535	151.149	147.448	180.363	166.833	2.2313	4.02719	6.71664	13.137	23.0065	ENSMUSG00000048865	0.716481	0.651875	0.940478	1.22332	0.0179386	0.0348111	0.0750962	0.0100698	0.136007	0.0610056	0.15575	0.113533	0.0228583	0.0317481	0.0197207	0.0142408
Arhgap44	ILMN_2702434	865.51	896.916	682.243	947.481	1176.21	20.1659	51.5733	45.2337	10.6068	122.748	ENSMUSG00000033389	9.88519	9.36608	8.12185	8.30551	6.52504	7.22818	3.61379	8.61282	1.01541	0.0189151	0.607617	0.0615466	1.14361	1.67318	1.04725	1.4732
Arhgdib	ILMN_2789948	539.673	632.756	605.25	534.305	504.554	86.3515	61.1189	32.3102	52.1648	55.7999	ENSMUSG00000030220	9.62128	10.9002	11.2709	9.02258	1.7583	2.64705	6.26638	0.875269	1.9781	1.99656	0.748685	0.44926	0.333454	0.835171	1.93427	0.377031
Arhgef1	ILMN_2920752	186.517	188.091	197.099	173.652	160.55	8.46384	8.99792	15.0016	8.90104	11.2714	ENSMUSG00000040940	27.1578	27.4047	24.8679	15.9528	13.8786	14.6902	23.3024	7.0387	0.37116	1.36549	0.738997	0.731997	3.78101	5.30575	1.95253	0.701818
Arhgef11	ILMN_2720356	284.62	380.219	333.343	338.367	348.043	91.6583	27.8413	32.976	26.5559	10.5062	ENSMUSG00000041977	7.23121	6.45683	6.42891	5.51262	3.89735	4.43841	4.83451	4.27477	1.28029	0.209304	0.446142	0.727033	0.643406	0.696553	0.585799	0.0246568
Arhgef15	ILMN_3094506	461.578	702.816	882.904	685.177	605.487	47.8861	90.0814	26.5723	79.0547	57.3436	ENSMUSG00000052921	12.4549	14.2033	16.8584	13.6921	2.20058	5.67	23.5261	1.58006	1.08258	0.701945	0.745644	0.51343	2.49222	5.1587	0.854075	0.54624
Arhgef18	ILMN_2612125	320.173	370.351	374.218	336.371	332.064	28.9405	20.9675	40.4008	61.3974	16.2867	ENSMUSG00000004568	5.00631	5.56065	5.09328	4.58929	2.50135	2.96786	2.47355	2.42618	0.557879	0.216431	0.0701167	0.442288	0.512026	0.233543	0.311912	0.868051
Arhgef2	ILMN_2782446	179.175	166.016	166.529	152.559	145.029	19.0789	4.85504	6.28205	7.10054	7.84359	ENSMUSG00000028059	26.1074	23.3932	20.8318	9.15591	9.85122	10.6168	21.2352	2.96984	1.11589	0.783333	0.650468	0.653232	2.59061	3.5111	0.648955	0.642025
Arhgef25	ILMN_1259949	352.546	468.727	469.827	320.931	275.024	57.4043	21.3617	7.66087	10.9701	33.7042	ENSMUSG00000019467	6.46812	7.54265	8.53218	4.32346	2.28902	2.81987	4.50723	1.58132	0.150494	0.117019	0.752079	0.283472	0.237467	0.584419	0.497618	0.311537
Arhgef3	ILMN_2645208	1024.97	1474.81	1332.86	1230.8	1069.31	122.624	23.3095	12.3761	75.3199	107.784	ENSMUSG00000021895	9.86382	8.99664	9.90703	8.81896	4.39016	5.71419	10.485	3.31454	1.23444	0.0352422	1.14435	0.520579	1.09995	1.90165	0.781229	0.105988
Arhgef6	ILMN_2639642	612.628	596.339	636.67	801.792	810.73	40.8809	48.9637	17.9235	35.1139	15.1365	ENSMUSG00000031133	21.102	20.4586	17.6584	25.2346	14.1262	16.8628	10.4942	25.8214	2.43386	0.509895	0.903046	0.7134	2.64369	0.635553	2.15731	8.70258
Arid1b	ILMN_1240420	1353.9	1587.55	1685.59	1445.78	1384.23	159.763	187.749	47.603	90.9127	31.533	ENSMUSG00000069729	11.1984	11.5434	11.4403	9.10638	5.14351	5.72333	5.62769	7.88387	2.14113	0.0468812	0.456013	0.764764	1.22417	0.51192	2.84794	0.963553
Arid2	ILMN_2777804	664.291	559.929	451.527	280.073	326.615	94.2297	79.3339	29.0338	34.3883	54.393	ENSMUSG00000033237	15.3797	12.4766	10.2722	6.63253	6.95725	6.81864	6.13587	2.50304	0.00905097	0.547937	1.47405	0.886974	1.73226	0.403948	1.17094	0.244553
Arid4a	ILMN_1239608	177.487	212.065	239.184	221.584	202.176	21.7571	17.5801	13.4579	14.0615	19.8224	ENSMUSG00000048118	7.09686	7.57796	8.76639	5.9456	3.68054	4.23236	4.68578	3.02808	1.93903	0.265688	0.0826325	0.127435	0.616704	0.523562	0.717385	0.733008
Arid5b	ILMN_1234929	312.414	328.057	430.555	331.106	329.445	34.6526	16.5543	11.8886	16.4722	54.866	ENSMUSG00000019947	7.10565	4.74087	4.72997	3.30978	3.19776	3.68945	4.36643	7.76959	0.406685	0.544161	0.372129	0.375184	0.949909	0.902578	1.15872	1.31065
Arih1	ILMN_2712427	322.334	261.125	288.037	252.317	292.246	55.1611	9.21049	11.6376	31.016	19.3777	ENSMUSG00000025234	37.8984	32.7364	30.6516	28.7325	18.0426	17.4448	15.9679	28.991	0.844922	2.5359	0.0387495	1.12607	4.14414	0.582484	1.59038	1.15605
Arih2	ILMN_2696247	684.447	740.943	755.449	759.496	976.249	71.8672	26.9993	10.074	50.8338	119.869	ENSMUSG00000064145	7.25564	6.3686	6.15488	7.17065	4.86381	5.46024	4.52321	6.89219	0.636057	0.0658458	0.433824	0.145077	0.680014	0.852832	1.34224	1.19242
Arl1	ILMN_1219577	2130.1	2659.17	2810.68	2395.18	3125.13	18.1744	132.999	88.0057	171.799	373.344	ENSMUSG00000060904	25.7281	29.2252	27.5792	27.7551	17.0121	20.8852	18.5038	25.6819	0.0378302	0.699399	0.331916	1.8394	1.8488	1.01917	1.96946	8.96053
Arl16	ILMN_1231868	303.839	245.973	258.69	242.472	277.158	10.7304	4.81959	11.4877	29.1456	43.9932	ENSMUSG00000057594	8.58361	7.78795	5.01621	5.06741	5.13383	6.65877	4.53711	4.76159	1.31255	2.84941	0.921664	0.59875	0.369498	0.823225	0.9024	0.959381
Arl2	ILMN_2620304	474.4	397.789	411.524	450.877	549.751	57.9786	31.3923	24.3562	41.4526	81.2133	ENSMUSG00000024944	18.5707	18.1406	18.0592	18.1791	18.4317	19.6308	12.2531	17.7705	0.153725	3.09175	1.81366	0.549776	1.6205	2.83877	2.06525	7.17042
Arl2bp	ILMN_2745036	816.564	593.757	606.058	738.936	807.493	171.235	33.6125	13.5085	46.2477	39.3504	ENSMUSG00000031776	46.1035	49.386	46.8683	41.6059	31.0209	30.6138	26.4721	32.6871	6.71235	2.69167	0.95615	3.09034	2.75097	2.78513	3.8535	0.451276
Arl3	ILMN_2786860	1037.62	658.865	742.429	885.103	1024.27	245.782	33.2912	93.8001	92.99	99.9711	ENSMUSG00000025035	42.8453	31.9403	28.9463	30.8997	22.2492	18.7809	12.0491	31.9357	1.73071	2.84349	4.58332	1.11553	0.552727	1.94907	2.43286	0.12134
Arl6	ILMN_3163134	361.471	318.853	294.738	321.861	359.832	62.2786	40.3704	12.9509	13.9412	41.0465	ENSMUSG00000022722	6.97771	7.03808	4.91249	4.85752	5.43156	5.50048	3.90515	4.19709	0.830843	1.7943	0.0351998	1.15601	0.597321	0.425696	0.363251	0.510418
Arl6ip1	ILMN_1253348	2100.64	1627.1	1511.53	1002.8	993.298	147.85	55.0212	76.3336	98.3837	36.6393	ENSMUSG00000030654	39.6391	40.2111	25.962	11.1003	15.6105	20.7209	31.2393	4.65283	5.16669	8.28312	1.61015	0.217011	1.8398	5.5362	3.48047	0.328783
Arl6ip4	ILMN_3108440	2003.6	1634.5	1660.25	1489.3	1519.74	242.857	135.946	69.3908	58.1587	82.5589	ENSMUSG00000029404	18.9337	18.1739	17.8823	12.3817	11.7044	14.3496	11.2994	9.71274	3.29314	0.565544	0.613203	0.306177	1.05346	1.05451	1.54532	0.379045
Arl6ip5	ILMN_1252111	738.761	643.803	816.525	1062.44	997.211	69.4808	69.2271	79.5683	40.4814	18.6144	ENSMUSG00000035199	48.138	47.6341	45.8933	65.2831	34.331	36.5422	28.9863	62.9766	7.34062	1.10019	3.19365	4.3159	5.67448	4.26149	4.27617	19.0111
Arl8a	ILMN_2680781	538.568	818.319	729.484	400.663	568.45	122.203	50.4278	37.9925	13.8719	103.008	ENSMUSG00000026426	9.09697	8.69105	8.53418	7.41937	3.40574	4.21069	9.00246	1.30567	2.31003	0.37821	0.192517	0.537649	1.13607	1.06061	1.0916	0.3243
Arl8b	ILMN_2845917	490.413	554.233	585.324	745.745	820.473	48.4509	34.8754	27.9151	11.2745	56.6235	ENSMUSG00000030105	38.4781	40.3931	37.6144	38.4112	27.0072	28.9914	21.0088	28.728	0.36713	1.96554	3.09791	1.11242	3.04726	3.52877	4.77362	7.408
Armc10	ILMN_2757916	664.755	639.241	435.776	353.117	371.803	7.45672	54.6479	23.2313	31.4162	11.2381	ENSMUSG00000038525	7.2896	7.50007	6.50575	2.55536	3.28471	3.84256	4.69323	1.82808	0.632952	0.382269	0.980001	0.167125	0.427859	0.707129	0.312853	0.93546
Armc8	ILMN_2735080	185.744	175.821	169.006	190.144	174.29	3.66099	2.02698	5.36345	4.1241	8.75564	ENSMUSG00000032468	10.0469	10.393	10.0172	8.68498	6.39625	6.74304	4.76542	5.99237	0.87549	0.279873	0.913391	0.565311	0.687648	0.808535	1.26098	2.18519
Armcx1	ILMN_2645448	401.899	406.805	270.607	222.923	166.243	28.0591	33.4119	7.84635	10.5058	33.1163	ENSMUSG00000033460	10.0373	11.3112	8.32821	1.74596	5.76079	6.56774	7.70847	0.948254	0.966099	0.232002	0.203647	0.236032	0.77212	0.258597	0.661459	0.596439
Armcx2	ILMN_1220398	1707.4	1064.87	573.827	402.412	263.236	117.774	42.4438	30.4996	21.5057	57.8879	ENSMUSG00000033436	24.2904	19.1136	12.2341	2.60643	10.2372	9.89879	10.7336	0.336987	4.23833	2.55619	0.158675	0.0193394	2.50699	1.6971	0.923593	0.188901
Armcx3	ILMN_1234742	392.271	415.259	369.37	250.153	227.564	30.1241	18.3037	34.1806	3.62561	15.3999	ENSMUSG00000049047	6.13377	5.3358	4.46882	1.77522	3.41869	3.76387	2.77306	0.850243	0.705297	0.208179	0.349007	0.12438	0.728287	0.448558	0.307579	0.183539
Armcx4	ILMN_1246006	671.416	420.529	245.929	161.801	142.892	27.3421	18.9589	0.608448	27.4699	8.98855	ENSMUSG00000049804	17.8916	14.4353	8.91771	2.13823	7.18472	6.73223	5.69386	1.07336	1.80199	0.448235	1.0187	0.134577	1.60768	1.34056	0.685687	0.286378
Arnt	ILMN_1255317	542.162	515.236	489.614	462.56	413.074	32.1887	55.3516	37.9097	53.9793	24.1273	ENSMUSG00000015522	22.7861	21.505	20.1822	14.5857	11.0452	11.813	12.2962	9.25542	1.31699	1.12989	0.362958	0.921502	1.329	1.31175	2.02334	0.729296
Arpc1a	ILMN_2753649	1141.46	913.376	818.081	897.75	788.591	209.534	66.8908	34.7509	88.2218	47.8083	ENSMUSG00000029621	27.3295	25.3607	23.1715	20.8996	16.02	16.8858	17.8649	15.0813	2.28219	0.595596	0.205061	0.564908	0.769079	0.982903	2.01708	2.00012
Arpc1b	ILMN_2860479	916.54	1291.54	729.993	870.011	434.1	92.1905	117.272	31.937	130.112	244.542	ENSMUSG00000029622	16.2999	16.231	15.9342	17.095	3.5344	5.42844	15.8364	2.70756	2.91059	0.94222	2.13985	3.40394	1.14327	2.54762	2.81293	0.682252
Arpc2	ILMN_2698958	2895.32	3202.87	2466.71	2043.98	1606.34	55.9467	150.31	245.826	246.065	419.681	ENSMUSG00000006304	89.6573	86.5747	73.5115	56.6401	58.2373	67.1915	63.4644	34.1998	9.89016	9.2124	2.85417	3.16317	9.18084	1.96788	6.54298	19.6767
Arpc3	ILMN_2603725	2714	2882.12	2251.77	1892.09	1633.04	294.608	218.635	88.318	151.304	213.031	ENSMUSG00000029465	54.8614	56.5954	51.27	46.8539	35.467	45.9701	62.6128	29.0483	8.95459	4.52159	2.92127	2.34646	3.41798	7.66819	1.92054	2.65483
Arpc4	ILMN_1249334	454.064	378.546	340.235	296.714	280.17	18.8505	54.9528	27.9354	30.972	25.2035	ENSMUSG00000079426	51.4798	51.2291	42.0907	29.1561	23.4728	27.4514	38.554	15.5371	2.61177	5.38236	1.63617	1.30461	2.64925	3.98753	3.97268	1.95946
Arpc5	ILMN_2792809	3841.29	4832.26	3620.21	2322.91	1719.78	521.649	222.002	313.596	123.614	323.356	ENSMUSG00000008475	43.2251	44.1158	37.3464	15.9444	15.2985	17.8127	29.3659	3.02774	2.06426	9.53321	5.48764	1.74967	2.70612	3.66655	2.48314	0.223403
Arpc5l	ILMN_2626260	265.542	343.589	489.861	591.832	738.893	31.0604	46.8163	13.0645	24.8987	74.3396	ENSMUSG00000026755	22.8709	33.2776	35.935	46.5528	17.7145	22.8895	21.2823	50.2052	3.04226	2.52381	1.19296	1.6431	2.49468	1.36126	2.96082	13.8274
Arpp19	ILMN_2674407	637.548	607.921	581.457	512.656	588.833	75.0845	19.9209	37.304	28.544	40.742	ENSMUSG00000007656	42.6683	45.3633	40.4641	36.5284	30.3901	34.4981	28.2245	39.8094	2.48301	1.44073	0.915633	1.21283	3.19538	2.62344	2.79826	2.08646
Arrb2	ILMN_2700848	174.827	163.417	174.318	185.756	181.64	25.7315	2.81956	10.8374	8.11794	6.15678	ENSMUSG00000060216	6.06035	6.06663	5.39053	5.15544	2.21788	2.82467	4.48268	1.23225	1.50692	0.298526	0.257677	0.323586	0.550771	0.824963	0.23197	0.753576
Arrdc3	ILMN_2666279	544.6	567.755	445.455	483.972	557.789	145.832	40.4212	16.6674	101.907	80.7454	ENSMUSG00000074794	23.9937	19.3225	14.7204	15.8758	13.3937	14.302	14.0536	12.3395	1.1721	0.81692	0.440598	1.82936	3.15606	1.77937	3.38572	1.57862
Arrdc4	ILMN_2648967	543.876	476.488	453.438	250.82	218.354	27.072	65.1043	36.3241	12.8819	31.55	ENSMUSG00000042659	7.47773	7.0556	7.05269	4.66021	3.75236	5.1444	5.43288	1.85459	0.282454	0.179414	0.798833	0.59952	0.623193	1.01984	0.654945	1.45125
Arsa	ILMN_1225552	318.649	371.566	283.689	349.127	252.86	54.6738	32.0869	42.4475	34.9888	33.5253	ENSMUSG00000022620	5.83078	5.05494	5.3075	4.72749	2.31675	3.50646	7.97501	2.10334	1.55197	0.683405	0.382792	0.628321	0.359388	0.99503	0.82931	0.173948
Arsb	ILMN_1225374	199.911	316.35	362.474	448.153	330.628	17.2755	30.1429	17.4868	30.1539	87.7446	ENSMUSG00000042082	3.58674	4.87721	4.72452	3.24374	1.96507	2.43179	3.09727	0.458554	0.713322	0.95347	0.469208	0.132102	0.268156	0.817882	0.462489	0.0540067
Art3	ILMN_1223147	1159.7	1036.64	2518.79	3311.47	3547.51	163.941	114.901	283.2	197.313	686.323	ENSMUSG00000034842	60.9451	66.7768	75.6018	164.792	47.6954	68.4816	52.6524	175.185	2.37906	3.21649	6.29841	17.4443	8.40985	10.5827	29.1433	8.00586
Art4	ILMN_1219298	149.307	135.517	134.55	138.379	151.443	4.17681	4.84461	1.83953	3.47967	5.8058	ENSMUSG00000030217	1.65529	0.997062	1.10741	0.834735	0.508602	0.542749	0.510226	0.220045	0.526738	0.2728	0.0159099	0.285127	0.0978263	0.0438079	0.0734207	0.0996943
As3mt	ILMN_1247626	241.753	211.813	253.037	274.35	325.429	13.426	7.39419	7.11066	14.5007	74.0958	ENSMUSG00000003559	18.1686	15.7394	15.1091	16.1489	11.2307	11.6863	8.37084	13.0017	0.423769	0.960958	1.61234	0.250669	0.954689	1.79795	2.29659	1.05536
Asah1	ILMN_1231966	1253.43	1195.3	1244.53	1083.41	1242.93	227.53	55.8474	76.9974	8.01583	83.7999	ENSMUSG00000031591	18.8662	19.544	15.5518	11.9037	9.62175	12.6328	13.9841	9.40605	0.354119	1.61227	0.568585	0.539452	1.03879	0.658042	1.20362	1.52007
Asah2	ILMN_2980044	369.736	347.109	344.558	408.901	359.387	54.6516	16.0821	19.5929	15.1287	28.0774	ENSMUSG00000024887	6.93597	6.67596	6.09054	5.70362	4.02161	4.22834	5.43593	4.11639	0.533901	0.178382	0.480811	1.0096	0.713829	0.499224	1.00468	0.39994
Asap1	ILMN_2694153	379.506	282.627	270.214	271.362	268.955	102.504	16.7344	26.9316	13.1648	15.2014	ENSMUSG00000022377	8.99502	7.85065	6.78193	5.2202	3.90174	4.09008	5.41155	2.24776	0.800311	0.19712	0.0852559	0.543404	1.2394	0.999155	0.307294	0.390457
Asb1	ILMN_2430887	215.507	228.701	248.485	322.179	280.833	15.544	20.4532	22.3706	6.99205	19.7261	ENSMUSG00000026311	5.36268	5.58995	5.20437	5.52009	2.79402	2.55067	2.03302	3.1447	1.1746	0.44629	0.0926381	0.24275	0.132756	0.354747	0.726521	0.41498
Asb10	ILMN_2919777	226.345	361.066	398.515	713.137	664.473	14.0252	21.5093	28.3131	76.8432	29.0825	ENSMUSG00000038204	12.7465	16.7812	20.0089	43.8984	9.75118	12.0167	8.2296	44.0784	1.9864	1.90636	0.281499	0.962867	0.789154	2.43466	2.47164	2.61184
Asb11	ILMN_2632028	281.494	384.1	374.833	490.738	687.985	13.8468	28.8843	29.8388	42.0698	129.512	ENSMUSG00000031382	42.9046	30.6926	28.9179	79.3137	33.7075	33.3332	13.7193	87.1569	1.89519	1.7281	2.68135	15.3782	2.27105	13.8173	4.50672	37.4046
Asb12	ILMN_2965123	158.392	168.256	195.143	215.385	213.134	6.78556	11.0882	15.5466	8.44588	23.8681	ENSMUSG00000031204	3.42258	3.4549	4.69664	5.68711	3.56402	4.52517	2.06825	8.43794	1.13187	0.216898	0.178064	1.36719	0.316449	1.59214	0.949918	1.64301
Asb13	ILMN_3104025	327.412	387.475	499.305	517.34	655.773	52.9507	20.3225	26.5681	36.9232	69.1117	ENSMUSG00000033781	4.66435	4.23076	5.39284	5.32275	3.47194	3.41407	3.11238	3.3726	0.316345	0.0680025	0.136373	1.06867	0.303112	0.262211	0.525593	0.47572
Asb2	ILMN_2765759	5634.81	4365.2	5431.18	6506	7014.88	1292.86	608.996	337.802	368.718	480.503	ENSMUSG00000021200	165.817	133.506	125.259	182.54	107.919	85.9006	54.0497	137.483	27.2222	5.12652	19.4115	13.6832	25.7082	7.19981	30.4815	5.11097
Asb3	ILMN_1236376	192.021	197.84	208.237	177.566	206.445	10.1271	12.1017	13.6289	4.94056	16.8207	ENSMUSG00000020305	3.88234	3.26973	3.12039	1.84274	2.7714	2.96259	2.38249	1.58157	0.087653	0.259282	0.152855	0.0372857	0.564391	0.70617	0.825589	0.40508
Asb8	ILMN_1225252	2981.88	2764.73	2826.15	2535.8	3160.81	368.177	109.338	250.586	201.175	436.546	ENSMUSG00000048175	36.7056	34.7816	32.8725	40.1063	26.1364	26.2709	17.6645	29.1001	5.61931	1.92856	0.337502	4.66966	2.32806	3.53393	5.00281	4.64032
Ascc1	ILMN_1249719	511.982	376.538	366.962	530.622	497.713	84.7786	20.2589	19.873	22.8613	73.0521	ENSMUSG00000044475	12.1575	10.9202	9.02872	10.2545	9.2782	8.72723	7.35239	12.8933	1.6979	0.805607	0.765012	0.191414	0.27275	1.43609	1.51888	0.339694
Ascc2	ILMN_1241675	200.489	213.572	177.837	173.567	165.457	33.1687	5.8405	8.87977	6.30073	8.66638	ENSMUSG00000020412	7.66305	7.59272	7.17002	5.20036	4.26633	4.46527	4.71052	3.97899	0.258964	1.18071	0.805218	0.291717	0.318158	0.767591	0.72169	0.0579969
Ascc3	ILMN_1248187	222.926	218.559	195.239	201.883	207.353	8.34838	10.2135	11.2073	31.8722	12.9904	ENSMUSG00000038774	4.52837	4.71247	3.53741	2.74723	3.31355	3.29096	2.55691	2.81073	1.19819	0.0615749	0.175766	0.347897	0.873198	0.436408	0.457372	0.505376
Ash1l	ILMN_1223056	166.352	171.935	166.867	199.313	197.168	20.1507	9.10971	10.5954	19.7117	4.92554	ENSMUSG00000028053	12.4555	11.3187	10.9824	9.90793	7.03915	7.00783	5.82897	7.57942	2.28572	0.16115	0.166382	1.39706	1.36828	0.618974	1.48733	2.13194
Ash2l	ILMN_3154222	518.145	415.145	388.992	366.64	460.27	50.0413	16.9992	13.605	24.0579	58.5784	ENSMUSG00000031575	18.5963	16.5755	15.33	10.018	12.7885	12.9403	10.2613	8.54729	0.824345	0.151816	0.994404	0.207479	2.33593	1.77498	1.63163	1.96757
Asna1	ILMN_2683374	1260.74	839.787	723.033	864.475	787.831	443.897	44.5081	60.871	50.1495	138.521	ENSMUSG00000052456	34.7388	32.6441	26.5565	26.4388	29.8712	33.4382	21.0034	28.1273	9.32667	0.02786	4.65255	0.585343	1.49888	4.28966	3.28101	3.4429
Asns	ILMN_2643513	245.399	183.731	162.17	144.096	162.146	9.69993	9.74261	7.12696	10.2894	17.7011	ENSMUSG00000029752	2.52223	2.52048	1.69226	0.992997	1.59619	1.40818	1.49006	0.210385	0.364464	0.273375	0.361402	0.43858	0.460875	0.464701	0.144113	0.00141139
Aspscr1	ILMN_3156058	366.548	240.423	252.094	269.129	288.572	83.7311	29.0838	9.57137	13.5413	19.8257	ENSMUSG00000025142	20.8225	18.1582	17.5303	11.5836	15.5025	15.4698	12.8333	11.4977	1.05875	1.26671	1.42093	1.73715	3.35424	1.29624	2.70908	0.445831
Asxl1	ILMN_2527760	241.918	197.849	183.181	174.065	209.477	29.0494	0.960064	10.1537	13.0013	30.1252	ENSMUSG00000042548	10.938	9.32246	8.1098	5.42781	5.09921	5.11222	5.90568	3.35792	1.46049	0.332595	0.283196	0.488462	1.10807	0.938942	1.04619	0.153074
Atad1	ILMN_2639230	798.453	844.882	973.448	920.095	1251.23	28.2234	64.7196	40.7409	30.1983	219.568	ENSMUSG00000013662	36.1438	36.5305	33.3779	45.6872	25.4915	29.8232	17.8303	46.2036	2.53766	1.16538	0.553735	1.15718	3.93556	3.93298	3.82727	2.75164
Atad3a	ILMN_2826709	1348.87	842.235	948.642	887.546	776.617	263.364	62.4087	28.7949	67.1441	49.8177	ENSMUSG00000029036	22.0048	18.9849	16.2512	11.7668	12.8213	11.9248	7.17955	11.7223	0.596091	0.668145	1.74571	0.502682	2.45721	1.535	2.23626	1.00685
Ate1	ILMN_1230730	729.489	749.373	755.236	784.112	816.937	80.2478	38.2776	12.6013	19.6105	24.9791	ENSMUSG00000030850	15.0559	13.7845	14.2921	13.5069	9.50622	9.3652	7.32179	9.43838	0.127491	0.0316784	0.126784	0.258448	1.16094	0.299336	1.56762	2.45879
Atf2	ILMN_3158265	575.528	617.101	559.934	646.303	564.625	28.3267	53.5786	34.7896	25.2359	49.8902	ENSMUSG00000027104	16.1425	15.312	15.9053	10.6722	8.22354	9.18562	10.3797	8.63209	1.77844	1.14799	1.01314	0.138239	1.73393	1.31432	1.04385	0.986492
Atf4	ILMN_2642681	1315.85	1944	1681.79	1329.56	1085.49	371.965	206.16	58.3221	173.738	219.545	ENSMUSG00000042406	44.7653	47.7609	47.5812	36.3929	36.6536	42.5592	47.9333	63.9348	3.88117	3.02925	4.72248	0.365221	7.8524	6.64365	1.65844	6.88644
Atf5	ILMN_2646985	415.498	742.867	821.271	1467.72	1081.4	89.3472	58.9062	78.0539	32.8289	226.832	ENSMUSG00000038539	13.521	17.2425	21.5873	32.7364	7.82934	10.8116	11.2275	10.7693	2.38111	0.632719	2.8111	2.33593	1.44019	1.993	0.782193	1.01731
Atf6b	ILMN_2667889	293.41	348.056	272.072	334.162	271.424	82.5398	17.1508	26.6407	9.19866	32.4609	ENSMUSG00000015461	10.1947	9.5753	8.02264	7.62711	5.52191	6.05578	8.29786	3.51341	2.12138	1.06434	0.101272	0.758916	0.860419	0.908019	0.466206	2.18565
Atf7ip	ILMN_2722213	436.811	335.91	334.109	277.291	268.143	7.12923	21.1362	32.65	14.2994	6.08202	ENSMUSG00000030213	25.1999	20.8171	17.2684	13.5235	11.8345	11.3438	8.81643	7.29795	3.44863	0.589161	0.2139	3.03752	2.17227	1.31867	2.89383	0.515
Atf7ip	ILMN_2722213	436.811	335.91	334.109	277.291	268.143	7.12923	21.1362	32.65	14.2994	6.08202	ENSMUSG00000053935	26.0922	20.8272	20.0197	14.059	11.0318	10.7683	7.33501	6.26964	4.8784	0.60493	0.0736098	3.53065	1.61963	0.469021	3.01347	0.776007
Atg10	ILMN_2667100	1015.37	1032.77	1074.36	1423.83	1810.4	57.3872	21.9932	91.4481	72.8284	281.812	ENSMUSG00000021619	11.7243	11.2684	11.4172	12.3758	11.1495	11.5417	6.98702	19.4287	0.0829436	0.848811	0.375898	1.19925	0.17989	1.81767	2.76166	2.08526
Atg12	ILMN_2663570	494.576	538.002	453.871	617.662	662.833	48.9392	87.1137	58.1071	38.7827	32.9571	ENSMUSG00000032905	14.6369	14.9576	12.9198	12.3095	8.63276	10.284	9.39091	11.2795	1.44844	0.434729	0.710289	0.00799031	0.691347	0.708624	1.45186	0.769615
Atg13	ILMN_2632230	265.422	295.652	364.449	412.468	473.909	21.8121	10.0879	27.6571	5.86375	40.9024	ENSMUSG00000027244	15.4971	12.8813	13.8396	21.4389	11.0296	11.5889	9.50741	14.8775	1.82731	0.475671	0.705551	0.87653	0.555009	4.40676	2.88262	1.1557
Atg16l1	ILMN_2620574	361.873	411.59	495.983	548.541	562.905	16.1972	41.109	3.07513	43.5865	44.1661	ENSMUSG00000026289	10.9741	10.4797	11.1748	11.1023	6.08485	6.53059	6.57019	8.86615	0.619638	0.7641	0.421153	0.566817	1.27066	0.618798	1.19909	1.22613
Atg2a	ILMN_2963432	240.187	273.378	237.233	260.325	224.94	8.53406	17.3557	4.42992	13.9587	46.4178	ENSMUSG00000024773	6.98991	5.90961	5.73289	7.66803	3.42816	3.31485	3.18946	5.9147	0.839612	0.117203	0.503375	0.536531	0.813556	0.349453	0.46946	0.44523
Atg2b	ILMN_2652518	261.839	309.093	311.206	293.949	325.505	33.1335	24.411	11.9365	18.5458	51.5596	ENSMUSG00000041341	8.6861	8.10498	7.4069	5.51134	3.45987	3.78135	3.22851	3.69805	0.765896	0.857006	0.172449	0.55143	0.181542	0.464249	0.751256	0.371075
Atg5	ILMN_2998139	527.591	697.614	778.683	718.872	859.382	22.7131	41.9127	79.3382	17.2934	76.681	ENSMUSG00000038160	8.42294	9.88295	9.27901	8.45856	7.00007	8.78786	6.51409	6.13309	0.19118	0.0242255	1.07308	0.548234	0.738781	0.560777	0.154201	2.09488
Atg9a	ILMN_2698801	148.179	147.354	160.204	192.465	213.376	12.157	5.28077	7.36039	15.5562	20.0182	ENSMUSG00000033124	15.2543	16.4507	17.4677	28.4906	11.9523	12.4569	10.8209	18.8124	2.15922	0.458417	0.993414	0.200323	1.90198	1.53506	3.77105	2.13907
Atic	ILMN_3070951	302.076	227.307	219.065	276.952	237.007	36.9489	16.3264	6.92144	22.9496	24.0307	ENSMUSG00000026192	17.4224	12.4266	10.3713	10.3538	9.95416	10.3682	6.16522	8.93798	1.35772	0.857438	0.207394	1.65568	0.516002	1.30579	0.9292	1.7965
Atl2	ILMN_2661107	256.274	219.316	255.553	295.746	315.64	12.0805	14.3816	9.21915	13.041	20.1427	ENSMUSG00000059811	15.7176	15.6057	15.0648	16.8737	8.8919	10.0113	8.69292	13.3225	0.22387	1.84633	0.0911461	0.558332	1.69646	0.243699	2.52619	1.24274
Atm	ILMN_2492491	231.39	250.83	255.509	244.009	326.153	21.8078	7.31035	8.83382	7.15711	55.7774	ENSMUSG00000034218	2.74737	2.89042	2.20989	1.9378	1.6744	1.76896	1.43195	1.812	0.558883	0.0808647	0.00224153	0.39733	0.337674	0.0931361	0.526719	0.338322
Atmin	ILMN_2701824	442.99	473.668	482.28	529.802	672.317	61.2958	26.9734	26.8177	16.1659	92.2887	ENSMUSG00000047388	6.91972	6.08934	5.54684	4.75739	3.42967	3.46717	3.0285	3.27298	1.24552	0.0137462	0.0972555	0.601953	0.426911	0.588622	1.00263	1.96335
Atn1	ILMN_1255644	230.741	171.715	192.399	196.666	202.06	72.232	7.69345	7.50856	16.4626	13.1252	ENSMUSG00000004263	21.0019	17.1321	16.7653	13.1197	12.2132	11.3034	11.0672	7.00791	3.65836	0.0451841	1.15364	0.568514	2.09876	2.02574	1.71372	3.5
Atox1	ILMN_1232762	1545.59	1771.22	1639.2	1141.11	1137.05	122.189	68.1485	59.0777	74.2014	126.599	ENSMUSG00000018585	35.191	37.9652	39.452	28.9113	27.3171	31.5996	29.204	20.2351	6.15869	2.34569	4.40457	0.347826	1.25523	4.77571	4.89238	10.5155
Atp13a1	ILMN_2942669	495.679	503.862	411.048	366.726	321.108	119.838	49.3637	17.7248	14.9942	37.6752	ENSMUSG00000031862	9.36485	8.34998	7.60067	6.4706	4.55433	4.88171	5.75349	3.12159	0.813993	0.0202303	0.494416	0.438774	0.810281	1.03705	0.677563	1.53743
Atp1a1	ILMN_1218058	8555.62	8302.59	7825.46	8339.68	10953.4	910.129	1152.69	403.971	270.062	1770.82	ENSMUSG00000033161	298.538	270.27	246.249	377.7	191.327	199.449	125.562	249.436	32.155	8.3778	3.53695	5.53311	35.8064	8.97857	64.3404	63.2861
Atp1a2	ILMN_2722716	213.571	616.804	1432.95	2059.38	1863.92	17.3243	77.0129	58.7667	280.778	18.3867	ENSMUSG00000007097	22.7483	39.4203	61.2598	141.512	15.6629	21.0032	16.2893	117.085	4.54811	8.44335	1.19515	25.6871	2.62073	3.28733	4.84806	34.6833
Atp1b1	ILMN_1259075	11858	10051.6	13724.3	13083.6	12854.2	220.858	846.652	1218.96	1022.8	674.935	ENSMUSG00000026576	153.085	158.354	157.381	190.727	91.254	93.3773	63.6302	104.698	2.21395	2.19203	1.1745	19.0311	12.3996	9.57095	28.9872	33.3621
Atp1b2	ILMN_2602902	236.948	183.714	219.007	173.079	163.821	51.2564	8.87939	29.5538	21.845	10.7087	ENSMUSG00000041329	19.8194	13.6009	15.3978	5.57311	11.2172	10.2487	12.0628	1.61331	2.65809	0.228537	0.59404	0.110627	1.74213	1.84661	0.412069	0.0278176
Atp1b3	ILMN_1240702	2465.53	2771.24	2147.1	1867.48	1937.16	50.4524	663.227	79.3344	68.7345	106.822	ENSMUSG00000032412	30.923	32.1094	32.4291	22.4015	14.3775	15.8466	19.999	16.5789	0.672388	1.36076	1.99701	0.742745	2.76165	1.37393	2.01585	1.45183
Atp2a2	ILMN_1245425	34794.1	42864.5	46767.6	50886.2	51115.1	545.725	1562.53	837.67	1782.76	1782.76	ENSMUSG00000029467	1537.49	1410.37	1726.55	2857.44	942.702	978.915	563.959	2036.87	134.626	180.828	120.187	6.54781	208.421	222.109	398.551	1010.7
Atp2a3	ILMN_2688236	177.049	290.096	355.821	266.5	254.848	27.7846	42.1043	31.876	19.7946	23.5463	ENSMUSG00000020788	2.59688	2.07256	3.59736	2.76142	0.586114	0.666258	1.33516	0.166345	0.547583	0.0310773	0.193175	0.115216	0.0746701	0.260883	0.444489	0.0882193
Atp2b1	ILMN_2536518	257.356	280.992	299.511	367.116	342.958	20.3558	12.3782	24.2006	27.7424	9.63429	ENSMUSG00000019943	21.1538	24.0084	22.3543	21.9352	7.92807	8.63094	8.65995	13.1617	5.0993	0.256255	1.1127	0.246497	1.67919	0.587844	0.542148	0.763039
Atp5a1	ILMN_2633229	6750.04	6942.88	8192.12	4877.63	7977.97	1436.3	517.137	896.311	206.85	2055.71	ENSMUSG00000025428	1642.35	1866.46	1768.95	1887.74	1226.54	1258.01	688.867	1912.92	85.9064	152.848	129.365	65.9024	173.313	149.594	248.829	60.0546
Atp5b	ILMN_2598972	49947.5	47865.1	49593.2	51115.1	50287.8	589.923	3597.63	3466.34	1504.95	1856.08	ENSMUSG00000025393	2273.4	2325.89	2113.68	2492.84	1960	2008.14	1079.45	2827.17	264.119	60.9385	93.3452	108.76	246.822	343.829	433.64	445.59
Atp5c1	ILMN_1249783	19644.3	23385	22445.4	22434.6	25346.3	323.2	639.679	903.462	1133.13	1316.79	ENSMUSG00000025781	366.871	379.086	365.563	445.953	358.272	420.528	196.506	646.634	49.3787	1.94242	13.0949	0.825901	26.4684	104.132	55.5067	34.8922
Atp5d	ILMN_1254705	8158.31	6504.42	6576.23	6949.55	6520.37	1694.27	502.611	536.174	113.761	618.771	ENSMUSG00000003072	389.407	459.382	398.231	436.3	372.598	371.985	223.088	413.005	41.8155	35.3504	14.9914	24.9884	51.0924	35.5762	53.3727	41.4753
Atp5e	ILMN_2604794	682.017	1021.27	983.705	974.285	1208.21	14.5516	106.835	105.687	22.6175	257.338	ENSMUSG00000016252	330.853	337.111	388.471	463.223	379.713	432.951	262.563	756.736	59.4083	1.5026	11.815	3.81484	17.0043	84.9809	43.9502	111.789
Atp5f1	ILMN_1249817	8050.54	8267.03	8435.38	9578.84	9077.3	370.977	466.063	305.762	1001.48	703.508	ENSMUSG00000000563	131.406	135.905	123.266	182.258	158.764	165.309	95.0116	277.738	25.0288	1.36047	5.01551	15.4779	14.3141	25.7339	21.2539	6.63266
Atp5g1	ILMN_1230991	24177.1	25745.2	32512.8	32523.3	32573.6	2185.81	2035.48	2744.4	1003.43	576.069	ENSMUSG00000006057	124.604	156.3	222.079	221.733	159.728	196.935	131.144	539.034	13.0885	5.23471	49.5965	22.3856	6.90626	42.6354	34.7059	316.328
Atp5g2	ILMN_2691528	2176.43	1829.35	1899.32	2017.42	2221.06	325.674	206.875	100.628	114.827	88.4218	ENSMUSG00000062683	61.1376	45.9121	46.8914	52.9295	57.6839	66.9829	46.0201	81.1065	14.4851	3.99331	7.08938	7.03366	2.90485	14.2382	3.05954	41.3
Atp5g3	ILMN_2692124	50280.9	49845	49111.4	47064.4	46756.1	1111.52	1467.91	2092.41	1972.57	1085.35	ENSMUSG00000018770	1119.98	1217.15	1187.45	1367.99	1350.12	1475.85	817.459	1902.18	311.26	106.441	67.2812	51.7814	133.527	241.03	193.303	29.0126
Atp5h	ILMN_2602633	37833.6	39471	41551.4	42745.7	42789.3	3775.13	616.903	2015.1	1946.53	846.404	ENSMUSG00000034566	85.6082	103.19	122.608	81.9953	51.677	59.5302	37.938	193.089	10.1669	7.31318	18.4406	8.28729	4.42523	10.346	5.62733	109.916
Atp5j	ILMN_2962632	17640	22250.1	25770.8	25245.8	27414.3	735.282	916.937	2227.6	1133.89	2602.66	ENSMUSG00000022890	349.506	409.623	408.985	451.512	389.359	451.112	286.207	831.354	9.53604	25.3441	11.8066	29.7925	30.0432	78.744	64.1269	253.309
Atp5j2	ILMN_1213914	29898	35028.2	36512	34970	37688.3	189.089	3392.24	0	3281.11	3562.67	ENSMUSG00000038690	238.393	293.529	303.87	286.629	172.77	211.087	121.6	393.246	1.78332	3.0342	18.575	14.343	3.73922	41.6995	21.4621	55.0681
Atp5k	ILMN_1214830	324.262	232.398	220.942	298.284	227.532	37.2981	15.0828	26.7526	45.5074	50.6566	ENSMUSG00000050856	92.6994	100.415	118.443	153.565	113.838	133.471	64.061	364.211	41.7993	8.80044	42.3478	13.8939	8.17559	37.5711	12.6439	77.3242
Atp5l	ILMN_2705268	19768	23107.1	26665.5	23893.3	25503.2	1461.16	588.631	1139.95	949.968	1520.93	ENSMUSG00000038717	45.284	51.0612	60.4438	38.8162	19.9066	24.3543	15.7836	100.158	10.0036	4.41334	18.0405	4.04034	1.07467	3.86731	1.31394	43.9734
Atp5o	ILMN_1247889	29587.4	31112.7	29377.2	31789.8	25652.3	363.557	3383.49	2730.51	1113.61	4285.53	ENSMUSG00000022956	390.165	432.929	381.965	367.251	351.772	441.661	215.39	480.531	64.3467	15.0897	17.9549	9.37058	17.8064	120.851	45.4833	32.2837
Atp5s	ILMN_2642158	379.002	398.704	469.225	644.709	712.699	11.5389	33.7704	31.9476	36.9777	43.4937	ENSMUSG00000054894	7.31197	9.28514	9.54796	12.1047	8.82302	8.3245	5.72484	13.3935	0.807855	0.118957	0.394191	0.184413	0.583772	0.718537	2.20688	1.56829
Atp5sl	ILMN_2666225	612.739	513.915	527.366	745.447	602.881	76.5605	15.7797	31.2302	29.3827	81.5249	ENSMUSG00000057229	25.5883	22.1334	20.41	27.2514	20.9396	19.6668	12.1038	21.5374	4.04168	2.97381	1.11723	0.167726	0.883224	1.90905	3.23705	3.01086
Atp6ap1	ILMN_2607547	2627.83	2546.79	3419.79	3754.39	4238.05	303.067	263.761	482.712	256.415	376.383	ENSMUSG00000019087	44.5994	47.2949	48.1218	61.5686	26.6532	31.8082	28.018	40.5657	2.96476	2.53243	1.51038	0.214041	4.08838	1.14127	6.43679	8.66672
Atp6ap2	ILMN_2939424	1166.55	1234.13	1383.32	1164.52	1286.03	59.9566	92.7164	34.4529	45.7455	56.8419	ENSMUSG00000031007	14.782	13.6328	11.9781	10.1358	9.11324	10.3666	9.63304	5.03939	0.486843	1.71353	0.607263	0.390443	1.46682	0.673838	1.84774	0.0537189
Atp6v0a1	ILMN_1247682	715.782	496.759	567.854	845.89	906.569	142.225	47.0389	26.6774	25.2759	44.6074	ENSMUSG00000019302	36.5527	31.2009	29.1584	35.4965	18.2242	17.1622	14.5728	20.9075	4.20997	0.31841	1.39986	3.77326	5.12935	1.06472	4.58759	1.79146
Atp6v0a2	ILMN_2747311	271.221	274.597	272.941	352.462	362.169	12.927	13.8147	37.3364	27.4327	50.1618	ENSMUSG00000038023	12.683	13.1942	11.9266	19.0312	5.79719	6.60314	6.47598	11.6761	1.36436	0.37314	0.446326	0.477651	1.34902	0.682497	1.33925	1.49108
Atp6v0b	ILMN_1243149	635.646	1007.07	854.509	684.561	932.431	144.59	27.5998	61.4524	8.52469	130.297	ENSMUSG00000033379	60.7497	55.236	53.0222	52.4599	44.8447	54.2362	39.3753	51.5986	9.98675	6.6415	2.54707	3.46334	6.06523	8.38979	8.6612	1.21007
Atp6v0d1	ILMN_2685365	894.359	929.394	910.966	661.7	796.825	90.8932	60.1549	28.9373	17.6929	98.6001	ENSMUSG00000013160	26.6721	25.8325	22.8368	20.4782	15.8786	17.2436	17.5156	12.5936	2.54092	0.238224	0.768554	1.63299	2.30846	1.3196	2.38351	4.45687
Atp6v0e	ILMN_2650911	2014.68	1736.18	1671.75	1525.51	1373.15	225.448	135.53	112.465	66.8679	148.466	ENSMUSG00000015575	40.6529	34.3173	36.9781	28.1436	25.9933	32.5973	25.6208	23.9097	4.42437	3.71832	0.66362	0.420021	1.28006	4.00575	3.34858	1.90169
Atp6v0e2	ILMN_2832658	197.19	155.032	171.051	180.475	185.992	5.10335	4.61984	20.5949	12.2652	10.5562	ENSMUSG00000039347	11.9193	10.8867	9.67023	8.42813	10.1953	9.26039	6.68695	7.28977	1.50331	0.181726	1.07079	0.149942	0.639635	1.28626	2.88285	1.15518
Atp6v1a	ILMN_1255570	351.96	341.722	317.017	265.818	285.853	13.4514	19.0147	36.8644	16.555	3.08434	ENSMUSG00000052459	13.1317	12.5191	10.3671	7.58352	7.1465	8.15222	10.8452	4.68931	1.00063	0.125158	0.488399	0.402846	1.08986	0.481113	0.34476	1.81772
Atp6v1b2	ILMN_2680440	1328.34	1037.57	966.807	1213.99	1147.27	75.2616	64.7423	150.204	63.9426	86.3253	ENSMUSG00000006273	36.9443	29.6178	27.7462	40.137	22.6497	21.5456	15.9708	21.2899	4.38816	0.123744	2.64225	3.84694	4.06384	1.89448	3.57868	11.5775
Atp6v1c1	ILMN_2776075	679.518	641.509	583.94	659.292	658.076	27.1791	56.2582	46.7103	13.4356	54.8737	ENSMUSG00000022295	27.7537	27.3987	25.5898	20.3122	18.7552	19.524	14.3476	17.8999	1.54149	1.60902	1.2153	0.734472	1.94622	2.29915	3.38343	3.85253
Atp6v1d	ILMN_2647048	3019.38	3196.99	2788.2	2739.16	2643.81	47.1733	93.8565	59.6121	254.824	246.046	ENSMUSG00000021114	47.4312	53.8394	49.1379	40.4718	34.0899	40.8226	25.6836	43.1372	1.68207	5.04775	6.96599	2.10166	3.36578	5.24671	7.98137	0.935219
Atp6v1e1	ILMN_2663872	4338.2	5163.24	4732.46	4276.72	4840.51	411.782	299.842	387.374	334.42	456.165	ENSMUSG00000019210	60.8811	58.404	54.9384	64.9334	49.7784	56.5819	39.6861	67.916	5.6739	0.928431	2.08738	0.886783	3.23724	11.6517	9.84447	10.2658
Atp6v1f	ILMN_1218325	1310.81	1503.66	1306.47	1128.53	1190.63	95.2982	50.5941	51.8821	18.6884	89.1718	ENSMUSG00000004285	22.0034	20.0576	20.2791	16.4748	17.1992	18.5005	16.6543	15.8066	1.4792	1.99835	3.2283	0.907572	0.677941	2.53229	2.49591	7.54667
Atp6v1g1	ILMN_2928875	786.21	662.335	717.177	955.031	788.637	128.716	48.7244	57.1909	57.2914	90.0815	ENSMUSG00000039105	29.6007	33.4586	30.7804	33.0076	24.0871	30.4011	20.2545	26.7222	1.25115	0.501409	1.85608	3.0052	1.4656	5.02759	1.821	16.2985
Atp6v1g2	ILMN_1228796	215.291	193.859	173.832	144.723	179.446	30.3036	23.0128	6.446	10.3689	15.3484	ENSMUSG00000024403	4.25873	2.39048	1.90314	1.21042	2.5176	2.18671	1.81962	0.888852	0.392388	0.460164	0.696988	0.883044	0.410363	0.129842	0.218829	0.059911
Atp6v1h	ILMN_2812935	742.332	732.212	728.98	637.516	717.438	78.5108	7.61867	81.7403	49.0789	31.0678	ENSMUSG00000033793	17.0677	15.1849	14.5008	10.2056	11.1815	12.6	10.9054	8.83104	1.09743	1.07721	1.29832	0.436349	1.44274	1.01647	1.37063	2.24925
Atp8b1	ILMN_2977129	187.968	227.275	270.107	237.517	197.277	2.91962	10.1486	27.001	12.2704	30.7094	ENSMUSG00000039529	2.15614	2.79543	3.01861	1.89609	0.618823	0.782538	2.29899	0.170498	0.27068	0.151837	0.214338	0.228629	0.369357	0.433622	0.238415	0.0917372
Atp9b	ILMN_2700425	228.344	253.525	254.092	226.206	208.328	23.0264	12.388	14.4122	10.8268	17.6384	ENSMUSG00000024566	9.79297	8.38597	7.50691	5.74921	4.59231	4.54292	5.14952	3.37058	0.838395	0.617502	0.620217	0.145056	0.786943	0.703502	1.06584	0.523415
Atpaf2	ILMN_2601118	337.218	286.379	346.063	391.113	402.439	22.9039	19.597	24.8643	27.4401	13.0896	ENSMUSG00000042709	12.7341	13.2999	11.9421	15.3995	10.5639	10.6262	7.55693	14.9322	1.30723	0.957281	0.109389	0.348886	1.1553	1.2361	1.70944	3.8432
Atpif1	ILMN_1250068	15402.8	16894.6	11460.7	7571.39	8973.61	2768.38	606.006	489.004	38.3624	1009.59	ENSMUSG00000054428	225.256	201.07	180.846	103.786	145.678	157.898	106.357	91.6564	3.75827	32.8189	16.8405	2.71953	9.10589	30.0416	14.1202	27.1651
Atr	ILMN_1242893	226.036	261.327	245.895	194.785	246.765	36.2163	4.64075	7.84091	1.39128	29.9641	ENSMUSG00000032409	4.52254	5.73144	4.61204	2.69031	3.57534	3.68664	2.70405	2.62985	2.24994	0.398002	0.0736098	0.00506288	0.903028	0.405786	0.65367	0.528817
Atrip	ILMN_1225014	189.283	165.105	189.65	181.326	201.897	16.3591	11.9342	8.11999	13.107	17.9738	ENSMUSG00000025646	4.18622	3.35214	3.9095	3.52155	3.03869	3.35129	2.77576	3.71108	0.0677974	0.0377878	0.700665	0.342409	0.44687	0.406213	0.527235	0.390585
Atxn1	ILMN_1254409	279.694	275.611	299.247	310.863	353.022	41.4594	22.9138	22.2418	14.6357	31.7486	ENSMUSG00000046876	4.46284	4.08312	4.41045	4.03993	1.6868	1.56216	1.76362	2.08743	0.320312	0.369569	0.0372787	0.434149	0.453441	0.221854	0.295168	0.187892
Atxn1l	ILMN_1259792	338.473	334.86	354.263	313.753	269.441	33.7471	18.684	16.3255	23.6143	25.2824	ENSMUSG00000069895	7.64543	7.1269	6.56658	4.02393	2.88846	3.3529	4.45083	1.39577	0.878814	0.617417	0.530599	0.172591	0.3246	0.590449	0.308259	0.241484
Atxn7	ILMN_2491824	341.701	392.833	372.286	352.8	382.096	18.7943	20.7512	33.1805	25.5314	43.5588	ENSMUSG00000021738	6.02022	5.62443	5.4425	5.24296	2.85424	2.83953	4.0961	1.95379	0.642102	0.0990515	0.343817	0.631658	0.888366	0.656652	0.42493	1.01994
Atxn7l3	ILMN_1223340	182.848	172.656	187.351	149.763	172.118	11.8644	11.3763	11.3523	13.9203	10.453	ENSMUSG00000059995	15.8623	12.2416	12.0039	8.38209	9.72656	9.6238	9.45116	4.87155	3.31824	0.0174655	0.325128	0.0399091	1.0151	1.02852	1.3123	0.381074
Atxn7l3b	ILMN_2541863	861.838	803.646	644.987	601.651	375.8	175.672	19.8798	47.3672	57.385	119.457	ENSMUSG00000074748	46.3266	35.8795	31.4336	13.3629	19.1444	17.8017	16.9416	2.70986	5.81921	2.00493	1.5009	0.490379	1.50212	1.15658	1.72513	0.38444
AU019823	ILMN_2875915	259.869	222.651	222.722	232.092	196.441	10.8369	10.1286	24.2605	10.3175	13.9448	ENSMUSG00000059820	5.74556	5.45617	4.4931	2.71624	3.4855	4.51093	4.14331	1.71263	0.184166	0.43137	0.482127	0.0831487	0.566655	0.681041	0.344659	0.385805
AU022252	ILMN_2893437	225.395	175.621	208.67	196.49	183.162	9.56789	13.4173	14.4367	14.8677	29.0032	ENSMUSG00000078584	7.43056	6.12729	5.43328	4.86125	3.20084	3.20432	2.62676	2.81256	1.57514	0.793911	0.553106	0.253653	0.44865	0.206914	0.369461	0.0915915
AU040320	ILMN_1237034	723.667	863.375	809.067	820.287	1279.05	34.9767	74.6586	48.1132	23.264	258.463	ENSMUSG00000028830	11.9536	9.97094	9.22331	10.8972	7.1729	6.93404	5.48289	9.68146	2.44178	0.293393	0.892538	0.725916	1.19778	1.57516	1.3668	1.29816
Aup1	ILMN_2682623	425.567	261.337	240.584	196.039	199.202	43.5177	10.4202	30.2572	6.65948	5.64941	ENSMUSG00000068328	26.2911	24.3759	23.3149	21.5511	17.6179	19.1801	16.6474	13.7627	2.50655	0.141068	0.768908	2.56517	2.70051	2.25448	2.7699	2.86237
Aurkaip1	ILMN_2603581	1703.2	1792.91	1960.19	2519.92	2366.61	169.451	57.8664	59.1173	252.175	302.762	ENSMUSG00000065990	39.2994	36.2178	34.9083	38.3541	21.9107	28.636	19.49	47.2131	6.12086	0.226274	3.36844	0.628971	1.98939	3.15249	3.13862	14.6632
Auts2	ILMN_1213708	978.301	1896.79	1855.26	1620.65	1117.99	82.4779	107.914	153.049	113.307	333.843	ENSMUSG00000029673	9.41762	12.2122	14.9134	7.88942	4.60666	6.21922	5.87043	4.9885	1.45223	0.132583	0.211637	0.555885	1.25135	0.312395	1.36915	0.95965
Aven	ILMN_1229253	395.68	421.715	381.288	492.298	399.717	82.9351	24.1093	23.4278	29.1846	22.9666	ENSMUSG00000003604	8.05153	8.59384	8.44645	11.5726	4.6579	4.74572	3.98961	8.77321	1.89228	0.407626	1.29164	1.09135	0.688051	0.749705	0.585086	0.447613
Avl9	ILMN_2709585	283.547	368.702	329.324	272.335	296.171	34.3854	26.1565	14.757	5.79544	23.11	ENSMUSG00000029787	3.23823	2.83868	2.96027	1.38719	1.47348	1.44629	1.68791	0.346078	0.528096	0.251666	0.427941	0.0856094	0.259063	0.15078	0.147762	0.0313079
Avpi1	ILMN_2755585	348.665	217.371	228.483	286.505	254.211	23.3356	5.57538	11.1376	21.2627	29.418	ENSMUSG00000018821	8.0206	7.89114	5.24873	7.24983	7.0548	6.23909	3.35522	5.68063	0.173227	0.864282	1.24	0.512532	1.01057	1.01648	1.58644	0.7556
AW549877	ILMN_1237132	589.188	736.77	807.325	740.462	902.22	94.9846	40.5511	43.7688	30.7098	124.595	ENSMUSG00000041935	12.5181	11.7995	12.9319	9.74784	7.40711	7.68951	9.13489	3.21163	1.57826	1.10125	0.58506	0.897269	1.3514	1.02181	0.616033	1.16979
Axin1	ILMN_1217662	374.782	285.795	244.293	238.223	276.981	40.1963	19.2741	17.7769	7.48898	48.098	ENSMUSG00000024182	8.60522	7.50059	6.27384	5.91643	5.59981	5.15657	4.42905	4.41225	1.05154	0.0777605	0.181281	0.77407	0.673174	0.888957	0.955	0.0750806
Axl	ILMN_2651715	1111.1	1816.52	1825.02	1699.18	1360.58	121.647	271.178	31.4516	66.3033	175.397	ENSMUSG00000002602	20.3422	27.8322	29.4422	29.9414	4.84211	5.5065	11.2232	0.859187	4.8043	1.92291	1.69437	5.07823	0.0642131	2.19609	5.39623	0.146618
Azi1	ILMN_1244993	153.509	146.069	138.749	143.692	158.18	12.1216	3.2826	4.57827	8.8788	15.2836	ENSMUSG00000039781	8.89657	7.78324	6.15195	2.0467	2.70554	2.65303	2.59597	2.49971	1.3459	1.66215	0.500285	0.112734	0.773814	0.862954	0.198293	0.360115
B020018G12Rik	ILMN_2805207	1395.43	1286.24	1068.42	898.363	763.945	202.601	172.214	59.4483	43.682	142.293	ENSMUSG00000078184	17.2753	17.5777	16.1699	9.98244	9.9664	11.6078	10.4002	10.2638	0.631022	0.297268	1.5154	0.551918	1.04564	0.892921	1.039	2.02075
B230219D22Rik	ILMN_2847869	886.576	957.838	709.999	760.394	523.197	105.242	45.3542	76.9899	48.7502	158.119	ENSMUSG00000045767	40.6272	38.7573	33.0166	19.4855	26.3262	28.2258	26.6331	9.87451	4.96566	2.38535	0.437063	1.60534	2.98752	3.00195	2.69399	5.25803
B2m	ILMN_1216746	2883.1	6249.73	4160.14	3974.43	5689.43	338.092	2882.9	673.847	219.174	1489.16	ENSMUSG00000060802	69.5629	77.3918	106.824	120.184	26.0952	46.1156	102.594	33.5275	10.8704	8.65591	58.0543	42.1482	10.7145	18.667	16.2393	7.4406
B3galnt2	ILMN_1238533	180.584	202.835	226.581	267.649	318.116	12.3311	13.5838	10.237	12.0428	51.656	ENSMUSG00000039242	5.20291	6.37641	6.55619	11.8568	3.13621	3.38009	2.89738	5.24979	0.471301	0.271119	0.100643	0.161079	0.329893	0.0928604	0.499752	2.33987
B3gat3	ILMN_2729706	144.354	145.827	144.13	167.376	150.302	8.5023	6.08602	8.96509	15.7823	9.99515	ENSMUSG00000071649	12.7986	12.7568	12.5821	14.5377	10.8567	10.9236	10.0462	7.11273	1.08357	0.798253	0.666377	2.22767	1.7726	1.35198	2.80657	5.27638
B3gnt2	ILMN_1257876	1038.67	1184.84	1102.35	1128.56	1476.76	114.28	124.749	42.2512	20.0754	206.513	ENSMUSG00000051650	6.67619	6.6857	8.52736	6.12078	1.61768	2.1205	6.923	1.68597	0.58704	0.323127	0.778942	0.898209	0.541137	0.694085	0.748033	1.19462
B4galt1	ILMN_2667369	740.322	717.547	662.761	658.772	688.414	65.1092	34.6611	18.3627	26.5757	30.4826	ENSMUSG00000028413	42.368	37.1073	37.3986	30.9185	20.8133	22.7315	20.7905	15.2273	4.45767	3.4458	1.10493	3.29335	4.08243	0.473079	4.28358	8.38175
B4galt3	ILMN_2930764	491.304	411.196	365.512	308.214	289.109	40.084	31.3405	15.9281	25.7807	9.41564	ENSMUSG00000052423	11.3337	9.09763	8.93287	4.7365	6.47446	6.09825	11.6575	2.68098	2.01369	1.01724	2.18444	0.0379858	1.45574	2.04242	0.650428	0.770414
B4galt6	ILMN_1250019	193.574	177.787	151.879	172.567	154.969	7.86911	8.36935	13.9724	15.2999	19.8403	ENSMUSG00000056124	15.3613	14.2941	11.0023	7.54894	8.71268	8.38577	4.82577	3.21658	0.507066	1.67917	0.369039	0.371592	1.86205	0.746992	2.2005	1.93887
B930041F14Rik	ILMN_1250201	226.639	191.628	167.917	158.732	169.081	29.433	4.6983	7.59253	10.6582	10.6394	ENSMUSG00000074738	1.41252	1.26614	1.34577	0.646212	0.905439	0.627771	0.774616	0.0865092	0.294623	0.169288	0.0679742	0.0858265	0.10143	0.0972534	0.00718886	0.000630951
B9d1	ILMN_2713969	271.803	284.739	280.735	235.763	272.344	18.6026	31.7563	11.3849	10.383	35.7248	ENSMUSG00000001039	4.26114	4.9611	3.56115	2.17253	2.18003	2.50354	3.5815	3.27914	1.12409	1.71906	0.479235	0.361742	0.293649	0.478759	0.364367	0.314613
B9d2	ILMN_2760226	212.154	186.822	153.828	176.548	191.13	33.9889	7.75701	6.10145	15.7819	12.5277	ENSMUSG00000063439	5.3422	4.57907	3.69138	4.42195	4.18504	3.90564	3.20249	3.4149	0.882639	0.103605	0.467794	0.136125	0.348089	0.559833	0.782613	1.5764
Bace1	ILMN_1217842	545.591	631.59	767.515	453.331	555.814	52.2121	24.6501	55.2698	38.5088	65.2516	ENSMUSG00000032086	17.8305	16.9285	17.1057	17.3513	9.44368	9.03394	7.58849	7.91788	1.90381	1.01109	0.183353	1.20887	1.06861	0.50899	1.46761	2.39883
Bach1	ILMN_2741677	164.604	190.601	200.407	246.42	243.726	2.31784	12.1795	19.1025	15.4637	12.1923	ENSMUSG00000025612	8.87103	7.21352	7.35274	7.37814	3.83658	4.31975	5.9118	5.53392	0.0149765	0.267916	0.0723017	0.780922	0.834434	1.01327	0.602059	0.0841245
Bach2	ILMN_2819558	199.309	247.868	226.432	179.486	201.096	9.73676	9.67394	24.9433	8.79699	29.6089	ENSMUSG00000040270	5.4302	4.14176	3.84332	1.21853	1.79255	2.09948	2.83818	0.589082	0.387374	0.36713	0.707142	0.170045	0.598907	0.852233	1.02074	0.269128
Bad	ILMN_1216802	561.813	459.077	474.473	381.171	373.126	130.681	22.7079	17.6759	40.8945	10.9488	ENSMUSG00000024959	15.109	16.0657	13.3707	11.0749	9.97174	11.4341	10.4902	7.06872	2.8227	0.286661	0.637032	0.492146	0.461716	0.982147	1.08522	0.828708
Bag1	ILMN_2712018	5560.48	6300.28	6087.34	7270.05	8420.63	814.699	614.971	21.6912	219.051	769.355	ENSMUSG00000028416	82.493	85.6068	89.4685	104.175	53.0302	58.7484	48.377	94.4164	9.62266	1.34845	1.68963	7.54108	1.94514	4.28868	4.37761	38.3076
Bag2	ILMN_1234419	235.533	255.432	259.468	262.697	329.205	9.08276	6.14859	15.8772	22.1956	54.6464	ENSMUSG00000042215	21.2136	20.636	20.3554	23.9582	17.1713	16.5541	10.3933	12.9279	2.85077	2.02961	0.979555	1.01038	2.63889	1.56472	2.57877	5.65523
Bag3	ILMN_1226195	3223.98	4046.1	5828.9	8189.74	9649.18	448.111	557.893	341.094	302.11	1380.31	ENSMUSG00000030847	41.858	46.3583	53.9858	100.203	25.8426	27.3794	26.0375	107.313	7.37774	0.242962	2.59742	7.47666	8.09502	0.866556	7.40303	32.0599
Bag4	ILMN_2607892	191.012	190.193	172.646	171.974	181.949	12.2477	7.456	17.2266	6.73711	2.00176	ENSMUSG00000037316	2.4373	2.56212	2.58062	1.98196	1.34982	1.58393	1.49445	0.85196	0.31462	0.237347	0.51068	0.0198202	0.256759	0.214543	0.267495	0.153919
Bag5	ILMN_3106819	427.851	390.367	353.094	432.317	314.31	8.06338	18.8296	29.8721	30.3388	53.179	ENSMUSG00000049792	9.72528	9.59797	10.1252	8.9329	4.65539	4.83025	5.61152	2.60832	0.818575	1.08064	0.929973	0.140707	0.55819	0.28079	0.341245	0.247834
Bag6	ILMN_2736975	516.884	411.945	412.111	373.595	486.46	18.8698	12.4134	30.6864	12.2589	66.2912	ENSMUSG00000024392	61.0506	51.6874	46.4144	46.032	38.8949	36.5449	29.1355	43.9723	10.767	0.278034	1.84753	0.195656	8.82468	2.68434	6.72382	8.97764
Bahcc1	ILMN_1242613	198.674	195.968	197.622	161.928	183.914	31.1442	8.06817	2.25155	14.7201	28.3627	ENSMUSG00000039741	5.6791	4.06756	4.00214	2.34077	2.28672	2.01404	3.38431	0.813958	0.542033	0.00629325	0.424695	0.0105783	0.523047	0.724431	0.331788	0.380327
Bahd1	ILMN_2830098	179.994	191.935	212.42	190.491	237.491	6.35336	14.5284	9.565	16.3514	41.4675	ENSMUSG00000040007	4.62657	3.98753	3.84893	4.74979	2.29884	2.39726	2.79508	2.32717	0.764439	0.249474	0.451134	0.345719	0.309601	0.634102	0.345467	0.290098
Baiap2l1	ILMN_2665609	202.667	176.241	159.729	180.142	159.855	10.447	12.7497	22.2347	17.9106	23.503	ENSMUSG00000038859	19.6837	17.1711	28.5112	37.9922	7.48162	13.6712	11.8785	3.17175	3.05838	13.1445	9.89037	45.5315	3.63279	4.76027	4.88965	0.717742
Banf1	ILMN_3158909	2666.02	1457.33	1529.78	1363.83	1260.95	279.996	76.9424	47.77	123.506	157.174	ENSMUSG00000024844	77.8906	71.8723	55.1358	45.6078	63.3969	75.446	44.0688	36.6626	13.4123	7.68823	9.40897	3.22497	6.86541	5.52967	5.72763	5.06981
Bap1	ILMN_2749866	441.526	417.913	430.85	483.113	396.55	75.1729	22.2259	70.449	31.4295	70.3193	ENSMUSG00000021901	15.8933	14.2541	13.3835	13.7041	10.1857	10.1454	9.25733	9.53471	2.06263	0.980757	0.638588	0.877873	1.20427	1.04737	1.60599	2.00478
Bax	ILMN_2907655	382.557	257.325	258.863	256.89	225.154	55.8669	31.6916	40.273	26.3094	36.0815	ENSMUSG00000003873	25.2344	23.0345	19.8773	13.4638	13.233	14.6334	16.4268	7.87732	2.42474	3.23841	0.755119	0.218355	1.58659	0.270128	0.595274	1.41689
Bbc3	ILMN_2920736	196.779	255.296	246.855	194.088	161.479	33.4268	26.1302	33.6786	15.0692	23.7288	ENSMUSG00000002083	2.81861	2.04688	2.55152	1.63993	1.50259	2.21812	4.10451	0.706275	0.915611	0.000127279	0.126706	0.297657	0.350294	0.774567	0.847167	0.107682
Bbip1	ILMN_1214782	300.704	321.67	229.558	199.117	208.597	97.6214	25.67	28.1234	6.68429	12.5392	ENSMUSG00000084957	8.91785	7.87488	8.26564	8.43742	9.12829	9.45689	7.00997	10.305	0.395527	0.215137	1.09411	0.750276	0.816713	1.13621	0.829883	3.32109
Bbs2	ILMN_1253752	172.328	183.949	156.55	162.588	177.401	11.6798	7.42236	13.7915	18.5633	9.4585	ENSMUSG00000031755	3.74718	2.97676	3.24437	1.65911	2.71532	2.80559	2.53922	2.69601	0.469377	0.53936	1.42312	0.651663	0.648837	1.75597	0.750218	0.118554
Bbs4	ILMN_2726448	185.071	186.303	180.401	208.383	253.12	17.1367	12.6141	9.59218	8.78911	17.6402	ENSMUSG00000025235	1.53047	1.38703	1.49151	0.929224	0.979188	1.02782	1.10206	0.521825	0.164049	0.293916	0.0318693	0.0386179	0.124371	0.216961	0.108847	0.0537041
Bbs5	ILMN_3162388	279.149	273.642	257.741	280.218	301.473	17.7863	29.7651	14.5667	17.4611	18.7489	ENSMUSG00000063145	3.42691	3.24508	3.1786	2.80287	2.80561	2.87413	2.05801	2.35552	0.17037	0.493787	0.072634	0.131854	0.576853	0.168312	0.31891	1.16575
Bbs7	ILMN_2656511	245.972	219.949	205.627	196.888	216.052	13.3787	15.1183	19.6662	13.7699	12.5376	ENSMUSG00000037325	3.02805	3.30846	2.78767	1.10099	2.31128	2.339	1.48165	1.42658	0.518649	0.230163	0.373246	0.000982878	0.523241	0.495294	0.546197	0.135093
Bbs9	ILMN_2634728	190.362	244.016	195.217	195.995	209.301	7.96151	4.38064	7.11807	15.4337	19.0029	ENSMUSG00000035919	5.33362	4.50425	4.11305	3.4638	3.95424	4.43677	3.8727	3.96202	0.558883	0.332828	0.32773	0.230255	0.734984	1.05873	0.788466	1.29956
Bbx	ILMN_2420434	172.313	172.593	182.239	171.895	187.364	7.94633	7.49894	7.50827	5.31003	9.18109	ENSMUSG00000022641	5.11762	5.25112	4.85436	3.32784	3.09667	3.00085	2.92909	1.93251	0.462151	0.503771	0.465036	0.203972	0.409288	0.262298	0.389538	0.140042
BC003965	ILMN_2760295	1704.47	1737.47	2301.13	2689.57	2415.17	57.195	124.436	67.3996	108.377	153.319	ENSMUSG00000067722	11.2913	12.3482	11.824	14.9959	7.43469	7.96522	5.13725	8.92093	0.481257	0.881055	0.065266	1.88161	0.668367	1.18799	0.759139	2.75343
BC005537	ILMN_1227295	401.996	498.961	490.562	339.978	478.926	94.0958	14.39	43.8501	22.9947	83.8941	ENSMUSG00000019132	90.3797	88.9866	79.3538	66.269	44.2778	51.313	43.1977	46.2238	6.11308	1.19169	1.18624	7.70251	7.03177	6.155	7.56569	6.31694
BC017643	ILMN_1255776	250.362	230.508	218.226	218.523	188.621	19.7974	9.58697	4.98816	7.87943	18.5667	ENSMUSG00000039294	6.20023	6.95744	6.3275	5.18116	3.04815	3.4442	4.49132	1.51642	1.30867	0.86791	0.563225	0.222519	0.321723	0.108258	0.151299	0.417844
BC018507	ILMN_1230422	296.954	364.773	351.152	279.852	316.16	44.9372	14.5102	39.5691	22.5235	63.2121	ENSMUSG00000034525	12.997	11.4585	11.9144	8.5167	7.25457	6.99362	6.20516	4.96505	0.185333	0.271388	0.549917	0.595306	2.09515	1.08233	1.24846	0.6613
BC023829	ILMN_2612616	174.291	167.355	148.521	189.935	180.066	1.80578	12.0965	21.165	13.1483	5.23079	ENSMUSG00000073139	10.8266	9.05937	9.78157	10.2752	6.9482	8.47169	7.78996	8.3611	2.58723	0.209784	0.217457	0.0358503	0.411532	1.53634	2.12778	0.832194
BC026585	ILMN_1221257	396.204	385.452	266.516	156.92	176.355	29.9295	64.2487	25.4407	8.40479	3.97522	ENSMUSG00000033488	11.15	10.845	10.4886	2.75872	8.27115	8.43503	5.40696	2.61841	1.04235	1.30137	0.692639	0.43217	0.861012	0.783699	1.8389	0.633377
BC028528	ILMN_2656422	739.678	1127.74	965.757	757.976	424.089	141.959	35.5152	50.5409	63.1649	225.861	ENSMUSG00000038543	11.5236	11.883	14.3758	5.80425	3.11139	6.51553	22.7348	0.76176	1.26926	0.737371	1.99348	0.429426	1.38687	3.30686	0.974831	1.07729
BC029214	ILMN_2768209	246.301	214.767	206.814	195.441	210.445	27.8093	3.58777	10.0777	4.46919	10.7756	ENSMUSG00000047617	13.3678	13.3959	12.2721	7.74085	8.34308	11.8672	9.62255	10.1676	0.868751	2.86032	0.708592	1.10417	1.16048	0.467262	1.86227	0.496806
BC029722	ILMN_2486694	353.222	448.14	475.921	665.045	765.185	32.3078	20.0024	71.6239	37.0454	80.1017	ENSMUSG00000074649	9.5553	10.7056	12.775	25.6686	6.60823	8.14457	8.12952	21.7092	0.603756	0.804334	2.71465	0.473408	0.444167	0.288737	1.3372	4.70177
BC030336	ILMN_2540645	274.857	266.152	323.804	403.035	403.793	44.5486	11.5215	18.3839	33.963	49.4552	ENSMUSG00000046096	9.05959	8.31692	7.50908	6.16708	5.12368	5.53759	4.82234	2.59123	1.5968	0.700043	0.721928	0.448787	0.414919	0.373392	0.572	1.12796
BC031181	ILMN_2913206	478.32	503.783	459.439	662.744	586.246	17.5954	38.9549	50.3696	43.28	47.5988	ENSMUSG00000036299	25.4711	28.8725	26.117	26.02	16.1753	18.8525	17.8638	24.9273	0.38509	1.21431	2.82984	1.87122	3.91017	1.17759	3.22516	8.98146
BC034090	ILMN_1254671	355.871	405.365	334.05	373.564	348.669	113.107	36.3326	25.6301	23.6708	26.4828	ENSMUSG00000033722	19.8839	15.3967	13.3178	14.6684	10.4246	10.0098	6.36768	6.97342	4.8224	0.233062	0.332835	2.37326	1.90163	0.986819	2.33568	0.502901
BC037034	ILMN_1257019	189.429	172.78	163.101	170.315	166.465	9.2167	1.2298	5.52524	3.67459	2.30531	ENSMUSG00000091964	4.72e-05	7.1e-05	3.625e-06	7.85e-19	0.566257	6.6747e-05	0.000672103	0.0148577	1.41e-06	0.000100466	5.13e-06	1.11e-18	0.558145	5.98e-05	0.00116221	0.021012
BC037034	ILMN_1257019	189.429	172.78	163.101	170.315	166.465	9.2167	1.2298	5.52524	3.67459	2.30531	ENSMUSG00000036948	3.60979	4.26103	3.80042	2.9053	1.63892	1.62513	2.19475	0.409328	0.148019	0.523902	0.0247205	0.420651	0.856455	0.533724	0.263887	0.165448
BC052040	ILMN_1227874	259.546	197.475	157.281	169.371	219.188	26.9294	9.38679	2.44015	12.9728	41.6211	ENSMUSG00000040282	3.33029	2.4851	2.10005	1.56492	2.39141	2.54832	1.57728	0.999908	0.0962089	0.191909	0.0235396	0.213419	0.288675	0.536152	0.278458	0.34995
BC056474	ILMN_2939185	524.761	427.098	394.434	460.214	410.189	54.7417	29.405	21.6225	56.166	71.7117	ENSMUSG00000059355	7.30638	6.5184	7.25159	4.3384	5.65489	5.27387	5.2745	5.6528	0.85323	1.64999	0.0743311	0.452131	1.05647	0.830899	1.36579	0.235983
Bcam	ILMN_2765224	356.691	249.959	340.48	364.802	354.941	81.9818	7.12775	10.592	13.0724	9.14448	ENSMUSG00000002980	133.368	98.6039	97.828	78.5346	76.3362	79.4516	67.6784	63.9281	29.0614	10.5615	0.0013435	10.8277	19.2781	2.48732	18.2784	3.3548
Bcap29	ILMN_2866752	1031.64	813.63	884.19	1154.07	1300.82	78.1793	68.4812	81.3391	61.8332	97.5942	ENSMUSG00000020650	17.6153	15.6802	15.5856	18.6428	15.092	13.8426	8.05588	18.8949	4.51749	0.385161	1.68058	0.807657	2.44045	1.86736	1.94494	9.85042
Bcap31	ILMN_2871262	466.434	452.652	414.263	375.308	393.738	79.8983	39.9275	15.3355	14.2466	40.6251	ENSMUSG00000002015	30.4352	30.951	31.933	26.4015	25.8573	31.9178	24.9782	25.8169	4.29843	1.583	3.64471	1.26487	3.45879	3.98931	4.58388	5.70473
Bcar1	ILMN_2743133	253.092	248.577	187.99	174.166	138.746	49.8631	8.83603	17.1924	10.7677	14.1495	ENSMUSG00000031955	16.4855	15.2235	13.4459	7.17179	9.02067	9.31871	11.0217	5.12248	2.67597	0.484156	0.43381	0.257132	1.63602	1.22058	1.09023	0.1463
Bcas2	ILMN_1259127	711.313	928.945	772.086	612.88	760.754	108.746	127.306	110.993	45.5162	165.72	ENSMUSG00000005687	34.4667	31.2867	31.0689	20.9902	22.2609	24.5747	17.6604	18.6436	0.98302	1.81281	1.70957	0.619213	3.25597	2.16421	2.41709	1.28453
Bcas3	ILMN_2669958	543.907	610.942	526.357	572.71	607.984	94.4732	6.91278	62.8771	26.4361	44.361	ENSMUSG00000059439	12.8244	8.87443	10.4927	9.54271	7.12901	7.29768	5.69992	12.3712	1.33141	0.806611	1.43929	0.903244	0.646433	2.1535	1.10651	0.568797
Bcat2	ILMN_2794608	527.663	265.235	380.124	722.441	793.491	237.872	31.7706	15.781	40.8192	64.6874	ENSMUSG00000030826	21.9066	20.6366	17.979	44.8986	19.6845	19.3583	12.0151	56.6013	9.83098	9.88613	7.80123	3.16897	4.23287	2.36913	2.39642	14.8643
Bccip	ILMN_2862214	1125.81	1124.87	1428.1	1595.28	1664.73	188.7	41.4019	60.1526	80.8115	79.0031	ENSMUSG00000030983	28.081	33.4074	32.3344	32.4578	16.1188	19.6511	16.0421	42.8498	0.572474	2.27264	2.35007	0.116107	2.08799	2.45758	1.96093	2.92205
Bckdha	ILMN_2727329	691.117	887.975	1135.66	2088.55	2893.53	100.573	81.8453	80.4078	137.676	466.854	ENSMUSG00000060376	30.6615	22.2903	34.8819	99.8469	22.5783	22.7795	18.3199	102.248	5.60778	0.849306	1.63441	4.03638	1.68141	10.6846	6.8878	8.69996
Bckdhb	ILMN_2660803	702.836	531.515	495.898	1186.29	1101.63	72.1013	29.4657	57.2087	53.9596	140.817	ENSMUSG00000032263	32.9267	36.8425	34.0538	42.2938	24.7837	22.2176	13.1856	48.9802	2.22138	0.985707	4.79722	0.97107	2.3466	6.98973	4.48612	10.3665
Bckdk	ILMN_2648746	1109.5	735.047	806.476	1004.45	1241.59	315.237	66.3437	19.4929	4.3152	161.247	ENSMUSG00000030802	44.2386	38.9868	35.4429	37.697	34.4362	33.7847	22.1123	31.55	3.40005	0.349523	1.39328	1.2303	3.82701	3.66417	2.70189	5.15382
Bcl10	ILMN_2660851	613.908	809.92	775.355	617.824	478.432	80.9408	36.9584	60.4676	49.6832	80.994	ENSMUSG00000028191	11.76	11.9841	12.605	9.41452	7.31807	9.74794	12.8804	5.76847	1.37723	0.609526	0.285247	1.58799	0.878578	0.872361	1.12306	2.10299
Bcl2	ILMN_1249021	172.513	195.039	194.632	162.522	170.082	3.30532	20.5009	17.166	13.7776	16.0404	ENSMUSG00000057329	3.59675	4.02595	3.09255	1.55373	1.79536	2.03718	2.63175	0.581102	0.0748048	0.820308	0.123185	0.173008	0.421732	0.512138	0.103919	0.136514
Bcl2l1	ILMN_2698430	197.665	161.14	153.023	176.719	196.456	29.6278	1.88071	6.17815	27.3044	8.49189	ENSMUSG00000007659	14.886	14.5456	13.4776	20.0862	6.86048	6.55528	8.21153	7.88349	1.68433	0.100268	0.753917	1.47382	0.415715	0.926596	0.193333	2.50063
Bcl2l11	ILMN_3157568	471.842	431.299	342.382	211.344	264.708	91.1422	45.1659	13.6227	21.4899	19.667	ENSMUSG00000027381	22.2208	11.2611	9.84018	2.93608	9.84984	8.74282	6.99524	5.72502	0.152169	0.323431	0.140842	0.00822365	1.60624	3.2496	0.682733	0.107586
Bcl2l13	ILMN_1241307	691.297	543.458	635.417	696.536	798.321	123.307	35.232	46.8342	52.1879	80.7989	ENSMUSG00000009112	16.5797	16.4713	15.3261	19.245	10.7393	11.3023	7.66151	14.074	1.44434	1.7334	0.331209	0.181444	1.67608	1.00512	1.90841	0.467185
Bcl2l2	ILMN_2636443	708.154	851.543	1040.74	1260.56	1212.73	12.3685	139.439	41.028	41.4529	59.1254	ENSMUSG00000089682	13.2333	14.7104	16.8288	18.3937	7.64266	7.96672	7.6661	15.9389	1.22527	0.0576999	1.12098	0.643114	0.84206	0.719563	0.905337	2.0224
Bcl6b	ILMN_2629764	202.607	323.654	405.47	212.223	175.893	17.3586	13.1799	37.3321	23.0277	23.5064	ENSMUSG00000000317	18.054	21.6915	27.2177	7.39912	2.75557	8.451	33.5111	1.27107	3.525	1.23539	1.18624	0.136762	3.0635	8.06554	3.63763	0.257769
Bcl7a	ILMN_1252601	327.364	413.979	435	307.292	394.721	47.0566	32.8054	9.92427	16.6865	70.4672	ENSMUSG00000029438	9.51342	7.20401	7.20613	3.72127	5.64078	5.06417	3.74993	1.63151	0.529213	0.718908	0.547796	0.414584	0.775587	0.209712	0.764497	0.624375
Bcl7c	ILMN_1216273	839.982	636.224	623.128	661.832	526.094	223.718	8.56348	18.7186	16.1795	100.894	ENSMUSG00000030814	11.5317	10.5154	11.7895	7.54082	6.17083	7.15968	6.73108	7.75725	1.7409	0.961255	1.86436	0.60102	0.885125	0.317187	0.234851	4.63571
Bcl9	ILMN_2600255	363.829	207.653	256.419	225.12	272.02	85.495	14.7684	6.08877	6.34097	38.7785	ENSMUSG00000038256	12.3293	9.16083	7.64952	5.69813	6.20874	5.00317	3.6032	3.0797	1.49617	1.47145	0.756597	0.225553	0.595953	0.416553	0.930679	0.392112
Bcl9l	ILMN_1250469	440.196	230.015	239.647	288.881	296.185	171.792	26.3375	19.7535	32.7171	19.5815	ENSMUSG00000063382	10.6363	6.81226	6.25643	6.81874	5.70895	4.06445	3.63978	3.1438	3.02913	0.0851003	0.167103	0.966643	0.73211	0.56083	1.07646	0.701224
Bclaf1	ILMN_3096361	2118.2	1779.88	1762.42	1188.92	1627.93	114.841	106.608	101.389	64.6422	242.802	ENSMUSG00000037608	25.765	26.6552	23.7784	13.8521	13.9821	15.2223	15.3826	14.1733	9.41357	2.83727	1.06151	2.74131	3.28964	2.0791	2.02959	4.40881
Bcor	ILMN_1228091	254.044	222.056	244.644	208.405	229.393	26.1664	15.769	16.8296	4.12031	28.6332	ENSMUSG00000040363	10.6341	8.61417	7.26771	4.7625	6.12961	6.27211	5.40604	6.05836	0.928247	1.35501	0.197368	0.0443073	1.2201	0.767135	1.74004	1.45967
Bcs1l	ILMN_2691345	409.391	380.218	455.383	746.534	596.802	48.6115	38.8308	20.7605	47.8819	106.273	ENSMUSG00000026172	8.82054	9.86114	9.6563	17.265	7.14136	7.95512	4.19758	13.2138	0.964713	0.000855599	1.9195	2.62492	0.216516	2.15947	1.15199	0.0930553
Becn1	ILMN_2609984	1228.33	1182.29	1230.06	1198.88	1121.83	142.184	109.322	34.7089	46.4366	65.3071	ENSMUSG00000035086	35.1498	32.6529	31.0785	26.0497	19.6248	20.0979	22.0586	25.8968	5.78116	1.94306	2.06779	0.461529	2.30454	0.296985	1.78636	1.98435
Bet1l	ILMN_2639819	500.952	417.916	492.186	573.468	496.564	54.2336	36.7167	43.2495	51.1142	82.5406	ENSMUSG00000025484	6.31558	6.36268	5.33603	4.30004	3.44883	4.27763	4.09975	2.30819	0.803351	0.186436	0.277292	0.385635	0.505114	0.498138	0.80876	0.543602
Bfar	ILMN_2683630	455.365	502.113	727.806	770.757	834.521	44.5889	10.3151	17.2407	61.5962	73.1527	ENSMUSG00000022684	16.6882	18.2732	20.2172	23.0282	10.6359	12.1263	9.62876	16.4568	1.61036	0.870519	1.37377	1.04517	0.518757	2.21316	2.54277	2.28332
Bgn	ILMN_2964042	2752.63	3717.89	3222.89	5083.79	3093.39	262.369	473.282	226.883	255.029	1023.98	ENSMUSG00000031375	67.4179	90.5901	102.496	80.0644	48.6442	31.6097	63.8278	3.47966	20.3222	16.5334	2.74428	0.614476	19.4325	13.671	6.18859	1.55271
Bhlhb9	ILMN_1251595	1891.86	1795.31	1327.37	815.447	739.226	44.2116	102.312	85.8361	84.1004	115.995	ENSMUSG00000072964	23.4305	21.7127	16.8176	5.86698	20.9455	21.6109	10.0957	5.58644	2.01716	0.265872	0.894419	0.176833	0.607499	4.61751	2.16606	1.99316
Bhlhe40	ILMN_1249378	484.137	1024.98	1208.25	1099.84	1181.89	59.4334	186.934	266.952	140.393	28.5468	ENSMUSG00000030103	10.4391	12.3195	16.4483	26.084	11.5164	14.6137	31.1981	63.6882	2.08983	1.56716	1.11878	1.44985	4.59843	6.59294	3.06368	1.47877
Bicc1	ILMN_2661576	570.54	581.027	550.481	616.405	417.285	60.558	57.9572	27.1726	24.0445	125.665	ENSMUSG00000014329	14.4383	12.2288	14.4107	8.42619	4.06155	4.01284	4.9758	0.547294	1.43797	1.90544	1.18532	0.613069	0.215416	1.06497	1.1557	0.0353596
Bicd2	ILMN_2469294	1647.88	2214.02	1852.9	1798.59	1588.93	189.674	224.027	97.297	145.951	111.761	ENSMUSG00000037933	38.1228	36.822	35.9534	30.609	21.5778	23.8873	21.8082	19.2599	3.66288	0.530896	0.147573	2.55555	3.25379	2.13059	2.3817	10.5535
Bik	ILMN_2717011	432.463	439.578	412.143	257.71	256.558	84.8266	16.3198	34.8255	31.7492	21.7006	ENSMUSG00000016758	9.25427	6.96825	6.63832	3.00045	7.51037	7.78382	5.46437	1.15046	0.229322	0.0751937	0.441051	1.21037	0.371103	1.725	1.38662	0.172336
Bin1	ILMN_2946466	199.27	225.118	222.221	216.728	182.836	23.5657	10.3057	17.213	5.26626	27.3728	ENSMUSG00000024381	5.5524	6.68063	6.10913	3.94326	0.95711	2.30189	6.37261	0.268587	1.09153	0.185014	0.111468	0.648268	0.445053	1.42727	0.774295	0.0209636
Birc2	ILMN_2990616	470.583	417.074	517.171	542.95	520.519	14.6163	10.0912	13.2279	17.2978	39.1529	ENSMUSG00000057367	10.1026	9.48844	8.82289	9.16539	6.43744	7.16324	6.52955	6.20106	0.690638	0.476625	0.151321	0.488554	0.935347	0.142292	1.09174	1.70659
Blcap	ILMN_2705802	620.068	673.353	906.317	837.22	982.836	92.0392	29.3269	103.514	64.3313	69.102	ENSMUSG00000067787	28.2506	27.7882	29.8175	26.0775	15.2428	16.3605	11.9389	13.789	1.60747	1.21453	0.388626	0.484651	2.907	1.65401	3.61333	0.514279
Blmh	ILMN_2646878	500.976	456.845	380.625	361.591	327.235	91.7966	34.9089	13.077	24.2998	36.4706	ENSMUSG00000020840	29.7403	26.0069	23.5292	14.4323	19.0879	20.7107	17.0058	13.1016	3.4767	2.66261	0.192545	0.702793	0.565963	1.86004	2.70588	0.777322
Bloc1s1	ILMN_1235757	1475.26	1523.62	1353.62	2042.25	1371.34	259.151	116.408	66.0308	92.3235	473.126	ENSMUSG00000090247	21.5889	19.0138	23.0911	22.3045	17.0668	19.6845	15.7868	27.4654	4.57668	0.515622	5.91297	0.478004	1.57222	3.2349	3.00036	5.39593
Bloc1s2	ILMN_2757428	348.825	320.748	298.525	406.258	358.938	8.13102	17.5634	14.8472	34.1257	44.3033	ENSMUSG00000057506	4.99723	4.74216	3.82375	4.36512	4.50579	4.08344	4.17722	4.10083	0.512582	0.538363	0.173991	0.697384	0.733918	0.596145	0.665443	0.643163
Blvra	ILMN_1257284	745.453	694.289	641.358	664.621	704.119	70.399	30.7688	27.5097	40.1491	17.0965	ENSMUSG00000001999	11.5358	12.5909	11.9565	8.516	10.2343	12.2812	7.44241	7.9965	1.09559	1.42093	0.589515	0.904969	1.27636	2.85519	0.923928	0.365129
Blvrb	ILMN_2792868	763.074	963.847	836.748	717.547	617.082	73.6872	71.0789	12.5005	18.208	68.4656	ENSMUSG00000040466	8.61296	9.12857	9.46175	5.50648	9.87169	8.76894	7.08303	2.20755	2.12576	0.104645	0.867839	1.11048	2.19574	1.8217	0.574275	0.0733058
Bmi1	ILMN_2645439	257.196	246.142	253.932	273.871	288.922	15.0718	25.7173	16.0759	24.6048	37.9189	ENSMUSG00000026739	13.6941	15.5977	14.7421	14.5317	11.4509	12.8595	9.55975	12.5392	1.59403	1.05253	0.357867	0.612991	1.1171	1.53934	1.35071	1.15442
Bmp4	ILMN_1215252	234.928	307.097	403.499	373.007	452.665	23.7694	33.8408	30.3129	12.1949	57.849	ENSMUSG00000021835	2.79234	4.77358	4.54289	2.69966	1.46304	1.92889	4.6641	0.604652	0.842256	0.226677	0.573152	0.790156	0.0575165	1.39727	0.284013	0.00543129
Bmpr1a	ILMN_1251119	899.209	1026.88	1267.65	676.999	903.89	98.3367	39.7513	112.011	4.10663	129.092	ENSMUSG00000021796	44.8028	43.3914	37.2443	30.2086	26.6279	31.6491	15.8157	20.7142	1.93047	4.50038	0.01393	1.41945	3.51534	5.115	5.43117	2.7288
Bnip1	ILMN_2648648	371.372	280.334	259.476	288.519	266.236	56.4591	17.3502	4.45654	35.8406	15.0026	ENSMUSG00000024191	19.5567	16.249	15.4065	12.0353	13.1201	13.7106	9.27098	9.44531	0.683984	0.295076	0.647993	0.646578	1.47326	1.87093	1.76111	1.37135
Bnip2	ILMN_3163063	904.88	963.713	962.064	1131.36	953.814	37.8368	78.1431	48.9912	69.9013	134.883	ENSMUSG00000011958	46.4179	52.6964	53.6418	48.3685	25.2078	30.4204	35.4869	39.1958	3.39779	4.38689	1.0036	0.204	4.07523	2.91666	3.5014	5.83505
Bnip3l	ILMN_2716567	1262.81	1693.32	1483.3	1118.39	961.764	46.8536	233.8	114.067	73.287	136.419	ENSMUSG00000022051	17.4788	18.3492	19.7021	13.5564	13.4079	10.8244	14.7148	6.38502	1.38741	0.37017	0.711067	1.00508	3.62113	2.41765	0.238338	0.628561
Bok	ILMN_2772077	372.902	285.494	205.537	196.653	160.747	68.293	7.08607	10.2037	13.5113	30.4886	ENSMUSG00000026278	4.83905	6.39682	4.02912	2.0197	2.80646	3.01667	6.21066	0.446442	0.924372	0.152905	0.139845	0.654526	0.793383	0.997716	0.411423	0.413962
Bola1	ILMN_2640140	249.236	213.674	256.036	321.954	351.811	27.4344	6.57325	19.4507	27.554	18.9524	ENSMUSG00000015943	7.72783	7.14513	7.03279	9.78206	6.35389	7.83893	4.14397	11.0872	0.187744	1.17269	0.0646013	0.811667	0.455307	2.21398	0.455251	2.12201
Bola2	ILMN_2846368	1252.41	890.579	912.398	954.256	887.467	160.106	108.123	25.0391	55.063	91.4446	ENSMUSG00000047721	14.1093	13.4036	10.9951	10.5442	8.95905	11.165	9.44126	16.4631	2.8816	0.885863	1.59225	0.674085	0.734827	1.18569	0.67032	9.27496
Bola3	ILMN_2990197	3182.39	2549.85	3361.91	5610.26	5166.73	461.829	218.5	544.406	329.531	452.249	ENSMUSG00000045160	26.7094	33.6137	33.9409	58.6317	30.1385	30.1032	23.6184	114.405	3.07528	0.769615	3.29752	2.93145	1.75734	8.42726	1.05359	37.5093
Bptf	ILMN_2509623	192.643	205.933	202.296	166.038	218.098	4.27727	16.4354	13.5034	11.6384	48.8314	ENSMUSG00000040481	19.081	16.6944	17.3099	9.4671	7.33819	8.02766	10.0519	4.87519	1.60542	2.4193	0.739068	0.573315	1.80094	1.85612	1.42917	0.0358715
Brcc3	ILMN_1222806	213.132	202.163	228.384	267.998	264.746	12.5538	8.34747	25.7318	36.3398	11.9407	ENSMUSG00000031201	7.06055	8.08081	8.30602	8.73007	6.81445	7.94756	5.91403	7.61937	1.10536	0.818731	0.714029	0.0305824	1.16911	1.54507	0.457535	2.04504
Brd1	ILMN_2662814	823.567	812.288	851.146	701.131	747.486	39.8476	21.9074	18.9436	36.5248	42.9736	ENSMUSG00000022387	16.3725	12.984	11.6682	10.1918	7.98707	7.91164	8.74396	6.72145	1.21212	0.370029	1.18695	0.968765	1.69013	1.93869	1.61209	0.0395131
Brd3	ILMN_1222231	1477.62	1970.66	1567.5	1032.95	909.017	190.656	177.188	76.0979	95.7815	20.668	ENSMUSG00000026918	27.2478	23.7621	20.3318	10.6571	11.6376	10.7171	8.97994	4.098	2.74697	0.740412	1.3196	0.37017	1.99461	0.678348	0.786549	0.692335
Brd7	ILMN_1257340	515.837	449.371	539.664	614.444	617.633	28.8571	22.6485	33.1547	4.93809	10.3152	ENSMUSG00000031660	29.9308	27.9116	25.1438	27.2151	18.2438	19.9258	13.1835	19.4055	0.505228	0.633002	1.11758	1.19147	3.12874	1.42611	2.29173	3.9557
Brd9	ILMN_1216614	730.436	628.113	574.343	516.978	535.727	200.44	45.7442	13.6942	4.99241	30.9166	ENSMUSG00000057649	14.809	14.628	11.8323	9.57638	8.60425	9.30004	8.38982	7.61878	0.516612	0.067953	0.389262	0.547725	1.31755	0.367557	1.63256	3.10364
Brf1	ILMN_1220096	230.705	245.945	227.267	222.331	232.375	30.7796	23.2565	12.5658	19.9449	20.363	ENSMUSG00000011158	9.33416	9.35084	9.54933	7.93201	4.70906	4.51622	5.83538	4.07846	0.151165	0.0436285	0.386851	0.409436	0.396948	1.07565	1.31022	1.30471
Brf2	ILMN_1258583	181.836	178.752	194.449	165.009	194.052	28.2874	11.2586	15.5135	11.4377	16.5287	ENSMUSG00000031487	4.106	3.74214	3.64965	2.72041	2.806	2.44681	2.20483	1.24108	0.476088	0.188359	0.0409768	0.223686	0.297698	0.170892	0.711479	0.318318
Bri3	ILMN_2700334	5412.47	6343.92	4753.6	6466.39	6172.89	609.737	295.278	456.128	586.627	243.04	ENSMUSG00000047843	34.3907	33.2211	30.0216	36.4421	49.8232	56.5529	35.7623	28.4866	3.1228	2.28763	0.685399	7.6982	6.14873	9.97914	10.4607	3.91666
Brix1	ILMN_2853744	1218.53	960.918	976.221	965.583	903.313	54.7447	84.249	15.1341	20.8827	31.4227	ENSMUSG00000022247	10.6774	10.9668	10.129	8.90435	6.95746	7.52991	5.1995	6.43434	1.64906	1.2298	1.07265	0.3335	1.59173	1.09567	0.316574	0.865612
Brms1	ILMN_2743551	427.899	466.665	370.61	398.809	370.149	58.3299	33.3664	20.102	4.35961	8.32964	ENSMUSG00000080268	5.96863	6.04397	4.99845	5.21138	3.56496	4.42304	4.72099	4.28435	1.44214	1.04054	0.0943634	0.33794	0.438024	0.580605	0.327833	0.67709
Brms1l	ILMN_1232095	492.814	577.08	522.28	485.465	435.209	33.0077	32.7339	24.9615	26.926	61.3766	ENSMUSG00000012076	11.707	12.4465	10.6692	7.61007	7.07932	7.47248	6.17483	3.97357	1.03238	0.246568	0.730583	0.0338138	0.814915	0.428451	0.751616	2.0176
Brox	ILMN_2637698	829.884	896.551	1006.83	708.405	817.771	132.26	61.5799	83.1262	63.6255	111.278	ENSMUSG00000046836	0	0	0	0	0	0	0	0	0	0	0	0	0	0	0	0
Bscl2	ILMN_1221719	1034.58	943.971	841.185	776.021	877.713	188.937	72.5185	7.0934	49.5711	69.62	ENSMUSG00000071657	12.3559	10.2557	10.9202	10.0656	7.77751	8.58291	7.61601	6.27464	1.26721	1.15799	1.02566	1.25618	0.560966	1.05031	1.29968	1.80019
Bsdc1	ILMN_1234100	419.142	413.63	448.369	559.248	587.594	27.4953	29.0887	16.8655	8.27103	40.7346	ENSMUSG00000040859	12.2503	10.8699	11.5514	14.3002	7.99702	9.48126	10.2873	12.4367	1.48054	0.169776	0.970292	0.953321	0.98284	2.11325	1.45259	0.653367
Btaf1	ILMN_2688492	346.29	312.679	330.117	346.571	284.26	31.261	17.2507	50.256	40.7913	19.5958	ENSMUSG00000040565	6.32791	5.53941	4.69984	3.90545	3.78145	3.46005	3.14012	2.06974	1.05065	0.623095	0.165951	0.160987	0.910447	0.57868	0.423026	0.134308
Btbd1	ILMN_1257078	1891.26	2314.2	2794.57	2326.73	2706.65	196.16	126.977	94.424	107.567	415.746	ENSMUSG00000025103	36.9365	39.4796	41.6611	38.7313	28.8216	31.6797	21.7641	29.0359	0.43183	1.98237	0.366635	4.27658	1.88658	2.68118	4.26346	20.186
Btbd3	ILMN_1227043	160.223	179.346	192.848	153.362	156.087	9.59574	12.957	2.17643	5.65625	1.99092	ENSMUSG00000062098	10.1246	10.1222	9.18681	4.50878	2.78244	3.34275	8.11706	0.829893	0.53726	0.160372	0.321925	0.771842	1.23242	1.24267	0.841974	0.213938
Btbd6	ILMN_2839682	335.44	300.799	290.323	310.334	356.6	28.1555	19.8913	19.4416	22.9633	14.7505	ENSMUSG00000002803	7.69716	7.356	6.14109	7.28086	5.28094	5.38436	3.66528	5.36756	0.435139	0.0711279	0.277391	1.68344	0.666041	0.277834	1.26776	2.9488
Btd	ILMN_1252698	155.824	147.342	147.359	150.887	152.819	4.94191	4.93975	9.35162	3.61211	11.5001	ENSMUSG00000021900	5.84985	5.4621	4.8762	4.12211	3.07412	3.51639	4.59193	1.92993	0.618174	0.360738	0.0471852	0.637888	0.386161	0.52952	0.232292	0.0218355
Btf3	ILMN_2720034	5078.99	3768.86	3361.41	2993.58	3109.69	558.913	217.668	227.657	81.2832	27.6211	ENSMUSG00000021660	30.8644	27.2955	22.4768	14.6016	22.4965	26.398	21.3073	23.6312	0.79203	2.03173	1.1697	0.196222	1.82436	4.36546	3.16422	1.73609
Btf3l4	ILMN_2546349	175.518	150.89	153.126	184.231	178.828	18.1078	1.86623	7.54058	24.3471	21.6167	ENSMUSG00000028568	4.50647	3.97672	4.08811	3.44234	6.1482	6.7028	4.19674	2.75698	0.370729	0.801209	0.34026	0.311884	1.85741	0.598842	0.612571	0.143182
Btg1	ILMN_2866189	2996.19	3738.97	3213.81	1500.81	1383.99	62.1192	551.118	185.489	109.67	101.331	ENSMUSG00000036478	22.4653	18.8981	16.6631	4.61355	12.6627	16.2007	23.5527	5.41103	1.51978	0.625365	0.132936	0.831699	3.2551	3.26019	1.32664	0.44914
Btrc	ILMN_3100042	235.781	205.607	266.466	286.272	266.441	38.1733	5.64661	10.103	33.1383	28.8192	ENSMUSG00000025217	5.95864	4.60269	4.89653	3.68763	3.25367	3.04645	3.07183	2.93251	0.492507	0.0903895	0.0425961	0.0837427	0.397799	0.16878	0.384893	0.299559
Bub3	ILMN_2655944	189.61	165.41	187.363	200.926	217.219	10.5869	3.89514	12.1027	7.53242	7.00715	ENSMUSG00000066979	17.5258	16.3462	13.2729	9.85823	9.95752	11.453	10.7424	7.68772	2.18284	0.679459	1.32208	0.208554	1.60871	0.406372	0.402986	1.50921
Bud13	ILMN_2593532	196.47	175.221	174.822	172.603	178.854	36.5341	3.47481	14.3446	9.99276	4.30614	ENSMUSG00000032077	3.61518	2.98826	3.11419	2.59112	2.23444	2.29794	2.05305	1.6978	0.589069	0.22614	0.104751	0.239702	0.388448	0.196697	0.259926	0.666618
Bud31	ILMN_2781966	1199.17	1143.81	764.911	924.851	605.862	10.0616	126.88	57.3045	82.9639	175.176	ENSMUSG00000038722	30.958	32.5482	27.7188	21.1638	23.3931	29.2209	24.4355	22.5098	2.42354	3.4767	1.29266	1.52304	2.1147	4.35446	0.52161	0.848952
Bves	ILMN_1222934	2307.48	1001.8	865.151	1038.6	745.633	230.456	117.895	60.1106	23.4412	196.137	ENSMUSG00000071317	114.481	80.5998	42.2204	41.6439	70.3004	62.2604	19.8827	22.7998	9.95889	5.81263	2.3949	3.83577	15.518	9.47081	7.50322	8.00622
Bzw1	ILMN_2729861	1527.59	1263.52	945.358	868.921	734.842	250.347	38.7508	87.8486	31.151	66.4248	ENSMUSG00000051223	38.862	38.4741	29.724	18.6505	22.5439	24.0914	23.8157	15.9224	0.42384	2.6904	0.155422	0.419668	2.83166	0.528223	1.01298	1.03429
Bzw2	ILMN_2644587	4188.46	3041	3772.85	4700.02	3992.31	128.673	28.188	286.177	178.024	430.133	ENSMUSG00000020547	73.8083	63.0973	59.7024	81.3376	59.6075	57.2095	32.8958	67.4372	3.64132	0.511521	1.88847	5.24864	6.63377	8.21738	11.085	3.56375
C030006K11Rik	ILMN_2692853	233.035	204.928	315.555	472.972	463.753	12.8001	11.7304	13.4598	40.8041	31.0401	ENSMUSG00000079002	10.9234	9.71247	13.6166	25.9676	7.88634	6.96129	5.85015	23.2674	0.914006	0.812642	0.397889	0.336441	0.932184	0.630006	2.40863	9.86166
C130074G19Rik	ILMN_1219466	161.66	198.097	175.922	180.065	145.995	12.905	0.781019	1.44997	21.1741	26.0561	ENSMUSG00000039349	11.0086	13.1852	20.6396	7.91476	1.68397	4.93019	22.4459	1.62121	1.63171	1.53371	0.31141	0.221897	1.4914	4.08639	3.70046	0.0880136
C1galt1c1	ILMN_2682271	256.962	357.885	350.011	283.841	275.503	9.3998	19.703	17.5251	16.0899	18.3667	ENSMUSG00000091437	1.02e-102	0.0371922	0.122458	0.111255	0.0499608	0.0542904	0.0626217	0.28811	1.44e-102	0.0525977	0.00379504	0.0567795	0.0434227	0.0471972	0.108464	0.407448
C1galt1c1	ILMN_2682271	256.962	357.885	350.011	283.841	275.503	9.3998	19.703	17.5251	16.0899	18.3667	ENSMUSG00000048970	5.82808	6.36601	5.53481	5.60317	4.91377	5.99978	4.54283	3.6193	0.231189	0.568507	1.16768	0.827075	0.769941	1.38299	1.04962	0.101031
C1qb	ILMN_2619620	198.888	258.321	364.788	703.693	490.949	27.0252	27.5182	37.7073	80.9466	148.373	ENSMUSG00000036905	6.83033	5.03075	8.14549	25.7567	0.0232028	0.232249	0.120428	0.137346	1.19661	0.852559	0.455589	7.07496	0.0201327	0.0672997	0.109231	0.105133
C1qbp	ILMN_1225373	2032.56	1119.46	1469.81	1740.62	1492.42	535.308	65.9722	180.597	91.2449	242.229	ENSMUSG00000018446	89.3886	70.2926	68.5105	88.8524	77.8137	70.6667	35.0083	120.924	2.27455	0.504521	3.04735	3.989	7.46453	12.2263	3.12977	34.9334
C1qc	ILMN_2715840	274.55	343.915	429.027	954.592	575.134	69.6828	66.7268	60.5005	76.8243	247.338	ENSMUSG00000036896	6.00948	4.92577	7.34544	25.1816	0.0883944	0.236839	0.117156	0.113061	1.5459	1.00328	0.899808	2.96539	0.0513847	0.173812	0.0606958	0.159893
C1qtnf2	ILMN_1232458	181.157	271.082	369.352	273.559	229.797	5.89841	13.1858	19.6777	4.40966	29.8379	ENSMUSG00000046491	4.07409	5.04412	7.34673	2.12779	1.10196	1.11802	2.41095	0.12242	1.14522	0.0811759	0.0244023	0.313142	0.374752	0.740834	0.439649	0.173128
C1qtnf4	ILMN_1252584	276.101	198.941	248.746	180.032	193.082	69.3071	13.1324	21.7437	6.82832	10.2789	ENSMUSG00000040794	5.43802	6.69981	4.29047	2.72771	4.94977	5.87226	2.67562	1.74848	0.478775	0.312782	0.632755	0.716787	0.59045	1.32921	0.733835	1.07449
C2cd2l	ILMN_1230395	333.353	437.801	436.845	345.467	318.257	38.7891	24.5463	19.1178	32.1679	12.9461	ENSMUSG00000032120	3.10413	2.86582	3.16044	3.12394	1.97038	1.89789	2.94396	1.65584	0.632832	0.0022981	0.354565	0.550207	0.578099	0.219054	0.626652	0.23087
C2cd3	ILMN_2627713	163.18	154.871	168.383	136.286	146.203	16.0007	3.66865	10.3645	3.27056	4.25801	ENSMUSG00000047248	6.66251	4.88374	4.6455	2.24208	4.1276	3.45446	3.69291	1.05544	0.281619	0.735264	0.216212	0.150833	0.513058	1.18986	0.786166	0.213323
C3	ILMN_2759484	677.939	371.365	272.41	684.921	1030.67	181.727	166.982	54.1898	269.388	40.8729	ENSMUSG00000024164	17.4304	5.17083	6.57138	37.2763	16.0736	19.1773	11.207	3.3173	7.30653	1.15848	0.430062	3.08214	2.97631	10.882	2.78684	1.69563
C330018D20Rik	ILMN_2525289	181.924	161.673	202.938	261.957	280.355	3.5576	6.97472	16.2537	37.9403	24.7102	ENSMUSG00000024592	5.23093	4.92407	5.26599	8.5899	4.13912	3.87032	2.25231	11.2357	0.392522	0.514194	0.913723	0.2554	0.174065	0.344794	0.419748	0.212132
C78339	ILMN_1246895	2274.83	2029.91	1904.96	1624.45	1632.22	144.657	159.66	83.6671	91.824	38.7057	ENSMUSG00000069237	28.2635	22.3348	20.6915	14.5525	15.7724	17.3784	15.1821	7.79038	0.0241123	1.27456	1.21538	0.663125	1.31752	4.94015	3.46351	5.31676
C87436	ILMN_2882473	241.812	246.324	259.601	239.49	255.892	15.3999	28.3866	12.2076	13.1225	17.292	ENSMUSG00000046679	4.85689	3.82622	4.47647	3.3353	2.76558	3.32102	2.88593	1.85183	0.173439	0.218482	0.300464	0.0227688	0.406837	0.923167	0.817622	0.143352
C8b	ILMN_1227404	182.032	193.902	219.596	275.044	288.94	36.0944	6.38	2.86284	16.7597	8.70129	ENSMUSG00000029656	0	0	0	0	0	0	0	0	0	0	0	0	0	0	0	0
C8g	ILMN_2637180	166.067	144.734	170.332	183.989	221.362	9.65081	10.0155	3.14383	8.98594	20.1373	ENSMUSG00000015083	0.91438	0.58152	0.445659	1.01203	0.455318	0.291115	0.615529	1.36664	0.229937	0.22994	0.207901	0.0592152	0.0265582	0.0612536	0.187962	0.653834
Cab39l	ILMN_1217943	228.748	284.764	320.797	413.171	409.521	16.474	5.4927	15.3827	57.9415	20.8835	ENSMUSG00000021981	5.73044	7.207	6.87754	7.67887	4.24669	4.52384	5.11532	4.36056	0.655566	0.313064	0.184725	0.0195798	0.500894	0.540405	0.39012	0.856179
Cables1	ILMN_1217097	194.013	245.341	218.075	182.73	227.37	34.8618	13.0919	11.7822	14.4222	24.2931	ENSMUSG00000040957	2.83791	3.42519	2.77533	2.4864	1.41914	1.6565	2.02138	0.54675	0.322837	0.26636	0.193875	0.113773	0.0872387	0.327429	0.216382	0.226052
Cables2	ILMN_2496113	162.324	178.678	191.917	150.473	158.346	1.21978	13.6106	4.47066	1.04944	9.61069	ENSMUSG00000038990	5.03582	5.21823	5.45494	3.37597	2.45811	2.84644	6.02745	0.956883	0.518698	0.490089	0.0598212	0.132307	0.492335	0.967902	0.359461	0.626661
Cacna2d1	ILMN_2752030	237.078	330.952	472.556	808.075	694.28	64.5758	6.03347	31.8169	67.9064	122.209	ENSMUSG00000040118	18.0267	25.0235	28.2796	55.3464	13.668	16.921	9.96346	38.0793	4.67009	0.0784889	1.87963	4.41468	3.43944	0.793618	4.38343	11.4956
Cacnb2	ILMN_1217815	271.422	282.623	352.325	344.859	419.102	9.80916	34.3083	21.2225	45.5429	75.4522	ENSMUSG00000057914	24.5556	26.3964	25.6515	27.5847	20.2654	17.7826	10.1385	18.4594	1.95296	3.55646	1.31465	3.54755	2.07174	2.33843	6.22274	1.31465
Cacybp	ILMN_2638958	165.027	212.106	213.014	188.751	247.211	13.0327	10.293	15.8021	8.80999	31.5225	ENSMUSG00000014226	31.8158	37.9734	31.9591	32.401	29.3136	34.1037	18.7901	32.7156	5.54959	5.12476	2.96893	4.91305	2.37861	7.58202	1.24349	0.90545
Calcoco1	ILMN_1241128	243.184	209.366	263.861	267.707	354.17	42.5247	20.974	12.1632	4.41969	50.8155	ENSMUSG00000023055	46.8835	29.0613	30.349	35.5115	33.2972	34.7462	20.8409	38.3358	7.02023	3.71365	0.703218	1.61284	1.65818	19.3562	8.14712	2.67753
Calm2	ILMN_2856697	1540.52	1649.68	1295.58	1132.13	999.653	83.5275	375.119	244.167	47.2796	82.281	ENSMUSG00000036438	77.7587	85.5826	77.6546	60.9032	44.0607	53.2888	64.9902	41.7886	2.64635	6.94365	6.75464	11.3646	8.34253	6.0557	3.91601	10.5795
Calm3	ILMN_1215681	3144.1	3230.66	2500.88	2986.98	2042.61	209.869	113.168	98.4484	159.259	620.563	ENSMUSG00000019370	90.8355	106.399	91.3805	67.013	45.2906	52.7149	49.5126	38.2587	10.3785	5.1336	6.03056	1.61022	5.83968	3.48554	1.01557	27.7543
Calr	ILMN_2861176	448.377	358.675	437.976	643.382	459.595	215.238	45.2675	64.5999	64.1881	123.389	ENSMUSG00000003814	122.231	123.38	108.346	96.4051	75.2411	98.5739	76.2313	64.6522	16.501	17.1488	27.1799	27.71	2.12572	19.3657	4.0448	2.29329
Calu	ILMN_2771956	2846.48	2545.63	2473.11	2075.22	1917.08	183.205	174.284	149.227	148.06	180.446	ENSMUSG00000029767	156.424	174.058	149.053	117.608	94.8531	111.77	94.7451	105.117	16.4395	4.14082	1.30461	0.523259	11.3085	3.57178	19.725	23.2147
Camk1	ILMN_2944939	873.578	895.35	849.561	904.232	818.96	250.326	43.8784	29.529	58.7579	96.7892	ENSMUSG00000030272	35.2447	40.7683	41.24	35.295	23.6515	27.255	23.4107	21.8722	3.51779	4.89742	3.90825	0.438053	1.95434	0.733883	3.66949	4.09273
Camk2a	ILMN_2596479	291.001	191.855	212.564	188.503	204.195	78.6417	3.29503	21.7137	6.17878	18.2284	ENSMUSG00000024617	33.6069	20.2856	14.7516	14.956	23.6374	19.9244	7.52096	13.8293	3.2896	0.412526	1.4688	2.15639	5.15704	3.78137	3.57196	0.160372
Camk2d	ILMN_1222123	357.368	388.947	383.577	363.572	389.961	8.89337	36.775	7.33589	4.16378	46.0488	ENSMUSG00000053819	87.8269	106.629	96.1124	66.8353	55.4414	61.4592	38.4472	48.9907	0.00127279	1.3039	4.33449	3.03038	10.7507	4.05694	14.117	8.31155
Camk2g	ILMN_2765196	540.819	347.519	367.505	429.944	400.759	114.483	52.559	26.0546	16.7202	29.359	ENSMUSG00000021820	25.8823	19.2004	17.1541	16.4101	16.8901	14.7584	11.8594	11.8421	1.63271	0.165039	0.562998	1.66142	3.49002	1.57655	3.51735	0.719693
Camk2n1	ILMN_2810963	392.39	646.8	814.076	1009.59	726.186	18.8864	56.046	92.7411	94.8654	248.742	ENSMUSG00000046447	3.38035	4.45832	6.06496	6.36885	1.37014	1.77795	2.62836	1.2812	0.691084	0.295415	0.360858	0.755834	0.148112	0.240809	0.410915	0.175016
Camk2n2	ILMN_1241161	160.16	166.021	152.068	163.144	195.222	14.9025	5.95481	7.99229	6.06122	27.4219	ENSMUSG00000051146	0.54091	0.5485	0.531504	0.76228	0.108694	0.128082	0.460165	0.395986	0.242257	0.335442	0.214754	0.452859	0.058222	0.0734526	0.203838	0.401935
Caml	ILMN_2728034	272.624	223.514	198.802	222.397	183.518	21.4017	11.0405	10.4093	13.0666	26.8061	ENSMUSG00000021501	13.4751	11.9642	10.0323	6.99177	5.93443	6.90869	7.7786	4.11064	0.37314	0.065266	0.652497	0.158611	1.90856	0.531431	0.245049	1.24423
Camta1	ILMN_2478202	1638.36	1541.69	2072.64	2808.23	2264.79	295.407	49.2615	10.6994	338.348	466.409	ENSMUSG00000014592	47.418	53.3257	47.3969	52.9408	34.9133	36.9623	21.6278	47.3416	4.63042	0.644811	0.168009	1.17111	6.43414	3.21958	6.47807	11.7962
Camta2	ILMN_1220834	711.558	829.489	947.57	993.487	1112.55	156.785	101.589	38.4848	102.998	145.365	ENSMUSG00000040712	10.9602	10.2402	10.4151	14.9363	6.15269	6.00349	6.82721	8.93944	1.0072	0.199404	1.18539	0.667721	1.13464	1.11824	1.3345	2.41203
Cand1	ILMN_1218433	908.205	632.957	611.371	530.833	473.878	113.105	74.6393	37.9356	50.3276	18.9762	ENSMUSG00000020114	21.7442	16.6432	13.0975	9.29402	9.62266	8.55205	9.31395	6.30362	0.725704	2.25878	0.195161	0.841712	0.859634	0.430218	2.27034	1.10149
Cant1	ILMN_3113639	525.337	638.288	564.774	486.833	514.565	93.1543	37.5439	31.4536	47.8392	51.1025	ENSMUSG00000025575	10.0339	9.05457	9.11079	7.7796	4.88584	5.63921	7.92183	3.8424	2.30032	0.0898945	0.06726	0.441942	0.767609	0.835877	0.2569	1.12636
Cap1	ILMN_2648661	537.119	534.242	453.748	460.771	381.27	20.4427	51.6929	11.0317	28.5504	60.2387	ENSMUSG00000028656	29.2197	32.1634	26.6959	18.5853	12.0709	14.2475	30.4253	3.79184	2.81365	4.55101	2.118	2.04375	2.50495	5.54642	2.85963	1.1367
Capg	ILMN_2773113	201.237	180.157	173.618	231.374	195.547	7.8386	13.9074	8.87164	14.2301	23.7251	ENSMUSG00000056737	4.71863	4.38507	4.01952	5.50016	1.2764	1.54532	3.40947	1.05849	0.620663	0.243273	0.609208	0.143917	0.119267	0.353545	0.272461	0.605341
Capn2	ILMN_2620030	509.413	438.964	362.903	327.481	318.171	72.1797	34.5701	7.37713	34.1922	23.5851	ENSMUSG00000026509	31.0378	33.9278	29.5193	22.8541	12.972	15.9187	25.036	12.3925	3.69456	0.275701	2.0924	0.992566	1.65301	2.89104	0.646757	2.22618
Capn5	ILMN_2627566	147.882	156.622	140.964	147.847	147.982	16.6186	1.33689	4.15653	3.12609	6.81235	ENSMUSG00000035547	0.903818	0.875913	0.812129	0.685291	0.308622	0.296512	0.633762	0.139066	0.190046	0.0173977	0.00518804	0.0705282	0.0567997	0.084038	0.0199498	0.114934
Capn7	ILMN_2675535	728.235	586.951	583.394	541.911	639.925	131.634	61.6542	6.73028	24.6763	37.4295	ENSMUSG00000021893	22.9076	21.3152	18.7838	15.6872	14.3135	13.3646	10.6041	13.0157	2.6829	0.274428	0.663337	2.0219	2.1357	1.59315	2.15582	5.44707
Capns1	ILMN_2772248	1933.83	1648.4	1773.62	2167.81	1702.01	294.146	205.968	73.3403	56.9851	310.713	ENSMUSG00000001794	110.316	118.02	130.208	148.239	81.8317	96.1876	105.019	125.692	21.1827	8.46548	0.441942	3.38775	9.80457	5.98113	14.254	7.25279
Caprin1	ILMN_1247066	1168.55	1175.23	1007.69	774.101	901.354	39.8402	54.8681	105.806	80.7888	78.355	ENSMUSG00000027184	101.678	94.3587	80.9679	66.5721	54.2854	54.672	47.7331	50.8319	1.85121	1.87383	2.10237	9.20179	10.897	0.635528	3.66771	3.42353
Capzb	ILMN_3031009	2062.46	1180.24	1424.03	1410.56	1408.39	263.231	148.339	74.219	101.535	45.1542	ENSMUSG00000028745	123.942	121.501	103.516	130.659	85.0172	83.204	75.9246	110.706	14.7658	5.89656	2.32992	4.27517	10.6308	7.47132	11.423	38.6434
Car11	ILMN_1248563	170.075	142.662	136.723	158.503	218.623	13.0773	4.01108	7.24577	10.6587	26.4145	ENSMUSG00000003273	2.08071	1.08807	0.99402	1.71972	1.33119	1.15164	0.752585	2.31181	0.0393505	0.222556	0.41838	0.0898945	0.435071	0.248967	0.347516	0.878948
Car14	ILMN_2973824	1162.63	1605.27	2258.63	2352.63	2526.46	114.161	131.69	85.7036	104.991	219.482	ENSMUSG00000038526	36.1962	46.6251	47.1518	78.0023	35.5373	47.5492	25.8696	70.7522	4.36497	3.75728	0.880631	10.9823	2.83335	14.7861	9.44209	4.313
Carhsp1	ILMN_1225035	692.983	702.977	571.576	472.469	362.876	95.447	80.8771	35.4052	30.7158	64.624	ENSMUSG00000008393	20.8039	25.5678	18.3876	12.2462	12.2365	15.7492	19.1985	2.15315	3.27801	1.2112	0.754483	0.0832265	2.18774	1.88619	0.980735	0.832102
Carkd	ILMN_2746968	656.591	611.255	743.702	702.079	928.398	31.9337	66.5968	35.708	43.1032	161.015	ENSMUSG00000031505	14.5344	11.9704	13.0996	14.3752	9.45491	10.714	9.51199	14.4613	2.74011	0.07064	0.871651	0.552675	0.556969	0.338303	1.87003	2.48668
Carm1	ILMN_3003076	189.139	166.984	183.288	198.503	200.466	17.8934	8.67791	10.359	11.4104	9.00418	ENSMUSG00000032185	23.5326	20.9528	17.6409	19.0265	13.5005	12.6695	11.1535	12.2598	3.58553	1.16171	0.911178	1.74196	2.99873	1.2861	1.6804	0.279166
Carns1	ILMN_1234746	206.586	210.205	204.46	178.853	163.774	11.2745	22.6366	6.80875	17.7556	9.74055	ENSMUSG00000075289	19.3774	20.5037	16.8812	6.49127	16.6292	17.4386	9.75523	5.88854	0.528845	2.23658	0.605496	1.1056	2.9746	2.06672	5.06079	1.65561
Cars2	ILMN_2670601	273.088	329.417	390.552	546.368	643.603	25.5924	13.427	26.8901	18.9518	69.8374	ENSMUSG00000056228	11.9148	11.7842	12.8626	16.8831	7.7717	8.62136	5.79546	14.013	0.968948	1.703	0.327744	1.00833	0.0497932	1.6516	0.880338	5.38872
Casc3	ILMN_2999007	600.181	544.479	591.342	569.9	516.482	55.6961	31.8297	16.6778	2.59315	29.67	ENSMUSG00000078676	11.7417	9.15001	9.09976	7.11488	5.62661	5.67608	6.66493	2.29639	1.02658	0.992707	0.275411	0.633002	1.64593	0.903374	0.626822	0.333288
Cask	ILMN_1212894	251.455	293.061	311.691	285.344	253.886	8.94093	37.4022	8.78527	13.8824	23.1884	ENSMUSG00000031012	7.80887	6.97593	7.78599	4.87189	2.58496	3.13842	4.54876	2.19759	1.62731	0.868122	0.652546	0.581609	0.827147	0.852682	0.584296	0.577211
Caskin2	ILMN_1259822	388.923	376.321	415.457	364.177	320.747	17.291	30.9521	24.7396	9.83267	32.7992	ENSMUSG00000034471	15.9464	13.3941	12.8916	12.6888	6.35681	7.88683	14.7967	3.89136	3.16501	0.625719	0.755897	0.320107	2.26417	2.53599	1.21141	0.670677
Casp1	ILMN_1247592	131.778	173.585	202.108	252.996	255.395	5.36458	15.0133	21.3175	31.8754	15.466	ENSMUSG00000025888	0.339392	0.562177	0.402504	1.20162	0.0379527	0.0664771	0.179179	0.088139	0.0304487	0.0809121	0.157967	0.0221961	0.0657359	0.0608712	0.0999199	0.124647
Casp2	ILMN_2637266	970.384	911.961	764.151	472.683	469.103	81.9694	21.2039	88.2615	42.235	37.4492	ENSMUSG00000029863	12.8035	10.7007	7.97198	3.75041	7.18207	7.29239	7.9992	0.590292	0.3771	0.274994	0.248576	0.368509	1.27282	0.426212	0.39242	0.182897
Casp6	ILMN_2923865	507.919	493.558	318.507	328.716	280.264	61.9417	23.593	10.3856	21.6345	49.5238	ENSMUSG00000027997	12.1859	10.7683	10.7322	4.66812	7.91674	7.81338	8.77712	2.74561	1.08689	0.572332	0.478853	0.239865	0.825	1.6862	0.732113	1.20649
Casp8	ILMN_1243876	223.141	240.467	208.197	182.497	157.371	30.5818	15.8158	8.65351	9.85028	17.7321	ENSMUSG00000026029	5.01023	5.66915	4.48933	2.82632	1.36928	2.40783	5.88699	0.430612	0.480628	0.264925	0.737908	0.279555	0.638136	1.34254	1.15271	0.364378
Casp9	ILMN_1217061	443.426	431.136	365.216	332.819	364.821	80.7696	11.2191	12.696	5.88401	25.1387	ENSMUSG00000028914	6.98467	6.12419	4.87491	3.2755	4.08107	3.97384	3.98935	1.74185	0.983713	0.155662	0.390358	0.161906	0.103356	0.709589	0.565949	1.33053
Casz1	ILMN_2759853	901.164	752.621	615.31	823.111	610.205	138.925	52.5035	23.1654	116.263	31.9154	ENSMUSG00000028977	22.9898	14.8341	12.703	11.6128	9.21089	7.4522	4.78632	7.32179	1.57501	2.17817	0.197	1.52587	2.19427	0.793536	1.84606	2.55651
Catsper2	ILMN_2721083	183.278	195.387	207.31	230.189	272.623	7.66297	3.28929	14.5648	20.7035	31.8886	ENSMUSG00000033486	3.36518	2.4602	2.70728	2.33506	2.60451	2.10392	1.50957	2.2884	0.91134	0.350343	0.0969726	0.323671	0.689817	0.298376	0.641321	0.0332057
Cav1	ILMN_2632665	8348.06	11809.8	8485.71	4430.29	4406.59	1558.95	473.726	1314.38	245.324	896.05	ENSMUSG00000007655	187.789	223.481	219.202	89.6338	39.6193	108.261	415.187	21.3549	15.5422	6.11859	4.109	3.33903	38.8711	95.7974	54.3829	10.7634
Cav2	ILMN_2639018	256.668	339.108	348.261	277.149	261.15	14.1309	48.8728	16.7172	22.0056	21.5905	ENSMUSG00000000058	20.6023	29.5202	33.7037	22.9547	6.61323	15.797	57.7375	2.61957	1.48294	1.71092	2.57189	0.828093	5.82977	12.1759	10.0654	1.8378
Cav3	ILMN_2603299	416.821	311.216	320.553	371.711	244.225	24.3455	15.7168	64.2296	61.7312	107.147	ENSMUSG00000062694	64.2685	59.2635	53.6992	48.5849	61.4342	68.0182	32.9111	52.4008	13.117	4.43497	4.50675	0.707248	7.88923	15.3684	13.0798	7.9884
Cbfb	ILMN_2837855	1419.68	1454.9	1183.11	970.004	900.177	105.181	149.053	59.3795	64.1582	79.8574	ENSMUSG00000031885	25.8585	27.129	20.899	13.122	13.4802	14.9702	20.4293	4.67331	1.07176	1.96816	0.825618	0.0319612	3.12321	3.36472	2.39376	4.28674
Cblb	ILMN_2702039	180.059	224.632	200.103	154.447	160.105	9.81159	18.1696	15.6437	12.8536	17.3747	ENSMUSG00000022637	6.15719	4.25135	3.78931	3.18138	3.59833	3.06793	3.09542	1.18332	0.927774	0.171261	0.15859	0.0272236	0.664399	0.573887	0.520839	0.110075
Cbr1	ILMN_1236522	410.084	348.965	320.332	391.929	360.696	79.2629	33.4392	18.5795	22.3886	43.8969	ENSMUSG00000051483	12.7716	11.2315	10.0164	11.6051	9.53977	9.35104	6.18729	12.5479	1.97587	0.659872	0.903407	0.24678	1.20763	1.77926	2.42121	1.3341
Cbr4	ILMN_2727785	973.305	946.58	1084.24	1510.22	1485.99	134.243	149.758	94.9425	92.863	61.6852	ENSMUSG00000031641	19.1963	20.6191	20.6825	26.3892	14.3823	14.4781	9.52467	49.642	1.59891	0.178757	0.472842	1.20993	1.24917	3.86581	2.9828	7.56074
Cbx3	ILMN_1242935	814.413	700.509	371.972	339.88	335.372	95.9401	64.4571	18.5262	16.0632	16.9148	ENSMUSG00000029836	4.279	3.55959	3.51822	1.55016	3.00366	2.97184	2.39714	1.13775	0.258186	0.143458	0.463551	0.149751	0.475223	0.405308	0.27978	0.366493
Cbx5	ILMN_3055904	234.147	192.255	182.539	230.512	194.769	10.7596	23.8134	10.6229	9.34021	14.3541	ENSMUSG00000009575	45.3501	45.2318	34.4074	20.3929	23.5572	24.8257	16.2704	11.1815	1.90191	5.19766	2.43655	1.67768	3.34795	0.960393	3.59712	2.46808
Cc2d1a	ILMN_2645613	178.708	203.138	175.45	169.092	223.243	22.2256	16.0775	2.32517	2.43609	41.0156	ENSMUSG00000036686	6.90285	6.19458	5.27288	4.61887	2.89285	3.4873	2.99842	2.84765	0.838346	0.714496	0.116977	0.137334	0.714785	0.0652946	0.617248	0.185757
Cc2d1b	ILMN_2731197	187.758	166.851	152.47	161.546	174.843	24.3391	12.283	16.4429	14.0592	12.6885	ENSMUSG00000028582	9.55692	8.75007	7.00923	5.35935	4.62752	4.43017	5.20565	4.24547	0.823758	0.597265	0.489926	0.00092631	1.35009	1.14257	1.0924	0.506013
Cc2d2a	ILMN_2704619	343.568	373.371	406.821	280.357	349.208	38.5401	29.8548	14.9736	16.0849	34.1408	ENSMUSG00000039765	6.43313	5.94853	5.23871	3.19724	3.87611	3.78354	3.34765	1.57264	0.537755	0.221911	0.439028	0.420905	0.620009	0.702976	0.686506	0.0348392
Ccar1	ILMN_2516266	559.211	664.853	497.105	550.632	442.739	47.4239	17.6346	15.8281	58.1309	75.8468	ENSMUSG00000020074	21.3257	27.5656	25.0294	15.9364	13.017	14.2751	12.1091	10.1063	8.44964	0.728956	0.773858	0.585909	1.89043	1.4982	1.04999	0.618846
Ccbl1	ILMN_2986051	971.289	950.573	1098.87	909.352	1005.79	179.838	59.5056	27.5226	20.8458	72.546	ENSMUSG00000039648	16.0598	15.5132	15.8514	13.2424	14.6727	14.19	8.56019	10.7172	2.32263	2.58589	2.04361	0.170059	1.57959	3.86361	2.68715	0.334391
Ccdc101	ILMN_1255358	294.209	257.467	210.937	278.683	194.872	24.9189	18.7164	17.33	30.7415	35.97	ENSMUSG00000030714	7.56362	6.49404	5.84839	6.03885	5.48509	6.25093	6.11327	4.50145	1.94492	0.656782	0.857289	1.5724	0.469539	0.833009	0.902311	1.08923
Ccdc107	ILMN_2872552	665.382	635.936	519.313	658.399	668.768	181.585	28.9678	46.6468	36.3529	23.7356	ENSMUSG00000028461	18.1408	15.0537	12.527	16.4288	13.2909	13.1659	7.56986	12.9784	1.45402	0.878227	1.44349	1.16036	1.61463	3.04541	1.39388	5.80197
Ccdc115	ILMN_2672035	173.588	172.892	178.41	206.811	175.782	2.78168	5.94528	9.72084	21.0617	25.7157	ENSMUSG00000042111	8.38712	7.31816	7.07186	6.49012	4.67624	5.58946	4.07772	4.0618	0.548552	0.291363	0.300902	0.646112	0.658172	0.473237	0.470327	2.40566
Ccdc12	ILMN_1213231	558.573	414.504	450.107	477.13	448.424	76.176	24.4126	50.211	31.5862	40.4297	ENSMUSG00000019659	11.234	10.0862	9.23574	10.4926	7.14566	7.71391	6.98447	10.4214	3.13191	0.774176	1.12495	0.115683	0.552578	1.40932	0.467849	8.10237
Ccdc124	ILMN_1232067	436.277	357.726	311.131	450.132	378.151	69.8966	72.4027	18.8626	4.12248	37.4291	ENSMUSG00000007721	29.3748	29.8507	28.455	29.3798	16.6294	18.1107	14.56	30.8423	3.88803	1.27696	1.05564	0.946321	0.916248	0.698106	1.3803	8.08584
Ccdc126	ILMN_2729235	347.961	339.732	323.831	334.518	362.769	3.05186	25.0887	23.6232	26.2002	22.0182	ENSMUSG00000050786	4.03051	4.25347	3.88529	2.87147	1.91034	2.74218	2.91604	1.9633	0.564384	0.434312	0.228989	0.505716	0.323664	0.571653	0.14868	0.696797
Ccdc127	ILMN_1245467	448.476	503.551	554.88	497.893	567.842	52.8166	16.2553	10.6226	35.2984	37.4504	ENSMUSG00000021578	15.1461	16.0388	13.9757	13.7689	8.78546	10.8109	8.33501	7.69165	0.0280014	0.712764	0.407435	0.144108	1.43903	1.34793	1.0395	1.9654
Ccdc130	ILMN_2756733	438.288	445.152	397.456	354.072	443.215	20.5441	16.0734	26.0245	3.14186	60.7963	ENSMUSG00000004994	3.54983	2.96441	3.20328	2.65568	2.09512	2.3505	2.4825	1.33432	0.0639578	0.188253	0.379264	0.508678	0.103257	0.188327	0.30746	0.341462
Ccdc132	ILMN_2908874	222.53	216.469	226.224	261.683	276.764	12.427	19.9417	14.3736	34.8273	40.7062	ENSMUSG00000001376	7.65046	7.39015	6.80697	5.1678	5.25662	6.23312	4.85258	7.27623	0.738658	0.130094	0.551953	1.09575	1.18255	1.16335	1.52754	1.21038
Ccdc137	ILMN_1220014	154.35	147.987	156.082	165.977	179.973	6.58385	9.41029	5.66951	7.89375	11.2846	ENSMUSG00000049957	3.80997	3.54076	2.7824	2.8719	2.34171	2.35064	2.14448	1.00278	0.186004	0.21332	0.446559	0.698558	0.579737	0.305939	0.337607	0.564167
Ccdc146	ILMN_2741039	166.184	221.41	232.308	334.986	338.248	12.0195	11.6671	10.4665	38.9964	28.1634	ENSMUSG00000064280	1.62409	1.35098	2.04393	1.81964	1.10989	1.56854	0.71364	2.36885	0.694527	0.0388555	0.646762	0.0371372	0.339185	0.182897	0.429574	1.58132
Ccdc22	ILMN_1251126	339.819	338.955	330.865	345.609	315.335	18.428	22.2671	17.4402	25.2254	28.315	ENSMUSG00000031143	4.72203	3.95614	4.54171	4.21239	3.43554	3.51816	2.86274	3.0093	0.00999142	0.188762	0.303094	0.270051	0.372032	0.637663	0.297372	0.400739
Ccdc23	ILMN_2681604	1053.48	815.666	617.66	667.578	488.149	93.5454	93.4224	70.4513	43.8823	142.148	ENSMUSG00000028643	19.7225	14.9488	14.7401	10.4272	16.9732	17.7559	13.1164	11.8474	2.50401	1.22365	0.341533	0.846775	0.987185	3.31102	0.814048	5.33394
Ccdc28b	ILMN_1220430	413.386	378.099	396.936	265.527	224.892	31.2751	32.5343	40.9769	0.965076	41.428	ENSMUSG00000028795	8.86393	9.02626	8.70068	3.50191	6.82363	6.94569	6.61978	2.74394	2.29395	0.0165392	0.542535	0.28541	0.837717	0.0669262	0.123641	0.63262
Ccdc3	ILMN_2611180	398.715	370.517	204.38	166.628	173.232	93.7334	65.4117	22.2634	12.3983	4.33867	ENSMUSG00000026676	4.04024	4.09518	3.13192	0.76085	1.4519	1.4185	3.35881	0.0185014	0.800926	0.0939745	0.0813031	0.0761985	0.212805	0.182084	0.462684	0.026165
Ccdc32	ILMN_2588650	363.162	332.047	324.974	285.412	272.047	34.749	8.85018	17.7455	15.7199	9.73264	ENSMUSG00000039983	5.95387	5.88248	5.3204	3.80946	3.51594	3.72698	3.77834	1.88177	0.566605	0.499034	1.49942	0.296419	0.281668	0.15671	0.570748	0.138932
Ccdc41	ILMN_2757445	419.577	447.994	466.672	475.274	392.639	23.6579	50.3285	41.0268	27.4687	65.8655	ENSMUSG00000020024	6.93004	9.76666	8.76793	6.27177	5.76945	6.52694	5.97684	4.46739	2.31145	1.28657	0.284017	0.0510036	0.866754	0.528998	0.430983	0.136832
Ccdc43	ILMN_1247240	358.031	331.581	358.51	363.612	347.765	12.8878	7.47793	33.515	23.1074	26.5795	ENSMUSG00000020925	11.9032	10.9947	10.3886	9.11924	7.90766	7.6795	6.47712	6.47523	0.571272	0.225214	0.724063	0.429893	0.862358	1.7225	0.495114	2.30233
Ccdc47	ILMN_2706051	767.297	705.686	850.073	1103.97	1188.09	93.7732	40.8957	86.2332	36.2695	61.5308	ENSMUSG00000078622	48.7803	55.0224	52.2247	53.9224	25.5962	29.9238	20.369	45.3158	7.79515	3.68374	1.82122	1.92581	2.98022	3.51839	5.18787	12.7994
Ccdc50	ILMN_1216920	209.094	182.982	156.709	191.526	170.922	8.58437	22.9714	6.98151	2.66805	12.3111	ENSMUSG00000038127	15.6453	15.1125	14.4051	7.56585	9.87357	10.3827	11.569	2.73915	1.27223	1.78877	0.200818	1.12496	1.18734	1.59111	1.36332	0.678342
Ccdc53	ILMN_1244642	846.915	902.872	797.143	934.098	863.903	80.1915	176.233	92.0011	44.3742	107.639	ENSMUSG00000020056	8.14258	7.64145	7.11179	9.05258	7.85737	8.11187	7.29042	10.4483	0.266127	1.58873	0.302861	0.522241	0.835603	1.51886	0.53263	1.19107
Ccdc55	ILMN_2722863	303.461	291.77	234.616	319.053	252.785	13.7546	10.6345	29.4923	15.4652	23.716	ENSMUSG00000037958	7.33282	8.07241	8.11938	5.55774	3.18307	3.04008	2.90574	3.13063	2.52475	0.854397	0.659759	0.305817	0.304159	0.553909	0.169278	0.333811
Ccdc58	ILMN_2949122	1061.79	870.088	977.518	1041.41	875.424	46.4404	105.034	79.5436	172.737	181.636	ENSMUSG00000075229	9.61984	7.30749	7.31222	7.54236	7.76695	7.63873	4.66331	7.09098	0.0636113	1.25521	0.707863	0.866404	1.3842	1.98509	1.34359	0.310597
Ccdc59	ILMN_2712584	232.668	233.519	260.289	304.574	289.736	56.0565	4.14845	11.3322	4.18536	12.3383	ENSMUSG00000019897	9.00136	9.40864	8.13054	5.2603	5.39534	6.52896	6.27943	4.08884	0.0997162	0.824324	0.502025	0.65348	0.742099	0.417874	0.287949	1.46546
Ccdc65	ILMN_2595469	236.877	180.037	240.877	234.144	300.143	81.1639	21.278	10.96	20.243	61.8971	ENSMUSG00000003354	0.27382	0.284434	0.363623	0.325118	0.257486	0.389176	0.20319	0.214455	0.0535294	0.149656	0.0331704	0.146083	0.0965671	0.189799	0.147426	0.264188
Ccdc80	ILMN_1234824	654.963	782.572	930.742	1188.85	584.981	50.2295	7.09408	138.408	77.1032	365.749	ENSMUSG00000022665	20.2203	17.5145	21.0791	26.1317	9.41662	7.73843	9.91148	0.620997	5.0672	2.21968	0.830497	3.17378	2.32452	1.42093	0.180251	0.22512
Ccdc84	ILMN_1213911	182.134	159.404	159.432	141.445	156.831	3.12207	8.40766	8.81904	6.61234	13.1875	ENSMUSG00000043923	3.39076	3.41922	2.91152	1.62866	2.01036	2.1666	2.20409	1.32099	0.0279449	0.321062	0.205351	0.13715	0.516393	0.268436	0.315731	0.630232
Ccdc85b	ILMN_1220846	762.077	985.061	860.164	712.011	641.642	70.5289	88.2128	44.9963	73.3922	108.503	ENSMUSG00000042878	7.84831	8.00207	8.03162	5.20304	3.11756	4.9381	10.7772	1.9325	1.72097	0.119006	0.181012	0.660565	1.10679	1.88596	0.661526	0.123935
Ccdc86	ILMN_2730003	458.176	369.494	444.702	490.794	540.805	10.3075	7.01601	20.0175	8.43864	40.3054	ENSMUSG00000024732	3.75466	3.08293	2.44631	2.56183	1.72436	1.65332	1.30981	1.89933	0.178693	0.220144	0.0377807	0.314655	0.40846	0.110577	0.281777	0.299191
Ccdc88a	ILMN_1258136	224.869	212.025	213.54	148.209	164.467	17.5244	8.91043	32.2921	0.789638	11.1811	ENSMUSG00000032740	5.57575	8.04804	6.64534	2.404	3.98446	4.98964	4.37595	1.41498	3.64883	0.253689	0.248018	0.421669	0.489009	1.53333	0.471141	0.257118
Ccdc90b	ILMN_2752408	987.159	1172.55	1000.92	940.865	1177.59	21.7325	78.1084	88.3303	80.6742	126.19	ENSMUSG00000030613	22.5276	20.0684	19.8328	18.7421	20.4119	21.8798	12.3265	20.3219	2.7983	1.60789	0.964706	0.946109	0.481458	4.44795	2.45903	4.05165
Ccdc91	ILMN_1217225	210.478	200.957	188.715	185.987	205.82	15.9154	5.58916	11.241	1.33126	25.0692	ENSMUSG00000030301	7.82929	7.022	6.88714	5.76652	4.89332	6.08823	4.00403	8.04798	0.210322	0.0290126	0.195784	0.140014	0.157188	1.23279	0.838274	0.374979
Ccdc97	ILMN_2605423	153.163	141.684	149.112	148.698	156.299	15.3548	6.6391	3.34597	15.5761	1.06535	ENSMUSG00000002608	16.5425	14.4578	14.6467	17.7847	8.57084	9.35879	8.52949	11.2238	1.006	0.175999	1.15909	1.14643	1.39753	1.28726	1.38743	1.34732
Ccl21a	ILMN_1213286	190.486	166.748	221.349	546.13	460.619	1.08586	22.0571	38.8925	55.5982	147.251	ENSMUSG00000071003	0.0399393	0.0321772	0.0767495	0.158951	0	0.0629658	0.101127	0	0.0564827	0.0455054	0.10854	0.171549	0	0.0707851	0.135598	0
Ccl21b	ILMN_2602139	150.852	141.762	161.506	308.748	284.649	6.50096	13.9672	15.6197	14.4702	64.4575	ENSMUSG00000073884	0	0	0	0	0	0	0	0	0	0	0	0	0	0	0	0
Ccl9	ILMN_2776603	163.711	182.542	209.186	492.283	334.861	20.2981	3.81968	14.0423	56.3221	135.166	ENSMUSG00000019122	0.842329	0.962013	1.03816	6.68293	0.0374733	0.0529502	0.164036	0.0205389	0.0291038	0.524853	0.105661	2.58721	0.0649057	0.0683137	0.217648	0.0290464
Ccnc	ILMN_1247482	264.638	251.055	272.322	315.995	299.789	10.1914	9.88151	4.59992	34.0056	20.2556	ENSMUSG00000028252	7.17258	9.70075	6.6934	6.44839	6.0535	5.76246	4.91492	4.92976	0.982193	0.305244	0.452181	0.855026	1.26193	1.10395	0.321436	0.472036
Ccnd1	ILMN_1221503	1570.46	1788.46	1308.76	1041.51	928.312	347.149	242.739	31.3323	62.4474	76.8185	ENSMUSG00000070348	36.5769	40.0583	29.2527	15.7419	6.96729	11.6455	34.7864	3.16939	1.93797	0.405101	0.340189	2.2399	5.76411	9.24721	5.18814	0.36392
Ccnd2	ILMN_2700166	714.727	927.822	683.947	737.847	617.835	251.866	96.9654	49.3952	11.2281	115.084	ENSMUSG00000000184	50.446	53.436	54.1095	16.8712	19.9179	25.2841	18.3812	12.1287	0.688934	7.03557	1.82228	1.53492	3.92291	1.7721	4.12618	0.533724
Ccnd3	ILMN_3131063	2491.7	1939.79	1340.78	1037.43	993.472	187.789	116.517	59.6883	77.0617	51.3698	ENSMUSG00000034165	80.5105	53.6048	40.3516	21.7269	44.5321	39.4693	34.6031	8.11844	7.60005	3.1643	0.0185969	3.19372	4.0298	3.55742	2.57569	3.08971
Ccndbp1	ILMN_1234319	271.476	243.126	201.281	211.884	234.633	9.67742	16.6632	20.9831	18.8315	27.309	ENSMUSG00000023572	13.841	10.8508	11.8721	11.5152	12.1879	11.3453	11.7797	10.1765	2.3022	1.11808	0.187454	1.37822	1.18963	3.49652	2.37792	0.145169
Ccng1	ILMN_2500276	2572.82	4546.54	4242.33	9247.45	9248.38	47.9646	351.293	111.175	705.863	485.869	ENSMUSG00000020326	78.344	143.253	161.858	425.258	73.9668	80.4096	59.7619	436.024	6.16279	6.94096	28.442	11.1143	3.61649	20.6814	10.1472	55.008
Ccnh	ILMN_2616531	734.833	854.154	1067.41	799.699	1247.52	48.1739	84.3283	5.02576	74.6856	223.304	ENSMUSG00000021548	14.7677	14.8968	14.1726	12.8951	11.2701	13.0904	7.97947	12.8863	1.94327	1.16213	0.435436	0.441447	0.811648	2.44796	2.26416	0.78899
Ccnl1	ILMN_1228850	223.252	242.761	251.119	169.874	154.461	12.3564	25.5632	36.7279	5.52398	7.10219	ENSMUSG00000027829	24.3993	24.2081	23.6152	12.5526	14.8277	16.3	30.4577	26.1216	4.93002	0.216799	0.784535	2.62619	5.52919	7.12832	0.976103	3.74307
Ccnt1	ILMN_2758087	259.104	193.559	218.375	221.317	207.8	83.0549	11.63	35.4381	4.94895	22.4494	ENSMUSG00000011960	14.2483	13.7898	13.273	7.13396	6.17477	6.46667	6.39122	5.20198	0.514491	0.363594	0.215031	0.532331	1.88888	1.10329	1.53086	0.846951
Ccnt2	ILMN_1215530	491.966	440.739	471.829	253.585	347.809	18.2629	36.0426	44.6638	60.4449	92.8884	ENSMUSG00000026349	23.7713	22.4271	19.9407	12.6958	12.2308	11.5368	10.9568	3.23395	3.16345	2.33642	0.171686	0.753281	2.73859	2.78767	0.794897	0.867677
Ccny	ILMN_2672789	490.303	489.624	413.123	514.379	416.516	88.6616	17.4603	20.2372	24.4802	66.6328	ENSMUSG00000024286	32.2191	31.2286	30.9344	28.5574	18.9431	20.4684	24.8939	18.5857	2.86944	1.06356	1.3399	2.25899	2.75175	2.45606	3.20144	7.37166
Ccnyl1	ILMN_2451013	408.677	405.943	251.069	304.744	223.12	39.2374	29.3588	33.6607	4.38423	51.9643	ENSMUSG00000070871	4.91461	5.19466	4.80312	3.49906	2.28014	2.8588	5.63499	2.44046	0.240374	0.483258	0.331965	0.244921	0.844511	1.41289	0.700035	0.471188
Ccrn4l	ILMN_2591440	208.632	256.623	359.263	226.918	531.776	10.3769	26.2896	26.9249	13.6525	193.969	ENSMUSG00000023087	7.12133	7.34441	6.48046	16.4005	3.37254	3.35363	5.3831	8.2536	1.18358	0.18203	0.158689	0.752715	1.18221	1.50521	0.262689	6.75683
Ccs	ILMN_1253618	931.134	1100.68	1033.28	810.115	923.12	82.3689	77.5004	64.4869	26.3613	79.2357	ENSMUSG00000034108	11.7533	10.2516	12.3917	8.1562	7.09731	8.19857	7.95913	9.50841	2.20829	0.185403	0.244023	0.659603	0.594255	2.00794	1.36875	0.0527855
Cct3	ILMN_2931411	1978.17	1227.52	1424.96	1658.03	1350.72	312.603	122.043	93.6632	142.646	161.847	ENSMUSG00000001416	59.8617	48.3592	42.6008	53.0752	44.0282	45.7019	25.5219	55.8205	11.2123	1.64162	0.790545	7.64093	5.22671	8.85585	4.03841	8.48302
Cct4	ILMN_2663186	3864.7	3354.58	2818.09	2765.94	2617.55	266.81	458.143	79.5933	199.153	76.3196	ENSMUSG00000007739	87.3444	76.56	64.2887	54.0076	57.8025	66.9184	45.4476	48.2638	0.404112	5.67715	5.82988	5.15559	6.28677	12.8052	7.60839	12.7694
Cct5	ILMN_2707308	165.014	179.674	202.817	144.525	184.65	13.052	11.7549	26.0794	5.44278	23.6424	ENSMUSG00000022234	83.9861	73.0648	58.6502	51.873	54.3027	58.1704	39.8643	49.7678	4.61628	3.62937	3.27687	6.56909	6.03803	8.11538	3.01693	3.52436
Cct8	ILMN_1259677	2236.49	1659.27	1770.11	1469.93	1548.4	179.959	159.811	162.18	121.325	175.603	ENSMUSG00000025613	86.8298	83.295	66.881	59.0207	53.9269	59.2809	36.942	65.9109	3.85055	3.77213	1.25526	1.23906	6.55657	10.9043	5.26805	8.96816
Ccz1	ILMN_2767674	943.656	934.809	796.223	748.718	844.323	32.0658	45.629	24.2026	56.8576	88.5363	ENSMUSG00000029617	15.6727	14.1606	13.9896	10.3493	10.4207	11.5707	10.6653	9.15693	0.426739	2.00295	1.37999	0.216658	0.836752	0.521742	1.46977	2.86402
Cd151	ILMN_2836710	2443.77	3398.25	3885.2	3884.53	4384.55	111.84	112.125	45.3054	412.165	263.979	ENSMUSG00000025510	58.3788	66.0716	70.0671	96.7161	43.223	61.0514	61.0525	86.6252	12.379	1.81649	0.319259	3.54904	4.78683	5.40687	10.5282	37.144
Cd164	ILMN_1246611	4281.96	4099.75	3517.18	2853.6	3280.31	534.835	315.692	165.612	108.529	208.235	ENSMUSG00000019818	118.438	111.832	91.4757	60.5287	80.9914	90.7774	51.583	52.7934	11.272	6.32507	0.921997	2.02572	15.2958	15.5612	14.4341	1.05882
Cd200	ILMN_1214255	161.306	158.885	158.746	167.107	161.412	18.0016	12.6836	9.25301	5.08253	10.8054	ENSMUSG00000022661	14.6875	19.0333	31.0148	15.0396	4.2007	8.56033	29.3374	3.12496	0.0707107	0.226628	9.01349	1.85679	1.19785	3.64439	1.71983	2.54415
Cd248	ILMN_2896843	384.53	659.853	564.291	505.295	306.11	22.3922	46.8565	28.4087	15.4959	130.015	ENSMUSG00000056481	6.0063	10.6115	12.5864	5.65366	1.22836	1.89427	5.3325	0.108607	1.78679	0.757736	1.31472	1.9352	0.259523	0.966836	3.27946	0.0586541
Cd276	ILMN_1259610	435.778	376.68	337.188	196.297	189.73	59.3126	7.18912	16.505	19.1975	15.3095	ENSMUSG00000035914	13.6616	15.0278	10.5827	3.04151	7.47323	7.01211	8.58183	1.23227	3.90528	0.184696	3.12996	2.07336	1.17628	1.52396	0.993673	0.602602
Cd300lg	ILMN_2688416	691.348	416.871	662.438	587.455	492.415	287.864	27.3077	10.0435	42.0172	51.1207	ENSMUSG00000017309	14.7608	14.5343	20.6515	25.4378	2.19111	6.68935	31.4392	5.37398	1.83155	1.10768	0.429355	5.87097	2.56724	5.29954	3.01421	3.46883
Cd34	ILMN_2714360	373.949	641.795	599.368	379.558	330.421	57.0437	35.6948	103.455	48.3737	53.2686	ENSMUSG00000016494	69.3824	108.073	124.297	49.3713	16.932	44.7938	174.241	4.78162	13.7636	5.79191	0.947523	4.45498	10.655	33.0353	18.2234	0.253724
Cd3eap	ILMN_1246695	254.278	222.832	263.91	330.905	384.305	36.919	7.07635	10.2289	3.59099	33.1018	ENSMUSG00000047649	4.51703	3.65609	3.84948	4.74106	2.43052	2.54074	1.73231	4.23743	0.526766	0.157013	0.552915	0.755551	0.184758	0.383437	0.781011	0.3018
Cd44	ILMN_1223697	190.464	190.928	185.919	159.766	141.967	14.1908	7.52592	13.6386	15.4992	9.35761	ENSMUSG00000005087	5.75752	5.7122	5.28488	2.89894	2.35253	3.20537	6.0822	0.934292	1.11301	0.857926	0.0485217	0.260675	0.304462	1.12826	0.561905	0.0815011
Cd47	ILMN_2744337	412.493	360.451	406.338	381.12	432.382	99.6619	45.8425	12.6645	18.4763	44.6326	ENSMUSG00000079488	2.51069	2.60366	3.1939	0.763868	0.74344	1.70865	2.07371	0.418664	0.888925	0.943181	0.852601	1.08026	0.776202	0.567896	0.754898	0.592081
Cd47	ILMN_2744337	412.493	360.451	406.338	381.12	432.382	99.6619	45.8425	12.6645	18.4763	44.6326	ENSMUSG00000055447	25.71	29.5514	29.4805	33.3112	16.021	21.0498	19.1403	27.7367	2.25171	5.8011	1.69416	0.649973	3.52973	3.32099	4.75716	1.27159
Cd52	ILMN_2910934	152.845	186.279	190.847	225.234	195.389	7.75369	24.1161	5.22237	17.7183	20.4486	ENSMUSG00000000682	1.41719	0.767988	1.02124	1.27584	0.0318405	0.356532	0.10333	0.0410905	0.618294	0.114717	0.769439	1.18332	0.0551494	0.346426	0.178972	0.0581107
Cd59a	ILMN_1228942	2561.55	3875.92	4783.85	5061.64	5251.05	276.5	424.842	473.244	224.353	292.796	ENSMUSG00000032679	21.6187	21.9545	32.0974	48.7319	18.5568	21.4674	16.5051	47.959	1.48287	0.33036	3.0267	8.15117	2.54358	3.04455	5.31115	3.26139
Cd59b	ILMN_2660766	522.935	654.98	702.784	932.59	1122.29	70.0026	33.6094	49.245	72.1862	95.6188	ENSMUSG00000068686	0.532553	0.722063	1.26125	1.28689	0.600758	0.592761	0.700833	2.08549	0.252065	0.207755	0.0430911	0.00218496	0.0723439	0.123953	0.214511	0.0598071
Cd63	ILMN_2653617	3178.72	3097.6	2174.84	2603.25	1939.56	185.56	148.995	118.839	158.208	495.824	ENSMUSG00000025351	40.9368	37.6078	36.9936	23.0723	22.3102	32.2398	16.7637	26.6086	5.57483	2.89878	3.56636	2.72491	1.76269	5.30475	3.27471	4.355
Cd81	ILMN_2631093	11609.6	12867.9	11686.6	8125.31	10572.7	2295.61	845.999	858.614	772.156	1947.47	ENSMUSG00000037706	293.767	263.036	245.021	193.159	142.226	173.528	181.376	140.157	44.8716	17.247	11.9331	19.2057	26.5239	19.6921	23.9336	14.0339
Cd82	ILMN_2747196	261.546	205.523	180.904	211.055	265.315	24.3676	6.76969	9.91704	5.16858	28.8023	ENSMUSG00000027215	6.09539	4.89964	4.26194	4.42854	3.08117	3.46923	5.08737	3.02115	1.20093	0.909544	0.0651882	0.200359	0.520203	0.171527	0.323284	0.597244
Cd9	ILMN_2725414	528.274	572.889	516.265	551.834	433.592	27.8118	31.8301	41.4538	20.2668	82.9837	ENSMUSG00000030342	15.3219	17.4222	16.2804	16.7642	8.42895	11.256	29.9491	1.75413	3.13347	1.33671	1.30963	1.10273	1.00028	4.86355	0.691415	0.173503
Cd93	ILMN_1226329	1958.12	2651.58	2778.16	1220.54	685.121	65.9762	197.002	229.863	258.811	192.276	ENSMUSG00000027435	46.8492	54.7586	57.0417	20.7702	7.60605	20.1533	75.2878	3.3354	8.78828	3.83733	2.76917	1.05196	6.44899	17.7083	8.43806	0.966028
Cd97	ILMN_2694175	436.21	465.156	395.274	398.846	355.654	69.7564	19.0378	25.3463	14.4101	14.5895	ENSMUSG00000002885	21.8383	23.6377	21.0709	18.8934	8.13276	9.86729	24.3481	4.67807	3.25043	0.629608	0.531744	0.756887	0.796165	4.01257	1.32513	3.32457
Cd99l2	ILMN_2663576	736.531	961.431	930.373	1376.05	1275.74	224.372	132.369	133.831	8.07001	38.5749	ENSMUSG00000035776	20.4309	20.1708	21.7306	31.2281	13.5628	14.9496	12.291	27.8286	2.41046	0.11639	0.833325	1.47517	1.52106	2.21575	2.86495	1.35291
Cdan1	ILMN_2959974	410.345	325.435	308.597	273.848	297.422	48.1327	34.5331	23.7153	11.558	26.8963	ENSMUSG00000027284	7.41115	6.36369	5.55865	2.7395	3.7458	3.69982	3.45726	1.1767	0.465015	0.896986	1.17066	0.227738	0.874467	1.22451	0.804004	0.136797
Cdc123	ILMN_1224222	165.437	166.461	159.628	148.115	144.373	24.8432	6.36031	16.4016	5.6138	1.29258	ENSMUSG00000039128	28.2431	28.1448	23.748	20.1322	23.4017	28.1454	17.8036	35.2211	2.11291	0.525522	0.515622	2.02084	3.83967	2.52835	2.72824	13.1236
Cdc14b	ILMN_2729708	285.424	308.402	300.575	294.737	356.002	22.9061	12.3079	21.1679	18.4663	46.4875	ENSMUSG00000033102	5.87737	5.83601	6.11357	6.83762	4.4691	4.64355	3.40605	5.20918	0.578187	0.47741	0.279866	0.241767	0.5436	0.349323	2.42847	0.782732
Cdc16	ILMN_2709525	583.157	546.839	490.223	429.926	480.973	70.0766	37.1363	27.8607	24.3307	18.7372	ENSMUSG00000038416	22.4853	19.9946	18.0515	13.0625	12.7257	13.6413	13.9802	8.21507	2.09106	2.30382	0.364796	0.143684	1.77099	1.14591	1.03535	1.77317
Cdc23	ILMN_1223168	417.82	279.451	205.781	168.549	182.215	30.8912	22.62	16.9396	9.86313	8.4252	ENSMUSG00000024370	24.8158	21.6999	18.8701	11.4326	14.2011	14.8987	11.7027	7.79463	1.8459	0.64474	2.13313	0.708097	1.50418	0.882433	1.27543	0.91221
Cdc34	ILMN_2724386	985.629	859.501	1132.06	1214.72	1622.47	137.442	89.5499	93.8734	5.41098	219.57	ENSMUSG00000020307	22.2628	22.1928	23.8846	36.6091	18.2529	17.7457	13.1331	27.2258	3.01701	0.370524	0.870802	6.3262	2.3934	1.41295	2.90295	12.0921
Cdc37l1	ILMN_2749686	631.77	727.644	775.951	926.118	1202.08	35.8998	43.7448	22.1833	74.7746	161.363	ENSMUSG00000024780	32.7788	36.6801	30.8317	46.3434	26.7976	29.349	18.3519	30.2745	9.7621	2.76401	7.70456	6.43092	4.60691	3.40158	4.67713	11.7914
Cdc40	ILMN_2606108	224.768	244.469	246.573	230.254	259.483	26.1277	16.8921	23.4086	14.1096	29.671	ENSMUSG00000038446	9.64888	9.83752	8.43773	8.30074	6.98313	7.10122	5.63984	7.1823	0.160683	0.284504	0.101533	1.07897	0.770154	0.283173	0.946798	0.730286
Cdc42	ILMN_2946862	775.976	733.919	706.156	594.538	576.877	63.6936	9.01683	65.5738	18.4044	87.654	ENSMUSG00000006699	132.864	138.512	111.629	65.4625	78.7879	94.3341	97.5344	53.5168	2.23941	11.3979	3.07804	1.98973	8.82054	3.21939	4.51757	7.99773
Cdc42bpb	ILMN_2867696	482.033	436.396	540.918	402.938	440.701	71.9074	21.8653	82.4232	45.2727	40.76	ENSMUSG00000021279	23.3034	21.9412	20.5425	14.7846	8.36285	9.22831	20.8156	5.41453	1.33544	1.55252	0.933805	0.753634	2.78943	4.5166	1.52958	2.7396
Cdc42ep2	ILMN_1239294	300.526	411.384	351.309	267.671	298.765	54.7748	21.6833	26.1595	21.8354	24.2051	ENSMUSG00000045664	9.60027	10.8456	10.847	8.21162	1.96988	3.5418	8.28722	1.46638	1.95872	1.56999	0.31445	1.53962	0.694523	1.16249	0.997199	0.999002
Cdc42ep3	ILMN_2733185	1306.42	1447.23	1415.52	919.718	1030.83	36.1656	92.1716	54.9645	166.183	196.447	ENSMUSG00000036533	23.9897	24.6059	23.2323	13.8426	15.4585	17.9113	15.6124	7.923	3.7483	0.714885	1.68037	0.704985	0.408198	2.17009	3.02459	1.60916
Cdc42ep4	ILMN_2728431	224.885	294.946	308.451	260.341	264.159	39.4335	20.1259	24.7808	11.1403	45.8489	ENSMUSG00000041598	6.57608	6.3136	6.28071	6.80942	1.82955	2.47047	5.67601	1.24697	1.26306	0.860301	0.445159	0.682103	0.516029	0.520756	1.24496	0.128743
Cdc42se1	ILMN_1259946	691.806	824.902	791.269	518.931	483.469	95.9886	48.6147	41.449	11.7832	66.2408	ENSMUSG00000046722	14.4405	14.1778	14.6343	7.23855	6.07127	7.17638	13.4124	2.2399	2.17683	0.622537	0.639578	0.775194	0.975106	1.49071	0.807852	0.189894
Cdc5l	ILMN_2754425	1484.62	1492.3	1605.62	1347.54	1503.44	18.6553	56.4759	10.3248	34.7099	84.707	ENSMUSG00000023932	12.1288	11.727	9.61126	8.37441	6.60227	7.38707	5.89474	4.14536	0.0119501	0.0165463	0.521703	1.66992	0.659281	0.910861	0.348021	0.124076
Cdc73	ILMN_1216938	164.916	161.89	175.533	152.578	169.358	1.36018	4.7031	17.9604	22.8276	7.98105	ENSMUSG00000026361	7.97424	8.47028	9.05236	7.16535	5.56787	5.94587	5.2362	5.88274	2.07457	0.00655488	0.503333	0.425318	0.962671	1.57909	0.706088	1.0673
Cdc73	ILMN_1216938	164.916	161.89	175.533	152.578	169.358	1.36018	4.7031	17.9604	22.8276	7.98105	ENSMUSG00000078284	4.73e-08	4.52e-17	9.8e-14	1.02e-29	1.097e-06	9.42e-07	5.3e-07	1.77638	6.68e-08	6.39e-17	1.39e-13	1.44e-29	8.11e-07	8.08e-07	5.97e-07	2.51217
Cdca4	ILMN_1214671	466.178	470.669	426.848	272.247	291.898	47.2706	0.961734	12.0813	8.13656	16.4565	ENSMUSG00000047832	6.69667	7.3556	4.87471	2.88008	2.60586	2.81334	4.95205	1.15865	1.69692	0.683334	0.428691	0.133275	0.731394	0.685198	1.05194	0.293623
Cdh13	ILMN_2592321	918.735	823.49	1102.41	1053.01	956.479	177.732	89.2752	98.8034	43.9348	12.2556	ENSMUSG00000031841	53.7082	57.8816	64.7934	73.4553	41.7022	49.9185	49.2324	53.3411	9.44391	3.99176	1.4676	7.15613	10.2038	10.3042	16.3119	20.3831
Cdh2	ILMN_2764136	454.152	460.035	443.131	382.607	426.216	33.2527	58.877	38.5476	21.9958	37.1354	ENSMUSG00000024304	121.568	90.4638	84.0397	72.8528	79.4817	80.5563	33.1771	69.8574	0.742462	2.12288	2.58469	6.23767	11.1979	25.8202	18.6915	6.65967
Cdh5	ILMN_2771550	741.522	878.374	902.39	489.672	370.199	49.3367	86.5128	75.1766	78.5927	27.5355	ENSMUSG00000031871	68.4181	87.6011	88.0305	35.3964	10.5803	41.4635	176.205	8.61167	12.0959	6.17474	6.9515	1.21806	12.9304	38.2105	17.8492	3.43346
Cdk11b	ILMN_2641705	464.464	423.135	511.374	501.776	580.608	58.8661	7.1594	29.3532	37.6212	35.7244	ENSMUSG00000029062	20.3361	18.9664	20.6125	20.5746	10.6334	12.7358	13.3128	14.5002	1.39265	0.103591	2.29697	0.770676	3.19558	2.0265	0.843638	0.0765797
Cdk13	ILMN_3118569	309.816	281.181	268.835	298.712	246.123	21.3482	30.7705	36.8151	11.025	30.9454	ENSMUSG00000041297	10.4897	8.74745	7.47952	5.6459	5.25464	4.7212	5.00792	2.3858	0.387212	0.215512	0.450441	0.578138	1.16855	0.519148	0.563335	1.82279
Cdk14	ILMN_2805672	205.588	188.845	173.361	144.384	142.609	11.6132	3.29541	5.70269	5.72848	9.56018	ENSMUSG00000028926	7.66689	7.92554	7.66693	2.36418	3.51481	2.88272	3.8633	1.65904	0.936832	1.08251	1.27088	0.565968	0.41938	0.579946	0.290824	0.621738
Cdk16	ILMN_2757150	1023.77	902.507	1097.56	1002.8	850.299	226.268	55.4571	112.378	25.8762	85.854	ENSMUSG00000031065	68.7489	70.0337	62.7889	47.7677	47.3308	46.7356	34.6603	37.0264	4.2075	1.62995	1.70328	6.28243	9.13471	0.95459	8.53101	2.92481
Cdk19	ILMN_2439313	312.777	310.875	322.258	319.88	337.608	25.2404	12.0903	16.0709	35.409	24.9402	ENSMUSG00000038481	7.76351	6.80229	6.81302	5.73635	3.68111	4.15394	6.02606	2.07851	0.678702	0.253802	0.45875	0.613281	0.310855	1.30324	0.318585	0.754957
Cdk2	ILMN_1233064	1692.9	1265.27	952.224	486.009	442.29	294.643	58.9741	17.6876	38.4185	5.63987	ENSMUSG00000025358	19.5396	17.355	12.127	3.90078	13.777	15.356	12.4033	2.31148	0.202515	0.813738	0.0446891	0.648127	3.37991	2.33503	0.802998	0.565735
Cdk2ap1	ILMN_2736530	6718.43	7297.7	7362.88	7178.61	7414.42	1125.18	526.924	324.877	458.395	513.135	ENSMUSG00000029394	3.78095	3.85169	3.95448	4.00244	5.36159	6.70815	5.72373	1.82938	0.806342	0.153676	0.144561	7.78e-05	1.30829	1.20763	0.664314	0.328904
Cdk2ap2	ILMN_2627093	248.627	229.582	293.101	421.588	342.359	9.46222	24.7997	19.2711	23.8369	32.2269	ENSMUSG00000024856	10.2622	10.3171	10.6047	13.9767	10.7807	10.5932	6.8328	6.95093	0.0960958	0.287651	1.46737	1.31013	0.812348	1.85497	1.06347	4.35333
Cdk4	ILMN_2690976	1184.07	702.197	449.684	425.906	321.43	187.435	23.1159	10.9364	46.6118	78.2882	ENSMUSG00000006728	80.4126	60.6948	44.5236	22.3992	48.0875	50.3581	43.3054	11.8942	13.4847	4.80465	1.32038	2.67873	8.02458	1.95841	3.11176	0.375544
Cdk5	ILMN_1216721	146.015	151.6	178.382	191.321	211.56	13.2847	3.24751	10.9554	13.1446	2.09277	ENSMUSG00000028969	8.08645	6.82803	7.31431	6.27273	5.9776	6.25053	5.01053	5.68696	1.17722	0.5945	0.653862	1.18612	1.01586	1.25959	0.885892	0.505093
Cdk5rap1	ILMN_2602821	273.793	284.436	360.301	472.842	476.78	18.8097	30.62	26.1127	44.9538	34.3317	ENSMUSG00000027487	5.59448	4.56114	5.34682	8.64263	4.11981	4.2963	2.72071	7.58315	1.27227	0.452499	0.385529	0.549288	0.306803	0.527846	0.608385	1.15222
Cdk6	ILMN_2474052	448.38	505.926	576.514	254.063	214.799	41.0964	55.4123	42.8418	11.6453	23.4099	ENSMUSG00000040274	6.81611	6.26657	5.11568	1.87041	2.58298	2.87829	1.66183	0.44157	0.0153654	0.421167	0.160718	0.0560311	0.353439	0.264993	0.233857	0.0750813
Cdk8	ILMN_2726092	278.342	256.08	277.224	272.812	276.74	9.65079	9.25224	33.1955	28.4791	34.3888	ENSMUSG00000029635	5.68593	5.55654	4.79232	4.98342	3.44525	3.0709	3.21425	1.85372	0.332446	0.043975	0.00932674	0.427135	0.904824	0.892078	0.795046	0.282319
Cdkn1c	ILMN_2708203	2691.58	1538.26	1201.59	1020.26	916.923	256.201	51.3786	16.4194	35.4612	101.452	ENSMUSG00000037664	38.8128	22.4172	20.1379	9.91388	5.09138	5.98562	14.4346	2.40562	4.98531	1.62267	3.54656	0.704314	1.0946	1.30432	3.41587	0.242078
Cdkn2aipnl	ILMN_1236906	637.375	625.019	616.868	368.299	441.542	37.6424	35.1556	39.8212	10.9476	42.2646	ENSMUSG00000020392	14.3582	13.4067	9.11045	5.1942	8.97211	10.3569	9.12166	2.14977	0.984505	0.613698	0.557257	0.0975525	1.65376	0.88761	0.376396	0.627614
Cdkn2c	ILMN_1228366	296.938	267.801	210.417	222.413	203.009	22.6439	27.8711	9.89087	14.6363	18.1282	ENSMUSG00000028551	13.2664	19.5845	12.1712	3.99599	6.78087	10.0635	10.6477	2.05463	1.9956	3.00153	2.96051	0.194221	1.45626	1.85684	2.11754	0.367179
Cdr2	ILMN_1255513	353.712	424.284	397.806	316.024	289.437	51.4763	17.4105	52.0505	47.7879	44.4813	ENSMUSG00000030878	6.31439	6.63994	6.44186	5.37786	3.64284	3.23413	8.3191	0.842554	0.908236	0.639352	0.401778	0.0479277	0.656454	1.74414	1.13206	0.00975949
Cdv3	ILMN_2673894	3099.25	2706.5	2243.16	2642.9	3600.29	553.39	96.2845	27.6597	135.673	481.257	ENSMUSG00000032803	18.9408	17.2595	14.7063	17.9596	9.89909	10.1048	8.97477	11.2572	0.00374767	1.30426	0.0323855	0.128481	2.32454	0.066999	1.04988	6.24185
Cebpb	ILMN_2756435	332.049	299.349	810.67	950.791	2111.77	10.2593	21.6002	148.307	125.841	897.414	ENSMUSG00000056501	6.37623	5.13747	6.3728	37.3939	4.28254	5.02067	7.82618	49.9733	0.399784	0.844908	0.143854	3.01037	0.988304	0.607678	0.784728	41.6699
Cebpg	ILMN_1244024	311.505	372.65	465.288	532.081	544.518	9.82726	19.3664	19.5179	4.58588	6.62113	ENSMUSG00000056216	7.87256	10.0001	10.295	9.84856	3.61602	4.54839	6.9197	2.78747	0.0835447	0.965434	0.751888	0.35658	1.29453	1.23749	0.754178	1.04656
Cecr5	ILMN_1257102	205.244	259.189	333.469	293.767	327.646	17.7719	9.94044	22.5126	10.6614	29.7693	ENSMUSG00000058979	6.44884	7.38151	8.94557	8.7272	4.6061	4.73435	4.74654	7.33585	0.970363	1.11747	0.361819	0.206786	0.686473	0.449281	0.627744	0.61857
Celf1	ILMN_2667971	479.341	485.247	466.752	573.136	524.943	48.7605	3.81127	9.71569	33.6607	33.2951	ENSMUSG00000005506	93.862	75.1402	63.6709	45.0012	56.9661	54.3083	36.8202	41.3225	4.49274	3.70828	6.08133	2.46137	10.1176	2.63482	8.71147	5.76886
Cenpa	ILMN_1236574	4942.81	4367.69	2761.24	2211.75	2343	832.03	447.141	198.961	311.173	151.217	ENSMUSG00000029177	33.5451	46.2818	37.7424	16.5345	20.0799	32.5189	26.4708	29.8905	4.62872	1.62437	8.17097	0.997233	1.2685	1.85943	1.85688	3.1578
Cenpb	ILMN_2631771	1404.96	1961.95	1445.6	1855.25	1803.6	463.065	175.441	95.6597	95.1309	70.3704	ENSMUSG00000068267	40.8645	37.9249	43.6548	70.5057	17.8216	19.5934	23.292	56.5759	7.6417	1.08597	4.53029	7.85412	2.34075	2.32599	1.04299	4.55554
Cenpl	ILMN_2883414	303.862	249.391	180.545	151.757	142.098	15.5602	2.68069	8.79041	3.32889	4.6146	ENSMUSG00000026708	2.60812	3.68008	1.72756	0.456495	1.63903	2.38987	3.03232	0.75038	0.217711	0.423416	0.790079	0.238895	0.373621	0.85346	0.355788	0.0693969
Cenpt	ILMN_2653972	397.775	249.355	203.914	159.834	154.135	8.65056	12.1114	3.29658	6.60978	1.91289	ENSMUSG00000036672	5.76562	4.89029	2.92026	0.97898	2.23124	2.86796	3.35976	0.303291	0.379158	0.208314	0.421195	0.232893	0.262007	0.914664	0.643543	0.140443
Cenpv	ILMN_2664726	574.314	495.485	490.251	715.203	555.331	99.3584	60.6871	17.7203	31.9044	100.849	ENSMUSG00000018509	8.56214	8.55131	6.88708	8.12517	6.84655	7.97116	3.79204	8.50867	0.605736	0.0744866	0.0358008	0.346539	0.964315	3.11677	0.412521	6.29655
Cenpw	ILMN_2543929	878.449	389.778	224.212	167.744	152.529	105.699	11.8264	9.66574	5.34174	8.2946	ENSMUSG00000075266	2.11333	2.29896	1.75855	0.188015	2.56143	3.68828	2.03585	0.395327	0.205259	1.22026	0.389333	0.0448447	0.453812	1.02974	0.265927	0.397434
Cep120	ILMN_2865939	556.893	540.774	487.98	576.949	573.192	78.6536	26.4522	19.3224	25.1072	36.8687	ENSMUSG00000048799	9.53366	8.25761	7.59978	5.48679	5.40026	5.24252	6.19399	4.11215	0.211086	0.464704	0.157593	0.132519	1.5019	0.803769	1.04947	1.27343
Cep164	ILMN_1250182	177.333	179.256	148.556	147.442	153.372	15.6254	6.88881	5.48187	6.60582	4.92535	ENSMUSG00000043987	4.6409	3.56123	2.73944	1.53001	2.07076	2.30641	1.69114	1.08385	0.551996	0.566173	0.256694	0.0205061	0.133417	0.457566	0.136806	0.138349
Cep170	ILMN_2424703	586.253	645.861	671.087	406.726	445.696	47.555	2.56339	42.5891	48.7505	66.7281	ENSMUSG00000057335	7.2518	8.10238	7.14133	3.18244	3.90744	4.38231	6.42379	1.40316	0.325078	0.304431	0.504464	0.262294	0.981622	1.13181	0.148061	0.586126
Cep63	ILMN_1220309	608.227	548.157	491.279	885.942	992.084	85.9488	31.8373	15.614	41.467	59.8227	ENSMUSG00000032534	13.1508	11.6691	9.66709	11.8765	6.35566	6.55622	4.9999	14.0884	0.562433	1.15951	0.626369	1.62726	0.313295	0.539247	0.786032	1.69854
Cep68	ILMN_2751090	171.119	172.625	178.374	206.362	226.074	17.9714	8.59577	9.38165	10.9278	26.6804	ENSMUSG00000044066	17.6777	17.1853	16.0448	20.4078	10.6767	11.0423	8.44208	12.1257	0.510319	0.515764	0.645447	0.729663	2.27392	0.580059	1.33737	2.98116
Cep78	ILMN_1241270	245.082	213.235	199.907	169.933	191.684	4.52474	11.1389	8.78305	4.86697	6.48555	ENSMUSG00000041491	3.82255	3.58189	2.78966	1.52779	2.16757	2.21458	1.76092	1.05349	0.159566	0.0418324	0.102481	0.0699329	0.42183	0.235207	0.418998	0.779369
Cept1	ILMN_2762334	577.047	779.831	803.711	637.182	649.863	30.3142	43.2107	52.63	28.09	22.9807	ENSMUSG00000040774	13.1294	12.1979	11.6254	11.5504	6.75495	7.89796	9.1218	6.99697	0.87957	0.568372	1.17323	1.61348	0.822067	0.626201	1.07188	1.20437
Cercam	ILMN_2671755	239.535	255.326	235.438	225.851	158.206	36.5171	9.79944	21.1156	16.3524	28.1345	ENSMUSG00000039787	4.74752	4.01049	4.3739	1.55911	2.19699	1.87804	2.03613	0.173724	0.251532	0.756244	0.404274	0.163921	0.23706	0.551444	0.309123	0.0546403
Cerk	ILMN_2749958	839.197	1224.33	1119.18	853.007	907.791	88.8968	83.7046	43.6868	40.8952	18.8626	ENSMUSG00000035891	15.9858	15.9808	15.2373	11.4612	10.3553	11.0323	10.4225	7.96225	2.63807	0.603233	0.281499	0.194737	1.79121	2.55575	4.68207	0.223559
Cetn2	ILMN_1220409	230.835	243.377	219.609	174.718	234.208	10.7002	14.1059	14.9661	8.63182	25.0691	ENSMUSG00000031347	20.0776	20.0456	19.3435	14.574	14.9927	15.4799	13.7907	16.1235	1.9898	3.48349	0.697702	1.50939	0.996888	0.925609	2.2868	1.1919
Cetn3	ILMN_2726325	4350.21	4569.41	3330.62	2685.92	2252.78	236.194	716.327	146.79	87.7157	233.225	ENSMUSG00000021537	50.5949	42.9967	42.7326	16.3964	35.2446	36.4707	28.829	21.3887	8.6535	9.16432	4.62101	3.05456	3.76095	5.05012	4.15101	6.51104
Cfdp1	ILMN_2619634	850.491	721.469	439.553	526.83	469.844	80.7865	50.6514	15.6608	55.9653	83.4047	ENSMUSG00000031954	39.6524	38.5438	34.9417	18.2458	21.669	24.2603	20.6283	18.0008	0.373635	3.46999	0.583575	2.31104	1.39256	1.5567	1.16221	2.25235
Cfl2	ILMN_1241871	236.352	301.544	326.79	284.354	350.721	28.9507	21.1974	41.0937	20.0741	58.9096	ENSMUSG00000062929	124.448	169.522	125.761	92.5808	106.887	132.082	80.1325	119.528	2.01313	13.3891	4.67893	9.47771	11.6827	9.98938	23.1014	14.4391
Cflar	ILMN_2426115	440.892	285.459	229.242	207.693	213.603	14.0453	3.96957	13.0137	16.6688	20.3518	ENSMUSG00000026031	13.8882	14.4424	15.6023	11.5471	7.55903	7.58034	10.1904	4.08873	1.2677	1.04765	0.32039	1.60082	1.10205	1.12179	0.770726	0.758535
Cfp	ILMN_1228320	260.294	321.608	295.768	366.36	415.894	51.7796	40.464	12.1397	32.4055	19.2106	ENSMUSG00000001128	2.54696	2.14563	2.21532	4.27158	1.16132	0.852644	1.02036	0.496424	0.023377	0.0104228	0.123623	0.806264	0.150024	0.226982	0.441825	0.226543
Cggbp1	ILMN_2668387	876.013	1050.71	1091.7	604.59	847.277	28.7183	101.908	60.6848	37.8831	149.251	ENSMUSG00000054604	24.9581	25.7851	21.6325	11.8779	11.6657	13.2093	17.1168	4.60211	1.49277	3.08129	0.826113	1.07763	1.37728	2.19667	0.833426	1.19727
Cgnl1	ILMN_2736038	788.373	1014.68	593.191	725.325	471.456	150.564	26.5323	120.122	56.9063	132.698	ENSMUSG00000032232	18.5492	18.4652	15.7688	7.87476	4.7635	4.98171	10.8913	2.97666	3.89679	1.25313	1.47828	0.0319824	0.977069	1.64607	1.67594	0.557999
Cgrrf1	ILMN_2635850	256.96	263.213	323.385	355.984	397.363	23.5118	15.651	19.4023	28.9842	31.0303	ENSMUSG00000055128	9.48987	11.2389	10.9836	13.2839	5.57221	7.48978	7.29317	11.3523	0.888727	0.736522	0.944978	0.0196576	1.66176	0.0949722	0.628891	2.36204
Chchd1	ILMN_1228231	7364.88	6917.61	8241.3	8956.11	9143.11	586.147	84.8882	364.76	748.673	894.051	ENSMUSG00000063787	36.3925	41.1739	31.7067	50.6725	32.423	39.8221	19.7842	51.8707	5.14774	3.70687	1.48598	1.81005	2.94985	10.3461	2.18848	31.0656
Chchd10	ILMN_2749037	19578.3	21495.6	24840.6	24919.8	29699.5	1304.26	1335.96	1792.03	1238.62	3474.87	ENSMUSG00000049422	241.029	278.07	289.969	423.663	224.379	240.9	149.856	424.159	19.2199	25.8844	9.13158	59.7732	33.1439	30.5872	57.3459	191.511
Chchd4	ILMN_2624695	521.762	403.06	512.601	646.291	686.335	55.9412	4.64616	27.04	72.1052	41.273	ENSMUSG00000034203	20.5496	19.6989	15.1045	20.5638	15.9168	14.6771	9.00443	19.26	1.4763	0.694167	1.00876	2.56114	0.942251	2.15788	1.86638	1.47064
Chchd5	ILMN_2801540	187.713	162.013	157.021	188.048	169.189	8.7461	13.2754	8.46973	28.2874	22.9375	ENSMUSG00000037938	5.83299	4.45936	4.61919	3.68964	4.30511	5.28372	4.1765	3.91556	1.13585	0.199326	0.135962	0.23804	0.263522	1.25677	0.524839	1.44798
Chchd7	ILMN_1240104	2310.77	3020.06	3464.85	2727.42	3285.59	389.921	54.6514	396.951	280.028	522.1	ENSMUSG00000042198	45.6456	49.1711	49.8615	62.6354	41.6867	42.5544	24.4539	96.4353	4.13877	3.78917	6.35986	4.41298	4.43212	7.79373	7.84725	15.4103
Chd1	ILMN_1258834	162.527	168.142	180.641	202.011	186.16	13.4203	12.0789	8.29589	11.794	8.74877	ENSMUSG00000023852	5.91158	6.12384	6.15486	4.19817	2.50716	2.89611	4.50946	1.93613	1.4929	0.606429	0.11598	0.32447	0.705979	0.915945	0.284969	0.39726
Chd2	ILMN_2468405	397.027	357.057	327.681	309.286	336.562	63.0104	33.1605	20.5816	26.1673	20.5084	ENSMUSG00000078671	12.4823	11.5352	11.6009	6.3777	5.85851	6.11254	5.23286	4.34184	2.79265	0.721037	0.0033234	1.21572	0.569216	0.17284	0.811394	0.464315
Chd3	ILMN_1215908	325.356	321.29	263.95	295.163	251.645	17.8138	14.9263	2.25019	15.7554	47.6597	ENSMUSG00000018474	23.0416	23.0078	20.8703	5.4545	9.42872	9.583	15.1586	2.87937	3.33069	0.103238	0.113632	0.921869	3.40171	3.28392	0.115214	0.259282
Chd6	ILMN_1252290	178.594	149.919	155.112	181.199	186.402	15.666	9.2902	7.30042	19.3912	16.857	ENSMUSG00000057133	12.0064	9.04548	8.36005	11.741	6.03861	5.69903	5.24061	4.01997	0.468883	0.953442	0.40928	2.54846	1.13232	0.614445	0.36746	0.638913
Chd8	ILMN_2703082	474.971	402.312	382.098	292.135	312.631	43.9847	9.22952	26.0365	17.8588	21.6506	ENSMUSG00000053754	17.3912	15.6813	13.2322	7.63127	7.29794	6.74731	7.90659	5.05116	0.545604	0.603091	0.242184	0.901116	1.58602	1.85118	1.11967	2.56616
Chd9	ILMN_1235114	163.761	160.386	163.245	153.56	174.982	2.76944	9.28437	8.79721	8.99531	14.1343	ENSMUSG00000056608	3.9838	4.55617	4.47508	3.59345	2.08072	1.97599	2.56093	1.89501	0.853612	0.380607	0.308673	1.00877	0.400447	0.3272	0.0225212	0.826629
Cherp	ILMN_2746924	389.868	301.897	312.942	335.31	318.776	40.5327	13.672	22.9092	29.968	23.2415	ENSMUSG00000052488	12.5609	10.2067	9.28686	7.8131	6.63474	6.54025	7.08076	3.73519	2.22597	0.421733	0.178148	0.345507	1.50051	0.596057	0.919645	0.0359493
Chfr	ILMN_2985111	794.493	860.005	811.392	589.291	521.969	103.863	34.1727	63.4997	14.0799	32.5514	ENSMUSG00000014668	10.711	10.8543	8.99376	5.26786	6.90778	6.90443	5.93629	2.53997	0.650609	0.660296	1.12982	0.194278	0.936175	0.382166	0.500599	0.154121
Chic2	ILMN_2767602	973.182	876.331	1095.33	950.195	822.413	160.249	36.7884	71.7174	16.1532	127.23	ENSMUSG00000029229	5.69247	4.41989	5.05	2.65869	3.55484	4.22564	3.99921	1.88776	0.110648	0.620331	0.895947	0.233494	0.352449	0.548938	0.597527	0.467263
Chid1	ILMN_1249029	164.187	160.819	156.327	189.179	159.899	15.7358	10.4447	2.24076	24.3783	13.134	ENSMUSG00000025512	9.09776	9.77232	8.58507	10.5315	6.02844	5.49525	3.28599	6.82241	0.723186	0.59013	0.223177	0.0130108	0.426841	1.14794	1.27992	0.0838346
Chkb	ILMN_2622560	917.172	760.285	652.67	430.37	513.772	267.639	24.4197	106.172	26.2656	74.57	ENSMUSG00000022617	45.9532	35.9473	32.8431	24.0571	37.6734	35.0495	23.6203	20.6391	0.776898	0.538957	2.39851	2.55159	3.40464	7.07234	4.81024	0.109884
Chmp1b	ILMN_1222607	616.542	782.118	597.651	743.633	675.305	40.2631	59.5692	38.829	28.638	43.1696	ENSMUSG00000073543	13.9879	13.6966	12.9924	12.5504	7.94283	9.57113	8.3694	10.6486	1.7503	0.0437699	0.149977	1.23157	0.207567	3.06552	1.1907	3.44994
Chmp2a	ILMN_2801790	1737.47	1771.66	1577.28	1535.46	1729.47	17.3404	83.3999	98.7605	107.336	141.212	ENSMUSG00000033916	28.8266	29.8072	25.5687	30.2189	16.676	19.2042	17.6781	27.7079	2.01921	3.039	1.19558	1.12522	2.28559	1.9499	1.49433	0.858216
Chmp4b	ILMN_2776764	781.56	626.373	618.017	540.665	586.018	54.0169	44.5731	39.5378	84.4556	82.163	ENSMUSG00000038467	58.9772	53.7528	50.1631	53.9773	35.2811	35.7023	32.7393	46.0187	6.89832	2.55831	3.04523	4.54585	3.34804	2.86017	4.96121	17.7501
Chmp5	ILMN_2670352	218.966	297.016	290.257	225.252	263.172	4.54039	10.8558	21.9892	16.4666	48.8639	ENSMUSG00000028419	27.3973	23.9112	23.7998	18.6654	15.803	18.7244	21.4763	13.208	3.0407	2.89044	1.09439	1.3522	1.44281	2.63953	0.365592	4.0858
Chmp6	ILMN_1251583	479.587	483.316	444.923	439.165	460.783	79.2036	26.1898	10.4025	32.0116	18.6231	ENSMUSG00000025371	13.6082	13.5234	13.6497	10.712	7.15607	8.66958	7.37455	7.95071	2.70673	0.845629	1.19246	0.678893	0.578461	0.656227	0.588243	1.91699
Chmp7	ILMN_2588610	686.992	692.96	730.176	705.821	721.107	60.6091	84.8828	20.1275	34.4517	37.1959	ENSMUSG00000034190	14.8318	14.3525	12.2134	13.9303	8.45915	8.84867	7.71964	11.4215	1.57699	0.785737	0.7204	0.425113	0.945431	1.31697	1.26623	2.88233
Chpf	ILMN_1258341	177.909	180.999	155.847	171.296	159.307	13.5155	16.5184	7.83517	19.9482	20.715	ENSMUSG00000032997	13.1487	12.7236	12.0714	9.65165	5.94802	5.81807	6.43509	4.20084	2.77426	0.470155	1.68185	1.53917	0.251982	0.875737	0.467678	1.7698
Chpt1	ILMN_2740152	424.779	677.88	1090.6	2154.98	1599.9	112.13	71.5513	147.274	133.947	253.154	ENSMUSG00000060002	26.9002	52.275	76.6812	164.923	32.4403	40.5378	29.5738	178.329	4.07258	6.31093	7.53493	5.52038	3.50696	4.12769	9.44769	28.8337
Chrm2	ILMN_2766727	159.283	192.644	433.493	531.106	517.22	9.92045	30.9239	31.9007	23.47	10.7665	ENSMUSG00000045613	13.9482	18.2327	20.9367	35.8616	9.90298	13.4988	10.1267	32.1846	1.56391	0.50346	0.578555	3.31004	0.516405	1.33159	9.62629	1.34555
Chst1	ILMN_1255385	254.464	561.74	512.011	245.662	216.712	40.6334	38.5357	37.2834	16.7287	10.4569	ENSMUSG00000027221	2.14983	3.94159	4.30067	1.65026	0.46972	1.14798	4.9784	0.196275	0.49308	0.515325	0.296136	0.0258023	0.560212	1.07141	0.840583	0.0575458
Chst15	ILMN_1239627	189.374	201.082	206.329	158.668	162.351	26.6807	10.6558	26.7794	13.8437	6.18874	ENSMUSG00000030930	4.55455	5.60607	5.55954	2.9255	0.811038	2.43618	8.51121	0.323225	0.751937	0.452753	0.394042	0.0338209	0.542613	1.97098	0.554808	0.245537
Chst7	ILMN_1216374	235.622	386.722	347.023	214.073	208.992	13.4003	28.1781	29.6762	29.5771	12.4658	ENSMUSG00000037347	2.58792	4.25666	3.3017	1.22775	0.539486	1.24714	4.37251	0.13101	0.188889	0.286824	0.0621335	0.068356	0.311792	0.896101	0.637023	0.0732596
Chsy1	ILMN_1222315	959.46	873.88	584.35	377.297	335.318	17.9132	72.7558	46.109	41.9404	7.41993	ENSMUSG00000032640	17.8156	13.8796	11.8238	4.79518	7.41887	5.97641	7.11418	1.15295	3.79667	0.944129	1.01222	0.129443	0.616807	0.550079	0.877749	0.137504
Chtf8	ILMN_2697766	248.382	229.384	273.752	208.863	233.303	19.0103	10.6711	15.3156	17.7438	17.3314	ENSMUSG00000046691	21.5451	19.7971	16.7924	14.4229	14.5395	14.4046	14.0509	5.29117	2.63058	0.746422	0.849023	1.11178	2.36714	0.309421	0.759392	2.18434
Chuk	ILMN_2656282	287.897	244.777	245.613	270.558	252.603	21.9123	22.1732	11.3305	26.62	7.13559	ENSMUSG00000025199	15.6994	16.1566	16.0632	12.6844	10.8617	10.3516	10.1351	7.44632	1.20837	0.146371	0.969019	0.43084	2.22371	2.59368	1.61822	3.62261
Churc1	ILMN_2797689	978.4	842.331	744.217	892.627	755.689	72.263	75.1859	60.958	27.8005	103.597	ENSMUSG00000090258	38.2311	43.0829	40.7009	46.0213	47.0381	51.1453	27.0848	66.516	6.69171	2.23651	3.80395	2.34533	4.39271	11.1995	5.80191	12.7448
Ciapin1	ILMN_2674095	1113.97	1046.88	818.371	1134.29	834.743	86.4347	27.9185	51.436	59.5055	207.626	ENSMUSG00000031781	57.9054	58.1003	52.3299	75.1548	39.735	41.4225	36.6781	46.8576	4.92938	2.13525	6.76708	10.4614	7.80235	1.98383	1.9115	17.0845
Cib1	ILMN_2621847	518.448	514.613	324.089	340.853	301.158	82.2206	26.1878	15.7875	12.9132	27.0718	ENSMUSG00000030538	11.9394	12.4347	9.47885	7.28265	8.01811	8.21585	7.93716	5.30298	2.78275	0.777605	1.26381	0.41732	0.556197	1.98828	0.864375	1.85576
Cidea	ILMN_1215446	892.159	612.723	1059.72	641.803	617.716	173.995	39.7465	110.574	56.3972	48.8728	ENSMUSG00000024526	16.3334	16.3613	16.1708	21.6359	16.3155	16.458	5.80582	12.1021	1.23765	4.53453	3.29469	0.62685	0.9313	4.99011	1.38043	3.42571
Cinp	ILMN_2992403	447.949	449.979	466.017	470.258	422.72	39.1432	26.7148	6.9731	21.7367	66.0532	ENSMUSG00000021276	13.2824	13.0427	11.57	9.08451	9.87824	11.8689	8.9142	9.28867	0.69947	1.39045	0.427375	1.03701	1.19569	1.99187	2.01697	1.91912
Cir1	ILMN_3030470	279.153	290.847	318.047	258.156	326.515	33.7913	9.15803	29.2834	0.788356	45.2152	ENSMUSG00000041777	0.734362	0.656459	0.791683	0.497661	0.44636	0.573786	0.678006	0.274089	0.0536121	0.00196646	0.21039	0.079727	0.0496174	0.0922744	0.0372214	0.0577685
Cirbp	ILMN_2761594	954.771	432.721	403.487	301.806	491.034	91.1876	24.2793	15.0303	29.1293	122.81	ENSMUSG00000045193	65.8929	43.8346	45.4839	21.8079	28.4224	33.6025	27.6884	30.1	5.8745	0.959332	1.40304	4.4436	4.96437	12.1818	9.82829	2.81464
Cirh1a	ILMN_2724322	398.23	352.504	365.453	457.049	456.132	15.6405	13.5558	22.2914	28.3784	13.458	ENSMUSG00000041438	11.178	10.4164	8.52589	7.6925	6.20685	6.8699	5.60156	6.25727	0.144815	0.482954	0.473578	1.25394	0.775548	0.262887	0.732843	0.0610445
Cisd1	ILMN_2706205	683.679	937.929	1622.7	2112.06	2531.01	87.0824	44.8054	213.998	93.4402	195.815	ENSMUSG00000037710	65.0194	83.3478	87.3315	125.967	63.6185	75.515	44.2954	98.6277	5.11026	0.911956	6.38892	5.28209	5.10662	15.5791	11.8025	32.8399
Cish	ILMN_2718330	1987.87	1676.98	1512.56	1602.54	1807.73	276.662	306.527	231.154	129.106	335.033	ENSMUSG00000032578	28.4987	18.4297	19.0132	36.0271	22.3435	20.8645	12.0616	38.6947	0.635406	0.825618	1.20958	10.3514	3.97053	4.09628	4.64997	4.81943
Cited2	ILMN_2477221	981.4	1088.13	1126.99	1170.4	1441.98	52.0503	127.198	224.274	134.465	311.778	ENSMUSG00000039910	17.9779	13.4188	14.3079	17.2963	11.5925	13.108	11.1428	22.682	2.01038	3.41306	1.10429	1.88161	3.68888	4.88787	2.09336	3.27645
Cited4	ILMN_2998934	730.572	607.382	603.69	690.176	336.493	25.1247	21.4183	68.7229	53.9252	171.08	ENSMUSG00000070803	26.2383	23.7865	22.2156	15.6554	20.3223	17.875	11.5973	6.1804	6.241	2.5535	0.815082	1.15018	1.12393	3.10199	5.00387	3.16036
Ciz1	ILMN_2692421	311.642	323.965	292.71	269.653	275.298	69.8282	22.2216	27.9308	37.2854	29.6984	ENSMUSG00000039205	18.988	18.1443	15.8658	10.2478	11.2155	10.7987	12.3125	6.29629	2.25956	1.56667	0.742674	0.516082	3.33927	2.08478	1.48193	0.490845
Ckb	ILMN_1224754	6296.28	4731.26	3150.36	2882.25	2304.26	1008.53	300.209	205.374	210.352	240.576	ENSMUSG00000001270	35.665	46.6152	33.5924	14.33	24.2075	21.4328	15.9239	9.41064	8.39025	3.71457	3.37735	0.729522	6.21644	8.43287	6.11322	0.429087
Ckm	ILMN_2608804	8968.28	6911.06	6632.62	11204.6	7297.28	852.086	641.235	315.823	519.908	2230.58	ENSMUSG00000030399	1145.75	977.751	967.007	1476.19	914.582	847.85	477.414	1525.83	249.708	123.742	43.1123	177.328	86.4433	209.711	166.574	70.6753
Ckmt2	ILMN_2698052	4406.75	12939.5	21080.9	28980.6	31991.3	883.617	440.578	224.483	910.138	2278.07	ENSMUSG00000021622	74.312	249.157	476.976	1291.61	40.1877	83.7575	113.464	1252.57	11.6487	35.1298	54.8411	173.977	3.11236	4.48759	47.9069	103.047
Clasp1	ILMN_1247054	274.482	319.89	369.219	280.257	395.747	41.2242	34.8668	20.6783	40.6452	87.7959	ENSMUSG00000064302	72.6975	57.5986	54.5166	59.0007	44.8938	37.8508	24.1454	49.8224	4.51474	0.59899	0.850579	0.808506	5.61325	4.10199	14.7013	5.10722
Clasrp	ILMN_1249654	271.94	232.711	174.201	188.653	153.132	13.8089	13.7382	6.09728	12.6635	26.233	ENSMUSG00000061028	9.28804	7.48403	6.37765	3.96698	4.9188	4.76995	5.09566	1.40539	0.667608	0.649265	0.320744	0.346511	0.946694	1.1927	0.583208	0.120668
Clcn3	ILMN_2603918	942.673	807.015	1122.49	971.488	1298.3	29.5331	18.9953	68.5452	58.1216	215.207	ENSMUSG00000004319	14.9071	15.4212	16.0825	12.172	8.3106	9.1638	8.62851	9.64361	0.829931	0.0168291	1.26013	1.61432	1.56104	0.807152	2.84958	2.97267
Clcn7	ILMN_2621921	186.424	178.564	171.282	183.445	194.379	17.7461	7.83406	15.1622	12.647	10.1929	ENSMUSG00000036636	9.5752	9.57652	8.2999	9.4846	5.07363	5.67195	5.41198	7.55094	1.66256	0.11045	0.00770746	0.0736522	1.26398	0.901853	1.34853	0.913384
Cldn12	ILMN_1242248	294.294	312.71	358.687	379.147	422.087	33.6689	30.2468	43.2161	12.3178	65.7837	ENSMUSG00000046798	10.6016	9.15632	8.38737	8.53943	4.95375	5.07429	4.71881	7.36898	0.0883883	0.603841	0.914494	0.616293	0.737855	0.553932	1.79801	0.72511
Cldn15	ILMN_2793817	213.265	141.13	158.876	170.255	176.971	30.5608	8.61235	2.90866	15.9036	21.0479	ENSMUSG00000001739	2.92487	1.63846	1.27062	2.81627	0.989557	1.65209	1.78269	0.212917	1.00874	0.178332	0.209763	0.214444	0.29478	0.459035	0.818754	0.30111
Cldn25	ILMN_2684563	418.032	351.053	410.814	409.106	370.944	68.6989	24.6864	22.4428	16.3792	29.9328	ENSMUSG00000022744	25.9291	22.7599	21.9958	21.2975	19.2572	21.4012	15.8239	14.1942	2.54693	1.99496	2.45373	0.241336	3.23241	2.80405	1.63533	5.5802
Cldn5	ILMN_1241293	1060.8	2625.05	1658.28	438.215	297.574	101.38	219.614	123.454	8.67609	69.2102	ENSMUSG00000041378	37.1253	40.632	45.1091	7.8911	7.31569	21.1298	80.8754	2.20825	8.49751	1.5241	2.34349	0.448624	8.89512	16.937	11.892	0.444982
Cldn9	ILMN_2607331	153.407	140.993	163.936	209.293	182.54	19.767	7.79749	19.4776	22.6947	15.7845	ENSMUSG00000066720	0	0	0	0	0	0	0	0.0161317	0	0	0	0	0	0	0	0.0228136
Clec16a	ILMN_2511806	201.373	187.008	224.91	247.727	255.102	39.8664	13.5336	18.2947	15.6838	3.42844	ENSMUSG00000068663	12.5902	12.3515	12.366	17.7462	6.84096	6.79245	5.04203	11.9428	0.907218	0.203364	0.746351	0.348109	1.21959	0.419471	1.39408	2.65306
Clec1a	ILMN_2604501	166.455	198.471	183.107	203.964	167.734	8.19281	16.1614	7.36897	15.857	30.7202	ENSMUSG00000033082	4.34192	5.25035	5.39039	4.45944	0.7773	2.33825	9.29214	1.9692	0.814827	0.11325	0.240254	0.239943	0.956125	1.9609	1.65993	0.741083
Clec2d	ILMN_2603647	474.632	951.005	1058.04	1175.48	1052.77	29.5095	185.768	283.204	157.549	295.931	ENSMUSG00000030157	6.12573	7.38204	12.4122	12.2175	1.78333	3.40553	8.87223	1.62435	0.447422	0.596798	2.7778	2.41944	0.426982	1.62007	0.757305	0.143925
Clec3b	ILMN_2845778	154.204	215.366	188.664	249.852	210.154	17.8298	7.18787	23.9223	6.32209	35.2004	ENSMUSG00000025784	9.24139	18.9918	34.8	34.8013	0.791669	2.78936	7.6242	0.458255	3.40643	0.720471	6.69008	2.91335	0.194384	1.41119	5.70977	0.139135
Clic1	ILMN_2596611	665.148	558.76	342.296	288.844	187.907	43.7176	92.8988	25.975	27.3571	60.4748	ENSMUSG00000007041	83.6519	80.548	60.6462	24.2892	37.9019	48.0699	68.7147	9.09367	12.358	14.3499	9.36026	1.62677	5.70615	7.71665	4.12753	2.11443
Clic4	ILMN_2761109	7796.08	8971.96	9188.02	7527.72	8028.63	767.743	218.818	307.299	187.182	473.804	ENSMUSG00000037242	133.273	121.822	111.991	121.323	77.1628	81.3172	78.9252	86.3261	11.0931	2.26203	3.35027	3.76605	11.3774	1.48911	12.5002	25.5108
Clic5	ILMN_2677634	164.794	154.487	184.82	272.405	223.704	7.85124	5.68474	9.33201	7.19253	23.6854	ENSMUSG00000023959	25.7083	33.4274	34.9081	65.4015	14.2014	20.9505	27.6078	45.4552	0.133643	3.35819	0.612425	5.39282	2.46543	1.63417	3.98386	1.92347
Clip4	ILMN_2606470	1647.06	1503.54	1857.13	3756.6	3086.95	380.673	195.395	84.483	159.353	445.385	ENSMUSG00000024059	29.5755	34.0583	41.1221	57.9312	20.0198	22.3143	13.0707	54.9592	7.7646	0.0730441	2.69917	5.14173	1.34318	0.396772	5.01184	18.7184
Clk1	ILMN_2428301	471.702	461.272	650.271	476.123	529.096	44.3168	53.9258	99.105	33.703	59.9731	ENSMUSG00000026034	61.4432	65.0546	55.0503	33.3708	34.2181	33.3146	48.4659	36.627	10.8949	0.291187	5.263	11.8662	13.6699	13.3031	3.82006	10.1571
Clk2	ILMN_1238520	295.008	257.664	221.504	187.374	177.023	38.947	22.2221	11.3016	16.7746	9.1827	ENSMUSG00000068917	16.5811	14.3721	13.6766	7.94765	7.82823	6.51964	9.06358	3.89974	0.829507	1.14283	0.166948	1.45585	2.74327	1.70489	0.634006	0.443045
Clk3	ILMN_2801404	550.962	475.639	521.525	412.099	417.997	128.612	35.9967	7.28002	18.1575	39.3107	ENSMUSG00000032316	13.853	13.4002	10.8555	8.18295	6.7599	7.63522	7.19093	3.71601	0.6965	0.520077	0.347684	0.219514	1.3389	0.734558	0.518354	1.78606
Clk4	ILMN_2851710	1369.87	1012.12	1081.89	736.061	923.129	91.6793	83.55	30.1602	18.2973	115.745	ENSMUSG00000020385	36.3511	32.4849	27.8981	19.912	22.414	20.275	20.581	15.4375	3.88251	1.13172	2.55082	3.02543	5.68076	4.87421	2.39038	4.61564
Cln3	ILMN_1214952	165.786	191.166	157.725	156.296	165.752	22.6036	7.04085	3.08568	3.55502	4.17523	ENSMUSG00000030720	6.31817	4.18057	4.03732	3.24534	3.03146	2.69999	4.12101	1.68701	0.573704	0.235396	0.157437	0.800006	0.765797	0.962703	0.128703	0.520721
Cln5	ILMN_2639291	410.264	430.05	345.375	469.183	482.154	63.5071	41.9081	55.0006	56.5294	111.187	ENSMUSG00000022125	7.1118	7.62127	6.69677	8.55021	4.33665	5.92503	5.30666	4.57184	0.335154	0.148839	0.349148	0.330622	0.742946	0.488604	0.408023	0.0714814
Clns1a	ILMN_2691798	626.737	475.263	586.138	444.994	540.118	84.366	49.2444	46.4849	23.5138	39.6121	ENSMUSG00000025439	12.919	11.0086	10.3321	10.7355	8.71847	9.24654	7.39626	6.639	1.21099	0.0164049	1.87446	0.523895	0.970919	0.948001	0.867607	0.513275
Clock	ILMN_2610973	602.936	755.095	832.358	733.582	573.528	65.329	13.3882	33.5621	84.0904	76.1145	ENSMUSG00000029238	10.6787	12.6376	11.005	8.50902	7.28182	7.68421	6.48256	5.2833	2.41449	0.882045	0.536694	0.153973	0.865555	0.202537	1.9869	1.49642
Clpp	ILMN_2771009	1480.02	1202.51	1320.75	1915.29	1794.57	133.738	35.7992	112.891	57.4479	120.092	ENSMUSG00000002660	19.8087	20.3602	18.4358	27.7781	17.0396	18.5819	11.3226	26.2016	2.80007	0.457781	0.383818	1.98697	1.60724	2.19702	1.637	2.41449
Clptm1	ILMN_2617425	585.081	472.158	517.518	601.059	559.277	232.089	49.2391	35.8383	33.4744	66.3024	ENSMUSG00000002981	25.8658	25.5448	23.6344	23.915	18.5432	21.1593	16.3185	16.1951	4.30755	0.23879	0.30547	0.565615	3.04409	2.11201	3.81856	5.36369
Clptm1l	ILMN_2681221	1066.94	1053.62	1233.64	1063.84	1403.46	91.5525	70.1492	55.6582	33.2412	201.039	ENSMUSG00000021610	31.0955	30.5911	26.6212	26.2051	18.1444	19.7254	15.4647	12.7293	5.41559	1.94879	0.412738	2.28756	1.92696	2.74205	2.53608	6.48232
Clpx	ILMN_2613869	800.175	1088.53	1445.68	1513.29	1721.53	80.5698	152.427	73.5758	133.131	243.179	ENSMUSG00000015357	26.3326	27.476	33.6151	41.4632	21.6588	24.0402	15.0289	45.3732	1.10464	3.73345	1.46208	2.71472	0.936965	6.33662	6.88885	1.35842
Clta	ILMN_3106203	1439.61	1270.13	1134.1	1047.69	1112.99	155.602	73.7979	52.3822	138.846	41.7829	ENSMUSG00000028478	63.6379	54.221	52.1013	34.5493	29.5586	32.9542	38.7263	20.5633	9.14119	3.80607	0.667792	3.21741	4.14067	5.88345	1.31955	9.29852
Cltb	ILMN_2642012	274.405	257.729	326.674	365.863	404.067	30.5375	12.6985	3.08579	13.4503	46.8871	ENSMUSG00000047547	25.2128	30.4658	33.1501	33.0678	13.6089	17.9033	20.2071	27.1021	4.77919	2.04248	1.10676	2.49276	1.66937	1.33453	2.09024	0.184272
Clu	ILMN_2727153	924.378	454.969	657.2	1893.01	3029.66	293.659	55.8576	58.9271	212.038	765.606	ENSMUSG00000022037	38.7443	20.1837	28.9711	191.068	25.1285	23.1948	26.3097	163.685	12.8919	0.806597	4.81257	52.6285	1.12779	0.547054	21.0563	40.3312
Cmas	ILMN_2683128	517.391	479.04	565.28	406.693	606.254	32.8278	24.8596	1.92319	17.9192	111.021	ENSMUSG00000030282	26.6847	23.3243	21.9901	13.9203	13.1545	11.7994	12.8441	10.4207	2.44348	1.07897	0.928431	0.0709935	1.22754	1.14429	1.01372	7.07626
Cmbl	ILMN_2713673	186.69	290.495	411.231	368.009	662.841	14.1553	26.1589	25.9518	33.8928	190.122	ENSMUSG00000022235	7.87471	9.01555	12.4579	19.162	8.92667	12.7244	8.34131	27.5103	1.3987	1.36877	0.716228	3.09479	0.212209	4.03257	3.21534	0.54327
Cmc1	ILMN_2756628	2531.71	2500.87	2362.96	2173.68	2228.78	186.226	205.072	201.933	235.032	147.967	ENSMUSG00000039163	13.7851	13.2445	14.4718	14.2467	16.6141	17.0333	12.9969	22.3399	1.10132	0.442437	2.73643	2.65688	2.10166	2.50116	3.19003	5.52929
Cmpk1	ILMN_2840818	633.444	583.328	492.911	551.232	458.057	33.8136	49.401	31.0915	59.7975	79.2576	ENSMUSG00000028719	19.3832	18.6874	18.6571	11.2796	12.5135	14.2721	13.4075	6.83898	0.00940452	0.991152	0.813314	0.739987	0.309338	0.175012	1.63933	2.27114
Cmtm3	ILMN_2679037	820.839	1023.14	714.869	467.297	319.936	160.323	70.2251	55.1103	13.1981	88.5946	ENSMUSG00000031875	22.7249	20.0183	19.6221	6.74904	4.01961	7.58649	23.0969	0.417349	2.63829	1.81048	2.41675	1.19415	2.62375	4.96715	1.41362	0.0990218
Cmtm4	ILMN_1244409	180.555	183.495	180.944	185.995	202.58	12.2271	19.6355	11.1414	11.5935	18.3068	ENSMUSG00000051578	6.48493	7.18532	6.12859	3.61654	3.90408	4.16196	3.19304	2.3963	0.942616	0.387396	0.101265	0.443017	0.598595	0.428853	0.44032	1.60688
Cmtm6	ILMN_1226069	284.418	326.579	348.242	340.341	240.038	21.9743	33.2417	20.0755	16.9989	44.5784	ENSMUSG00000032434	14.8722	16.2438	16.7118	11.0503	6.87206	8.45647	14.3811	3.51759	2.04934	2.27526	1.99157	0.118511	1.25096	2.48123	0.421534	0.54368
Cmtm7	ILMN_1233809	353.98	278.081	249.558	239.345	208.341	80.6288	36.4648	17.6835	11.9607	38.0828	ENSMUSG00000032436	15.062	14.8264	7.93853	5.12842	11.3524	12.3109	6.13631	1.80151	0.569362	4.14301	0.246865	1.09747	0.829504	1.52625	0.602822	0.572205
Cmtm8	ILMN_2801427	166.579	209.916	214.802	218.424	230.154	9.46408	6.76356	4.49072	13.2207	14.9602	ENSMUSG00000041012	2.96261	3.71767	4.29878	4.24435	0.990257	2.42209	8.22345	4.48514	0.728327	0.363707	0.259614	0.136394	0.650563	1.39269	0.733564	1.79472
Cmya5	ILMN_2677339	689.986	1618.05	3405.86	4876.92	7422.73	47.2766	180.385	248.881	271.336	1806.66	ENSMUSG00000047419	15.8453	20.3283	28.1599	95.8686	12.8367	11.3947	8.89118	90.2481	1.15152	2.70475	3.42657	16.9598	2.51717	1.22071	7.32441	10.3655
Cnih4	ILMN_2788629	1541.55	1896.42	1524.58	1627.48	1449.52	141.444	224.309	66.1594	56.8624	190.345	ENSMUSG00000062169	16.8639	16.6292	14.4729	12.655	9.68169	9.84955	8.63526	7.80577	0.68151	3.82771	0.847962	1.21863	1.6254	0.219803	1.24408	2.58554
Cnn2	ILMN_1226666	256.621	192.364	161.466	176.351	143.384	6.36718	11.8175	10.2666	26.7291	28.7736	ENSMUSG00000004665	33.3172	24.1633	17.8758	16.8363	12.6984	10.9095	17.592	4.77445	5.35916	2.88464	0.364584	4.74582	2.41578	3.56454	0.85233	0.507632
Cnn3	ILMN_2589785	588.843	710.206	346.135	312.195	192.244	153.57	21.5966	35.0769	25.4124	88.5226	ENSMUSG00000053931	38.3853	35.5267	26.1999	12.0974	13.4759	15.8092	34.2203	2.68161	5.73959	6.56542	1.11277	1.07466	3.76162	6.09275	4.98505	0.209091
Cnnm2	ILMN_1226325	165.096	160.827	155.79	146.024	168.238	0.421921	12.2441	9.61152	11.5046	7.33504	ENSMUSG00000064105	2.35295	2.14418	2.00235	1.91682	1.88256	1.37996	1.50226	0.931398	0.426697	0.527664	0.347607	0.177851	0.121191	0.218844	0.0913939	0.51769
Cnot1	ILMN_1222249	327.179	261.911	216.951	237.636	195.519	16.3722	22.2611	27.1139	5.67538	35.3102	ENSMUSG00000036550	26.022	20.391	17.2429	14.4143	14.2216	14.4241	10.7826	14.5366	0.316784	0.924259	0.131875	1.35496	2.179	0.937177	2.78632	3.40288
Cnot10	ILMN_2601020	215.725	191.902	187.156	179.997	197.344	13.753	9.65238	3.41501	9.70286	9.88774	ENSMUSG00000056167	13.8281	12.0861	11.5236	9.11336	8.33682	8.96207	8.02692	7.28085	0.419173	0.571837	0.105288	0.730463	1.38237	1.23067	1.23083	2.18202
Cnot2	ILMN_3067780	823.42	764.533	826.229	574.511	648.575	37.5449	8.18321	18.1885	20.3845	35.2898	ENSMUSG00000020166	24.9797	26.1872	20.7815	13.8389	15.7313	16.769	17.6909	10.8334	2.19677	1.85262	1.4432	2.03237	2.49472	1.26771	1.43519	0.234406
Cnot3	ILMN_2987161	320.424	206.995	253.494	185.282	207.726	114.25	24.1187	8.44464	6.12383	17.2132	ENSMUSG00000035632	13.1608	10.8113	8.81698	5.64003	7.68971	7.93405	7.15892	2.37977	0.292884	0.54723	0.364514	0.0949927	0.292416	0.964297	0.544412	0.36771
Cnot4	ILMN_2657911	313.953	292.087	314.414	413.781	333.235	104.304	21.4704	8.40397	39.2557	32.382	ENSMUSG00000038784	9.19426	8.73616	7.92094	7.40578	5.95213	6.09377	5.25634	5.12289	0.350223	0.731997	0.40327	0.304155	1.51174	0.61218	1.03693	1.24384
Cnot6	ILMN_1237233	564.804	474.374	390.176	289.307	256.16	6.9009	59.7025	6.2986	25.722	22.8509	ENSMUSG00000020362	33.5861	36.4005	27.6108	9.00756	13.8298	14.2003	19.9844	2.85694	3.45393	3.53992	0.402485	0.269316	4.17495	4.20154	1.03481	0.830744
Cnot6l	ILMN_2725466	209.609	232.301	242.026	220.106	193.344	13.966	25.9391	3.82817	10.6096	33.0502	ENSMUSG00000034724	19.1865	19.7321	19.3808	11.7166	8.30048	10.003	13.4714	7.68105	0.338704	1.08498	0.0494975	1.57996	1.76098	1.49249	0.854627	1.01229
Cnot7	ILMN_2745540	651.548	597.884	639.149	704.471	791.774	58.6701	13.754	46.4901	12.2994	45.1582	ENSMUSG00000031601	29.9276	27.1129	26.8832	26.0535	21.8723	21.3352	17.8987	25.8527	0.13032	3.44566	2.00882	2.04057	2.44647	2.07229	2.89952	4.36759
Cnp	ILMN_1257097	162.185	140.923	148.201	176.435	168.675	20.0906	2.97342	14.2499	20.5068	17.4773	ENSMUSG00000006782	3.50338	3.38425	3.49175	2.8264	2.19787	1.78585	2.64374	1.17698	0.282595	0.452888	0.599881	0.444657	0.261937	0.253043	0.15164	0.540481
Cnpy2	ILMN_1242881	564.599	557.297	426.653	426.31	378.646	85.9957	47.0676	42.1124	58.9831	68.5092	ENSMUSG00000025381	26.869	22.0906	22.1179	12.4495	17.2109	20.4028	14.9863	8.53288	2.74676	1.66495	1.29874	0.585414	1.36032	4.4082	3.20767	1.68545
Cnrip1	ILMN_1231506	388.022	543.742	471.895	452.901	298.522	10.6603	40.4763	12.501	32.4227	100.207	ENSMUSG00000044629	3.53712	3.10285	4.04525	2.07577	0.719611	1.27644	3.64389	0.0730881	0.866835	0.303137	0.0411678	0.0192545	0.0822356	0.930914	0.432328	0.0351552
Cnst	ILMN_1213026	566.118	586.112	773.889	772.507	951.844	56.7419	53.5821	48.3864	21.6868	112.528	ENSMUSG00000038949	15.4655	14.111	16.5787	18.6803	9.19422	9.35609	8.58242	11.6544	1.90403	0.235254	1.06745	0.559604	1.43522	1.2728	3.35072	2.69551
Coasy	ILMN_2741236	340.83	305.685	300.812	297.065	293.406	52.1366	18.3513	18.7071	7.74163	21.399	ENSMUSG00000001755	8.85563	6.63211	7.38819	5.33434	6.56916	5.94956	5.14737	5.55637	0.257557	0.625012	1.59586	0.170985	1.07206	0.869312	1.55743	0.564179
Cog1	ILMN_1218959	382.108	389.073	383.717	381.768	463.34	66.0532	22.6212	15.9398	27.0695	49.9578	ENSMUSG00000018661	7.7297	6.86757	8.50681	7.44061	4.49598	5.08178	3.96644	7.02233	0.498503	0.462844	0.161022	1.18124	1.04173	0.831661	0.271412	0.762353
Cog3	ILMN_2777217	223.841	228.422	223.235	238.951	252.661	26.4549	25.4563	10.7892	5.01457	17.1892	ENSMUSG00000034893	7.12612	6.88809	5.77348	6.21284	4.03919	4.23842	5.17532	3.04106	0.576575	0.286767	0.113413	0.499154	0.586198	0.715407	1.15974	0.0361473
Cog4	ILMN_1228129	206.037	191.81	186.188	241.688	258.43	13.0822	24.4324	13.7761	7.71257	23.5028	ENSMUSG00000031753	19.931	19.4037	19.0897	23.4326	14.2353	14.4395	10.2381	22.1293	2.76387	1.29747	1.53965	0.891025	1.17763	2.19545	2.00591	3.1479
Cog5	ILMN_2523980	208.654	191.763	203.936	237.923	257.356	15.9136	13.9097	13.0137	11.363	6.32081	ENSMUSG00000035933	12.42	10.8681	10.4185	10.6931	8.58429	9.02139	5.60049	8.73514	0.0217789	0.335522	0.577282	1.21002	1.11229	1.4165	1.51336	0.142991
Cog6	ILMN_2974945	953.441	1002.27	1071.96	1247.75	1542.64	93.1627	42.4855	58.7228	86.2282	212.297	ENSMUSG00000027742	30.2128	30.1046	30.9011	35.4149	21.8463	22.9217	14.8528	32.5019	2.66134	1.06377	0.636184	1.62741	2.15237	3.02489	3.93016	5.10644
Cog8	ILMN_2595383	367.504	381.677	320.82	327.976	331.874	62.4022	25.1309	10.611	18.2046	16.3064	ENSMUSG00000031916	7.9145	7.71743	7.14605	7.21746	3.8666	4.48756	3.48553	4.29113	2.15158	0.442444	0.445399	0.28075	0.726555	0.244714	0.9416	0.841195
Col14a1	ILMN_1229714	255.061	417.189	329.701	243.295	205.439	16.777	59.1808	8.96212	27.1827	10.3585	ENSMUSG00000022371	27.691	43.0585	36.7726	3.65522	6.97087	9.70622	14.7543	0.175919	7.03006	3.2522	2.77136	1.35842	0.80505	4.82045	4.50091	0.0304204
Col15a1	ILMN_1222111	603.285	627.73	1334.5	965.295	423.498	222.875	60.9417	67.3328	62.134	312.506	ENSMUSG00000028339	55.9061	78.7901	102.881	39.6542	8.26375	22.5182	73.4064	3.18419	6.72508	2.533	11.2771	2.40296	6.03831	16.6229	17.7126	0.164996
Col16a1	ILMN_1248099	421.091	533.493	485.047	348.946	298.734	89.7001	19.8437	7.58197	20.7708	38.452	ENSMUSG00000040690	7.06877	9.8348	8.39892	3.50884	4.8805	3.54896	4.38707	0.478959	1.36662	0.671186	0.855818	1.2238	0.828648	1.53522	0.357182	0.52166
Col18a1	ILMN_2735184	3369.76	2580.09	1132.09	325.208	217.154	308.923	189.254	63.0474	21.8415	55.3964	ENSMUSG00000001435	33.7092	26.9261	20.7296	2.71413	4.97713	9.68807	36.8639	0.391605	9.92368	1.93358	0.0635689	0.133339	2.71596	7.93042	3.52507	0.104186
Col1a1	ILMN_2687872	1589.62	1256.56	869.638	666.705	220.805	648.367	175.84	34.5695	97.7318	227.653	ENSMUSG00000001506	310.562	309.34	281.699	37.9061	66.6477	59.0249	92.8643	0.842612	81.1836	2.83974	11.9699	0.242184	8.56264	31.9041	29.3289	0.359942
Col3a1	ILMN_1258629	1165.17	2746.87	2196.94	638.018	392.153	102.524	528.94	149.12	36.2205	139.795	ENSMUSG00000026043	337.113	463.517	529.903	76.2578	89.7948	111.865	183.713	2.12407	97.399	17.7986	37.1613	8.95855	12.3828	55.4296	76.8259	0.351411
Col4a1	ILMN_2621643	8657.34	10364.6	10221.3	5249.32	1775.29	494.053	285.455	181.593	945.507	1727.25	ENSMUSG00000031502	214.709	240.585	253.008	88.1392	45.0186	105.352	321.364	17.6946	49.5399	10.4553	7.1934	0.0581242	48.7142	60.4465	28.4985	3.19188
Col4a2	ILMN_2822579	5034.59	5730.96	6436.53	3309.65	1239.24	773.154	419.529	414.588	339.98	996.114	ENSMUSG00000031503	154.644	177.267	177.982	78.679	36.3221	75.9475	193.879	24.156	31.177	3.52988	5.70352	5.0457	36.397	34.8547	8.26742	5.0759
Col4a3bp	ILMN_2613636	145.288	142.542	142.44	168.216	158.527	2.85264	6.35275	15.8232	8.7003	16.1545	ENSMUSG00000021669	15.3361	15.9816	14.5218	13.2288	9.55925	10.2132	9.37274	7.79613	1.5707	0.968312	0.816638	0.684055	1.75795	1.39593	1.12718	3.22408
Col5a1	ILMN_2748402	2727.33	2352.29	1858.11	916.135	575.873	202.54	125.506	91.5198	113.086	185.438	ENSMUSG00000026837	58.4019	53.8939	45.5429	10.5709	12.7077	10.8332	18.2341	0.574009	13.3046	5.24864	3.40564	0.27167	1.18147	5.42779	6.69856	0.253501
Col6a1	ILMN_2768087	2101.75	3075.08	3166.66	1975.04	1083.52	360.648	274.673	87.3996	374.659	548.957	ENSMUSG00000001119	63.0412	68.5208	76.2664	29.0152	12.0379	12.4429	26.9964	1.02277	15.3318	4.8231	6.52914	4.09118	0.765901	5.7517	12.7495	0.240841
Col6a2	ILMN_1216661	528.305	575.294	671.624	448.073	305.401	145.708	27.5108	61.2022	70.4338	74.4852	ENSMUSG00000020241	73.2287	74.7406	78.992	26.7519	17.3913	17.7606	28.4136	0.793368	16.359	1.89844	7.63845	2.06164	1.8713	5.46407	10.2587	0.318682
Col6a3	ILMN_1249220	1152.69	1221.16	1606.73	1208.63	598.424	219.621	61.1328	125.274	115.007	312.82	ENSMUSG00000048126	25.8697	25.3919	32.6165	12.0209	8.83858	5.60236	11.6683	0.932988	6.93792	4.11762	1.31727	1.12119	3.20186	3.18236	1.64583	0.266285
Colec11	ILMN_2640542	306.368	346.75	329.352	228.71	186.603	56.7916	32.8625	7.44086	10.6965	37.26	ENSMUSG00000036655	6.1715	7.0455	15.1244	5.45019	0.619192	1.49933	5.95274	0.834569	1.90476	3.81835	2.47289	0.765599	0.577212	0.395714	2.77604	0.631434
Commd1	ILMN_1231658	3206.65	3688.37	3888.78	3503.8	3337.95	269.952	127.303	49.2276	203.636	320.417	ENSMUSG00000051355	65.2554	67.8379	64.1017	61.7289	55.995	69.4225	46.7979	71.2704	11.8593	10.5772	5.28463	5.22531	4.19895	13.8753	3.25928	15.0812
Commd10	ILMN_1214167	389.576	337.239	282.049	282.072	249.347	32.9249	6.10398	28.0238	12.5772	13.2675	ENSMUSG00000042705	14.0261	11.7131	10.1576	6.11032	9.44303	9.82371	8.9786	4.56263	2.3273	1.12048	0.235792	0.956645	1.25412	0.325571	0.289919	1.23969
Commd3	ILMN_3163053	1701.46	1736.15	1583.19	1423.92	1453.64	225.863	110.137	93.0209	105.56	65.3819	ENSMUSG00000051154	69.2704	70.4748	67.8438	50.8443	55.6056	59.6463	40.1064	53.0214	1.47997	6.58854	2.64649	7.4522	3.93827	10.4443	7.44536	12.031
Commd4	ILMN_2798183	571.985	479.865	430.481	474.543	461.067	69.5831	37.3349	45.5473	27.1863	53.2587	ENSMUSG00000032299	11.505	9.20876	9.50247	7.52738	7.24216	8.55376	8.3287	9.49381	0.185828	1.43492	0.399282	0.225277	0.393189	1.6469	2.22374	2.72885
Commd5	ILMN_1214793	382.471	275.85	250.759	322.115	287.625	80.7066	11.584	32.194	24.04	22.0458	ENSMUSG00000055041	8.73771	8.09661	7.30724	5.76586	5.65102	6.31976	4.83101	5.39285	0.756017	0.959721	1.1964	1.33497	0.714978	0.730883	0.946886	0.372193
Commd7	ILMN_1229682	407.61	391.476	282.973	250.95	252.819	38.7741	15.5822	11.6891	13.3293	43.6779	ENSMUSG00000056941	10.9678	10.7665	9.74224	6.03604	7.01803	8.2748	8.7112	5.50007	1.00006	0.327956	0.187454	0.313517	0.629794	1.2736	1.05873	1.77999
Commd8	ILMN_2674548	169.276	154.155	148.771	152.209	173.237	8.92589	10.0886	9.44212	4.71388	12.7148	ENSMUSG00000029213	9.4406	8.51444	7.93483	7.3738	7.09058	7.08665	5.452	8.03009	0.411275	0.756922	0.210244	0.204912	0.100084	1.33465	0.725509	0.276507
Commd9	ILMN_2620729	221.763	204.854	232.311	256.444	241.992	6.39646	9.84	24.2653	8.92929	12.439	ENSMUSG00000027163	14.2691	15.5545	13.7096	10.1071	10.2327	9.96302	8.77782	10.0247	0.117168	0.158816	0.674933	2.30662	0.802515	0.743672	2.23726	0.947933
Copa	ILMN_2681906	667.683	678.907	639.989	598.592	665.684	106.491	28.9577	34.1941	25.6858	45.0617	ENSMUSG00000026553	54.1684	45.7742	41.2364	31.3457	30.4298	32.9195	28.9532	29.4033	6.64709	2.99007	1.93047	0.993768	3.90348	2.99428	4.78759	9.51179
Copb2	ILMN_2753196	3343.3	3587.4	2966.91	2841.58	2927.97	392.675	208.237	141.651	113.168	275.743	ENSMUSG00000032458	55.1101	55.2995	49.5114	40.3244	32.3661	36.1854	26.5774	39.926	5.15651	2.58221	2.54021	1.52615	3.07385	3.68742	5.77642	1.28432
Cope	ILMN_2944646	2204.55	2195.71	1726.87	1713.26	1563.58	587.602	225.954	100.447	27.2681	107.822	ENSMUSG00000055681	45.0495	46.712	40.5624	40.0399	34.5169	37.6371	31.0403	33.3239	6.07412	0.703359	0.534078	6.0249	4.71055	2.57416	6.12435	3.68049
Cops2	ILMN_2740523	2458	2496.74	2175.24	2529.07	2522.42	186.285	228.067	43.5862	158.699	179.827	ENSMUSG00000027206	34.8139	38.0821	33.0772	29.5241	29.2701	32.3406	22.4248	30.9865	12.9556	2.357	0.790333	3.00945	2.97726	5.24364	3.72512	2.35657
Cops3	ILMN_2657546	2889.99	2744.12	2806.89	2946.57	2959.04	247.8	263.339	55.5961	84.9133	108.253	ENSMUSG00000019373	42.2632	42.9388	34.6802	35.0552	32.9874	35.4423	22.5748	40.7138	1.44271	2.56694	1.45466	1.78969	4.4222	3.48974	3.50503	4.5805
Cops4	ILMN_1215493	2319.92	2482.5	2580.43	2276.38	2852.63	334.556	163.687	107.034	165.044	295.563	ENSMUSG00000035297	42.8347	40.4667	36.1973	41.1188	31.1505	33.1794	21.1348	47.6223	4.24632	1.2706	0.153866	1.27845	2.40947	4.88951	4.13992	5.24709
Cops5	ILMN_2662124	2208.93	1689.29	1644.02	1592.63	1422.29	263.051	196.385	22.9196	134.329	185.909	ENSMUSG00000025917	42.5489	42.2981	35.5115	31.9304	32.3443	38.9008	25.2977	37.3025	4.2664	4.58064	3.0931	0.45071	2.79626	6.18408	6.62429	2.58815
Cops6	ILMN_2618793	2965.61	2520.75	2543.28	2525.62	2442.77	126.12	182.163	47.7032	101.079	257.643	ENSMUSG00000019494	66.2413	63.72	57.371	56.8419	51.6755	56.9441	37.086	53.5912	16.3344	0.232214	2.45606	0.583575	7.47589	3.20858	6.5953	21.3938
Cops7a	ILMN_2875812	990.945	683.932	827.019	930.714	793.289	137.406	30.762	61.1156	56.1326	101.859	ENSMUSG00000030127	47.6883	43.9554	42.1258	42.388	35.8515	39.5282	30.5093	32.6942	2.33197	0.701521	1.29203	0.876105	5.49375	3.21419	5.43483	4.2828
Cops7b	ILMN_2628283	175.722	158.879	166.15	173.137	189.539	5.72121	4.99596	6.61848	15.1174	3.95568	ENSMUSG00000026240	7.07387	5.51444	6.07965	5.25202	5.01476	4.7868	4.33172	3.78873	1.33686	0.145098	0.553516	0.242036	0.200275	0.336508	0.475103	0.915852
Copz1	ILMN_2862093	1138.24	833.372	721.555	766.923	614.75	76.6245	37.7415	25.6096	83.8304	139.673	ENSMUSG00000060992	38.4408	34.8732	31.5349	22.8712	30.1324	32.7923	27.7181	16.1413	6.70153	2.4007	1.29514	2.19302	3.40773	2.09853	3.00726	0.211142
Copz2	ILMN_2647028	1662.8	1442.21	1183.66	1350.09	1173.29	232.032	55.6415	41.4964	19.3928	92.6534	ENSMUSG00000018672	25.6107	28.5714	27.8802	20.5254	16.2249	18.1573	15.6036	22.3359	2.30241	2.49241	1.6057	1.68199	0.918139	1.94333	1.20767	4.09273
Coq10a	ILMN_1244527	526.131	917.51	1513.41	3140.33	4065.85	56.6195	203.847	84.6929	64.8443	541.197	ENSMUSG00000039914	14.5172	26.7247	37.0279	76.0679	14.5623	19.0036	16.1571	76.6304	2.53031	7.43799	7.15302	4.37685	1.39397	1.17227	7.57689	20.7251
Coq10b	ILMN_3031099	445.963	405.924	493.697	542.174	828.271	40.215	21.3964	59.6148	106.886	209.23	ENSMUSG00000025981	12.5586	15.6699	16.9038	32.1797	9.05769	9.41992	9.57799	20.955	0.29748	2.99622	0.850367	5.13466	1.45448	0.0352808	1.35464	7.957
Coq2	ILMN_3009260	1558.12	1645.58	1801.21	1779.31	2520.53	57.3283	149.92	222.862	185.118	465.001	ENSMUSG00000029319	24.6773	23.9002	22.7292	34.7029	17.1381	17.5323	12.9767	23.1184	0.973403	2.46208	3.01935	3.18608	1.8708	2.23185	3.56563	14.6136
Coq5	ILMN_1257300	3545	3450.58	4379.34	4413.65	4931.75	377.826	346.584	282.125	381.595	150.664	ENSMUSG00000041733	43.1392	51.4526	52.2307	72.9633	33.1774	32.3837	18.0066	66.1058	0.799526	10.2657	0.544896	2.34236	3.35683	8.06824	3.26783	4.00944
Coq6	ILMN_2766720	3171.79	2647.87	2626.81	2512.47	2440.23	123.382	166.042	70.302	42.2722	205.01	ENSMUSG00000021235	42.194	37.8546	33.2916	38.4269	31.0139	29.3329	15.1181	35.8688	2.19111	0.661145	2.9883	0.370453	3.75035	5.36653	4.44773	6.67947
Coq7	ILMN_2729263	734.532	588.007	679.182	690.182	1061.02	48.837	9.10442	40.0923	42.684	205.682	ENSMUSG00000030652	54.0457	55.5711	49.6751	71.2532	38.0335	41.5022	25.284	92.6409	4.1242	1.64247	0.772585	6.01585	5.19821	5.09827	6.8392	8.37151
Coq9	ILMN_2774456	2681.26	2486.55	3591.17	5384.68	5892.86	377.19	158.606	254.56	242.337	532.42	ENSMUSG00000031782	99.0438	110.498	120.635	263.491	80.1071	80.2062	51.0464	315.377	11.2235	12.7647	7.22097	2.22314	9.5921	6.19449	15.4126	19.309
Corin	ILMN_1236136	2257.88	1806.19	2373.17	3285.19	3358.9	340.055	137.595	53.7858	500.799	224.366	ENSMUSG00000005220	26.7564	13.1784	13.7433	45.9316	17.6536	18.3622	11.5564	36.6149	1.97438	1.18278	1.05507	10.7793	0.728345	7.61529	10.8586	21.0189
Coro1a	ILMN_2714796	228.494	302.079	309.125	397.121	273.95	6.57182	72.0088	9.33722	53.6848	44.7461	ENSMUSG00000030707	3.81975	3.71605	3.40937	4.43154	0.177667	0.450363	0.551251	0.138477	0.870597	0.735589	0.264515	0.850713	0.0250803	0.241227	0.276803	0.195836
Coro1b	ILMN_2788546	941.184	1141.23	708.45	703.503	493.62	145.924	42.5746	85.9458	40.9861	103.529	ENSMUSG00000024835	33.3441	31.0527	27.7764	17.3603	15.8522	16.4595	24.1431	5.15201	5.326	4.78089	1.9169	0.636467	0.409457	3.01679	0.583748	2.04917
Coro1c	ILMN_2665387	1214.54	1159.24	899.773	577.86	494.517	96.1538	67.6281	44.2683	61.0841	44.3096	ENSMUSG00000004530	21.19	21.4882	17.0853	9.00292	6.60798	6.8198	13.9983	0.99084	2.11121	1.56829	0.857367	1.25682	1.94401	3.19869	1.37279	0.551303
Coro6	ILMN_2710086	184.805	214.002	259.735	294.514	415.092	5.93464	13.6847	13.9482	26.9367	93.9546	ENSMUSG00000020836	58.3518	72.2156	69.9163	83.8166	47.2254	46.5257	30.8336	63.3918	4.25622	2.23128	6.51677	9.97742	10.9117	3.33584	12.0228	5.82055
Cotl1	ILMN_2915232	686.315	826.454	478.301	491.455	305.815	70.3922	79.6609	9.18948	41.8473	139.04	ENSMUSG00000031827	17.0232	18.5789	13.1653	7.36679	4.50358	6.4096	15.4975	0.285521	4.48815	1.24048	1.39908	1.71333	1.9854	3.34554	2.75127	0.34074
Cox10	ILMN_2633212	2069.17	2115.9	2297.2	2554.46	3028.42	259.871	112.204	118.81	64.2775	399.382	ENSMUSG00000042148	22.2518	24.1169	22.0032	27.8081	14.7674	15.1672	8.79418	18.8636	2.15724	0.993697	1.74436	2.67803	3.32685	1.20836	2.1671	1.42779
Cox11	ILMN_1247397	265.164	245.714	296.695	276.316	314.694	12.1336	14.321	12.4673	16.8202	35.1463	ENSMUSG00000020544	14.8593	15.7378	15.686	12.8632	9.98701	9.52195	6.38538	11.2073	1.4799	0.49943	2.1245	0.234194	0.643886	1.64992	0.742065	3.20595
Cox15	ILMN_1235186	498.022	484.168	499.203	516.354	494.687	34.583	59.745	12.3121	13.9452	6.48083	ENSMUSG00000040018	24.0637	21.9947	19.6269	18.4136	17.0107	16.5583	10.8495	11.5739	2.62931	2.42969	0.590222	0.935927	2.22173	1.64	3.96378	1.3003
Cox17	ILMN_3160517	6715.99	6940.05	8470.22	8358.16	10949.1	411.962	316.486	811.362	391.23	1616.47	ENSMUSG00000046516	81.0367	80.6743	92.6111	131.328	94.1822	105.067	58.5233	231.232	18.2934	10.6404	16.2081	13.0009	4.83382	21.1069	7.3224	113.373
Cox18	ILMN_3002011	1229.4	818.577	1046.94	1090.15	1053.54	268.691	60.2494	86.3725	0.444326	83.6442	ENSMUSG00000035505	12.5325	12.8268	11.217	9.8908	8.68779	10.9594	6.65014	8.80503	0.329795	0.842306	0.938331	1.07608	2.17984	1.42745	1.34067	2.70888
Cox19	ILMN_1221936	970.557	900.936	1173.06	1312.74	1307.28	113.914	36.4619	40.331	142.008	193.325	ENSMUSG00000045438	12.44	11.8628	12.6171	13.609	9.70113	12.6993	8.38697	14.4951	0.217789	0.119077	0.110521	0.0840043	0.635524	2.70393	1.61779	0.353836
Cox4i2	ILMN_2612178	174.183	148.051	171.795	195.522	162.312	48.4624	6.03113	8.96975	23.9878	39.3029	ENSMUSG00000009876	4.88483	5.15939	6.78161	5.91404	0.900325	1.24366	4.23351	0.374109	0.166863	0.250705	1.09545	0.261877	0.499802	0.284576	2.18919	0.52907
Cox5a	ILMN_2682800	27386.6	27163	28564.1	26036.5	28833.4	1655.64	1029.39	1403.32	408.42	1350.96	ENSMUSG00000000088	292.776	343.438	348.826	470.447	435.568	508.476	271.506	562.307	93.8034	20.0231	39.1171	39.2798	40.9798	74.222	81.1226	40.2563
Cox5b	ILMN_1241962	21871.7	26499.7	26197.8	28336.3	26587.7	885.282	1353.93	2447.68	658.258	1616.7	ENSMUSG00000061518	44.5543	49.1236	56.5928	45.5342	17.4152	25.9897	15.7915	75.6602	15.4253	6.6164	6.00546	6.68753	0.859805	6.55391	3.58706	13.4625
Cox6a1	ILMN_2638875	13642.9	6874.66	6446.79	4497.57	3874.03	1241.16	316.98	230.928	123.489	461.671	ENSMUSG00000041697	182.902	159.5	114.972	73.933	164.566	127.338	73.6019	62.8018	29.8569	9.55018	16.3349	8.06561	19.6921	23.9661	18.7181	19.8389
Cox6a2	ILMN_2629581	26334.4	29428.9	30858.6	38670.5	38670.5	566.451	1001.59	1273.5	1203.19	769.624	ENSMUSG00000030785	383.738	426.658	524.327	964.997	447.435	564.092	307.895	1194.54	82.4996	31.8806	38.881	36.5277	26.6562	148.4	95.0034	426.96
Cox6b1	ILMN_1254971	24785.9	25686.8	29349	26417.4	25914.5	878.861	390.183	672.837	790.134	361.456	ENSMUSG00000036751	498.034	544.142	572.645	523.068	533.18	602.111	329.142	796.567	60.0921	0.705693	58.5088	7.42321	23.949	138.17	91.8501	167.596
Cox6c	ILMN_2589039	20117	26167.2	19644.8	22961.8	17874.4	2171.12	2093.43	2842.85	1171.91	4539.08	ENSMUSG00000014313	536.921	579.276	574.471	637.856	392.498	453.251	267.253	850.047	50.0023	23.9426	81.5174	71.1109	17.4565	104.809	61.1974	453.005
Cox7a1	ILMN_1240857	11972.5	15900.6	32017.1	35195.6	36454	1620.78	1479.76	916.743	1972.03	1427.57	ENSMUSG00000074218	236.601	312.296	401.961	1224.24	181.406	236.11	148.349	1703.72	36.4139	2.07889	22.742	75.5544	9.40449	52.1821	41.654	577.211
Cox7a2	ILMN_2733698	1878.62	1281.39	1509.75	1211.45	1313.06	302.037	127.199	33.6764	73.8641	56.0624	ENSMUSG00000032330	264.566	250.853	233.448	232.385	251.844	291.909	154.042	323.581	34.0825	17.5157	51.0262	3.32057	15.2706	62.982	33.2719	132.434
Cox7a2l	ILMN_2888713	3560.95	4040.09	3565.59	3474.34	2747.32	239.077	405.522	194.991	28.2682	569.687	ENSMUSG00000024248	118.225	125.329	106.814	112.603	81.8926	89.5528	65.3066	94.6301	12.0519	4.99783	7.373	6.95864	5.18918	14.5109	6.50144	19.8653
Cox7b	ILMN_2671689	1599.39	1812.32	1854.26	1064.64	1833.47	634.594	196.105	199.749	9.16265	310.121	ENSMUSG00000031231	290.356	332.251	355.982	313.014	280.561	346.243	221.746	486.668	13.3007	5.92555	58.9685	20.7578	11.5767	50.0568	83.2761	16.2309
Cox7c	ILMN_2647188	21282.7	23674.1	25755.8	27490	22182.2	1656.44	1506.58	1979.4	496.738	2869.38	ENSMUSG00000017778	22.8665	18.2689	23.0957	19.5548	32.9373	33.371	17.3896	17.6472	8.79704	1.05988	5.96657	5.69645	1.16207	8.94766	3.68573	11.561
Cox8a	ILMN_2598201	16553.1	9963.17	8012.27	5470.52	5230.55	1626.51	797.455	807.143	406.308	457.306	ENSMUSG00000035885	331.998	255.964	188.972	114.3	306.586	264.309	154.341	98.1727	71.7381	35.0796	7.58796	13.9618	19.6216	38.8896	29.8555	32.5147
Cox8b	ILMN_2727520	13186	21001.4	24189.7	30522.5	26160.1	491.618	311.13	2658.52	1305.4	1936.98	ENSMUSG00000025488	223.162	286.045	455.141	720.349	242.761	344.241	216.247	1332.42	24.9538	6.47851	86.7068	38.1824	3.95562	64.9424	53.5116	309.911
Cpe	ILMN_1228232	1850.82	1700.97	2869.94	2294.57	2561.66	78.5159	146.909	171.724	46.0686	285.722	ENSMUSG00000037852	93.4737	94.0858	104.641	108.445	54.9871	64.4652	72.7407	66.7637	15.1085	12.0664	0.939745	8.47043	7.37862	2.61149	23.3579	32.9424
Cpeb3	ILMN_1257525	603.919	715.455	1210.16	1759.58	2563.75	55.4853	96.7412	113.952	178.75	624.962	ENSMUSG00000039652	18.4489	18.9785	20.0632	37.6589	9.74819	11.765	5.54793	29.3209	0.474964	2.24054	3.17979	4.38654	0.678328	2.21763	2.24764	5.19214
Cpm	ILMN_2629191	151.035	187.324	212.171	188.731	197.815	10.9993	12.7228	9.09903	9.30306	8.41702	ENSMUSG00000020183	1.26493	2.35899	2.60487	1.66408	0.132573	0.274939	1.19924	0.282319	0.0484156	0.070046	0.175624	0.282418	0.127064	0.0335596	0.624286	0.11055
Cpped1	ILMN_1255438	1233.9	1407.08	1255.86	1126.18	1353.9	213.671	176.543	28.1496	36.8332	155.352	ENSMUSG00000065979	29.481	28.1748	27.9849	23.096	24.6209	25.2643	16.2863	19.5113	0.487409	0.38707	1.79471	1.23517	2.3067	4.28181	4.44993	4.14343
Cpsf1	ILMN_3139668	240.767	199.375	193.523	255.279	264.693	38.3302	20.1576	14.0503	16.6605	19.1791	ENSMUSG00000034022	12.5612	9.84208	9.39367	9.519	6.92827	6.60897	6.6197	7.1813	1.63455	0.14268	0.0402697	0.20871	1.61104	0.997406	1.02889	0.0713046
Cpsf3l	ILMN_1249116	173.319	172.312	195.279	198.763	185.444	13.6831	13.1066	16.2291	12.6494	15.8215	ENSMUSG00000029034	7.4862	8.60417	7.00589	6.40541	4.59129	6.18338	6.87462	4.04776	0.275171	0.314168	0.440315	0.83283	1.23366	0.661425	0.32744	0.138593
Cpsf7	ILMN_2826342	674.45	660.611	571.176	455.199	525.944	44.6493	90.5645	44.4138	33.92	49.7467	ENSMUSG00000034820	17.0027	14.2737	12.6939	7.94524	9.9501	9.47691	9.85632	2.90022	0.461034	0.0958837	0.444487	0.382799	2.43821	1.61998	0.865298	0.469123
Cpt2	ILMN_2775122	3826.25	4544.45	6413.95	5368.54	6937.17	57.8432	358.093	206.399	47.2152	916.833	ENSMUSG00000028607	56.0684	44.9868	55.3167	106.397	54.0268	48.9192	23.8297	78.5588	8.02368	9.19967	1.41146	3.54331	2.55271	11.3039	8.87682	23.5653
Cpxm1	ILMN_2645816	142.875	165.725	185.128	150.718	177.234	7.55341	2.45803	6.80626	6.70081	12.9774	ENSMUSG00000027408	4.68286	4.41484	6.40104	2.72783	1.12826	1.12662	1.99327	0.135833	0.969238	1.17616	1.74938	0.532091	0.36941	0.481847	0.547939	0.192097
Cr1l	ILMN_2688631	187.196	180.9	180.25	198.181	187.199	10.0013	23.2419	19.1394	7.83013	16.2553	ENSMUSG00000016481	10.9179	10.0598	10.274	10.8505	6.87819	9.2256	10.1281	9.26084	0.200677	0.559576	1.10566	0.0537401	1.94941	1.80965	0.916869	2.25774
Cramp1l	ILMN_1247318	252.059	241.411	272.832	212.507	234.183	24.5759	30.203	28.6379	29.1905	24.2338	ENSMUSG00000038002	5.66957	5.50163	5.55928	3.01041	2.46529	2.19488	3.24074	1.46483	0.0253286	0.783998	0.724374	0.267753	0.494945	0.525635	0.608481	0.636417
Crat	ILMN_2679456	1351.54	1266.07	1611.02	1519.22	1845.71	150.597	180.152	117.958	117.116	251.426	ENSMUSG00000026853	153.497	147.552	142.946	199.885	123.599	112.309	61.7387	127.783	17.5575	13.4767	3.50654	5.6816	9.15833	19.0577	17.7809	36.8657
Crbn	ILMN_1254540	204.542	277.793	281.094	269.859	380.515	14.0726	29.7666	47.442	14.9944	75.6555	ENSMUSG00000005362	13.2686	12.56	12.6683	13.6718	10.2117	11.597	9.04924	18.238	2.12747	0.942573	0.516471	0.959615	1.09075	2.60182	1.01896	0.70145
Crcp	ILMN_2655595	303.309	342.186	326.458	343.427	375.072	40.8275	28.5763	22.396	18.6006	19.984	ENSMUSG00000025532	6.66427	9.03474	6.86397	4.99442	4.73966	6.44695	5.43588	4.98024	0.881324	0.40385	0.408248	0.49518	0.249618	0.047718	0.152113	0.352443
Creb3l2	ILMN_2956448	198.926	157.265	156.476	150.465	157.871	42.3158	5.83769	7.92772	9.68996	1.06878	ENSMUSG00000038648	21.0572	19.472	15.0803	6.707	11.2079	10.9308	10.8077	3.11397	5.32176	0.99299	0.789626	1.03853	0.953363	0.798549	5.14237	0.697808
Creg1	ILMN_1239638	193.441	203.542	328.724	498.289	662.565	14.7526	12.4934	19.3585	47.333	95.7039	ENSMUSG00000040713	16.3186	16.1319	21.0236	57.2627	13.0403	17.6892	11.5321	41.3992	2.09134	0.926805	0.833679	0.724148	1.35527	3.80995	2.2059	13.9262
Creld1	ILMN_1232170	364.726	366.344	438.024	428.548	636.539	27.9575	23.0128	20.8137	27.2372	91.088	ENSMUSG00000030284	14.7981	14.0023	12.7399	16.7083	10.1469	11.1101	7.9982	12.0099	1.67012	0.0357796	1.32491	0.196859	1.38115	0.49901	2.93015	0.442649
Creld2	ILMN_2983948	288.379	303.551	326.01	327.036	271.744	29.0877	46.1451	4.61599	23.6478	31.0947	ENSMUSG00000023272	9.08671	9.47662	7.5985	5.93628	4.95417	7.02019	6.85266	3.7868	2.18665	1.02641	1.46479	1.08964	0.709625	1.01393	0.851079	0.0973403
Crip2	ILMN_2710449	16667.4	16062.3	17229.1	16379.8	18411.1	1711.67	1556.11	1370.57	1025.74	1960.93	ENSMUSG00000006356	453.149	386.865	373.115	555.91	372.418	352.771	258.734	382.461	45.4967	29.422	43.4496	51.4286	8.31351	65.3196	64.8109	269.962
Cript	ILMN_1223929	202.116	241.737	233.619	184.881	274.807	8.89576	11.3001	38.3291	13.0021	52.5705	ENSMUSG00000024146	23.3392	27.0096	24.5766	19.3874	20.3039	24.3804	19.1357	18.4962	0.339341	1.1465	1.20724	1.01371	2.27842	3.77838	1.6357	0.583575
Crk	ILMN_2987844	2652.93	2331.29	2457.18	2132.81	2040.55	355.475	12.4001	235.482	195.057	181.936	ENSMUSG00000017776	50.2996	48.8419	42.8425	35.1103	27.2159	27.7378	32.8902	21.3906	2.06058	1.69798	2.75743	0.207041	4.81748	2.06309	0.861708	7.31537
Crkl	ILMN_2621338	236.95	237.56	248.418	230.442	257.88	13.6158	27.6205	0.726415	19.9652	44.1636	ENSMUSG00000006134	14.1645	12.3368	10.3895	9.31162	7.67199	7.54406	7.30174	4.35722	1.38869	0.51046	0.501127	0.259487	1.18963	0.369273	0.79742	1.52538
Crlf3	ILMN_2929221	398.018	415.176	412.986	344.037	341.874	54.0541	10.5416	44.3163	39.7763	17.7207	ENSMUSG00000017561	8.71424	7.5323	6.96826	3.92523	4.2975	4.27352	4.09651	1.25031	0.631609	0.727846	0.183204	0.308002	0.955389	0.718379	0.76624	0.00079196
Crls1	ILMN_1231132	351.521	376.111	353.51	561.784	496.585	42.8348	22.5093	26.0605	33.6399	38.5974	ENSMUSG00000027357	14.3982	12.6453	12.0556	13.1049	8.86826	11.56	7.48463	14.9875	0.832548	0.364443	0.732068	1.40042	0.33075	1.87879	1.56436	3.49438
Crtap	ILMN_1223997	848.229	599.003	644.989	469.07	505.337	206.969	29.8044	1.28205	8.73225	41.924	ENSMUSG00000032431	33.914	35.5502	29.7116	16.9883	17.3076	20.618	21.8406	5.44278	2.60102	3.87657	1.63936	1.60329	2.47899	4.45208	1.4949	0.00881762
Crtc3	ILMN_1214578	214.224	215.335	225.641	184.241	192.747	24.8734	11.0611	3.93394	18.1131	19.3995	ENSMUSG00000030527	6.99371	7.01781	6.56233	4.51619	3.55129	3.33146	4.03963	1.20069	1.35939	0.523803	0.163893	0.0491722	0.505966	0.350393	0.301369	0.0722734
Cryab	ILMN_2840213	5589.76	4815.25	4028.26	9891.31	7941.22	1049.55	209.195	743.961	73.388	1093.67	ENSMUSG00000032060	344.965	379.359	385.046	993.222	337.251	415.871	229.494	1041.38	36.7795	14.6117	33.8909	163.056	17.8812	93.8545	65.4806	96.7612
Cryba4	ILMN_1258732	240.682	433.334	661.989	995.716	727.345	23.0549	39.9575	57.2126	42.3983	187.91	ENSMUSG00000066975	1.66823	1.79618	4.79718	9.19876	1.91594	1.83405	1.36596	13.9083	0.204036	0.0712693	0.359472	0.0612496	0.167226	0.551991	0.0981885	5.74755
Crybg3	ILMN_2699028	187.547	200.782	241.558	192.58	259.943	1.35735	8.36891	21.686	6.83297	46.0749	ENSMUSG00000022723	20.1139	16.284	15.2937	14.5383	10.5171	10.2129	7.50961	13.4548	1.32689	1.23722	0.7472	3.28762	3.11464	1.22391	2.43408	1.32462
Cryl1	ILMN_2833936	223.441	243.965	214.457	189.491	212.027	25.8961	17.3363	17.8306	11.8094	19.0574	ENSMUSG00000021947	3.24972	3.86997	3.53281	2.24803	2.15483	3.1102	2.85321	1.35153	1.34222	0.110493	1.11777	0.592414	0.168955	0.531384	0.489064	0.485323
Cryz	ILMN_1217341	193.926	199.794	165.664	164.441	164.134	9.28378	11.7535	6.08442	12.9639	15.7219	ENSMUSG00000028199	7.88221	8.6659	9.54209	4.87243	5.39263	6.28142	5.52066	4.75031	1.62562	0.907755	0.235848	0.147587	0.369985	1.21248	0.891881	0.918461
Cryzl1	ILMN_2648695	502.927	431.184	404.283	496.575	513.156	37.473	61.7307	19.7055	18.2857	17.3287	ENSMUSG00000058240	15.6385	13.6948	11.9054	9.53734	11.9941	11.5694	8.72724	9.13814	2.53455	0.888055	0.270539	0.303653	2.13382	0.149511	2.77711	3.35192
Cs	ILMN_1241236	5813.81	5902.8	8238.85	7338.04	7692.65	727.011	333.643	450.857	355.399	743.649	ENSMUSG00000005683	355.192	432.165	407.406	607.286	309.285	312.593	186.624	446.589	23.9745	14.3472	31.1127	18.4597	39.7434	29.1371	71.6769	35.3398
Csad	ILMN_2777059	307.359	282.354	206.538	190.205	164.41	38.5389	24.7047	6.17186	7.59174	17.2947	ENSMUSG00000023044	7.84908	6.3457	6.13578	3.03593	4.50128	3.78949	3.97958	2.32913	1.31473	0.363403	0.166679	0.697794	0.451067	0.410267	0.972762	0.151731
Csde1	ILMN_2945483	3235	4201.82	5107.02	6678.15	6929.67	166.231	119.055	402.829	376.886	389.99	ENSMUSG00000068823	75.0737	93.4018	90.9035	115.859	35.9112	39.1702	28.6937	117.897	5.70105	0.0374767	0.432679	6.28194	4.54641	3.0824	4.64073	11.6439
Cse1l	ILMN_1258174	511.155	381.083	399.711	387.515	432.549	103.663	24.2908	24.2961	12.0838	31.7807	ENSMUSG00000002718	30.3558	31.7248	23.6062	23.3404	23.5718	24.8862	16.8194	23.108	1.70766	1.83664	0.309571	1.75136	3.13084	4.74705	3.36624	1.64742
Csf1r	ILMN_2710819	155.206	223.07	319.044	361.919	342.867	3.49594	20.8552	24.94	27.5251	28.596	ENSMUSG00000024621	4.30689	4.47025	6.56362	8.8672	0.167586	0.393622	0.378805	0.263136	0.764093	0.808881	0.988408	0.00265165	0.0428041	0.133969	0.150364	0.154741
Csgalnact1	ILMN_2702444	161.2	170.161	177.462	159.33	170.097	10.6301	10.9595	3.77697	1.86893	9.22429	ENSMUSG00000036356	2.87877	3.12218	2.83486	1.93802	0.832813	1.08929	4.78353	0.3222	0.108491	0.313913	0.286336	0.318233	0.357719	0.778367	0.491228	0.241868
Csk	ILMN_1229530	378.438	380.519	329.349	325.332	316.134	13.0723	10.0424	18.9714	29.5747	16.7005	ENSMUSG00000032312	18.8707	15.0861	12.7791	8.15268	9.19665	7.98166	8.40952	2.10608	2.30156	0.207677	0.738219	0.512419	0.902598	0.77602	0.630091	1.08366
Csnk1d	ILMN_2739965	560.51	399.858	325.225	291.646	330.913	12.8178	8.6178	26.6201	3.46633	20.2529	ENSMUSG00000025162	31.5815	26.8535	26.4677	20.3725	16.3937	16.2434	20.4717	13.6142	5.74121	1.40318	0.247912	0.817769	3.33585	2.57207	1.72453	2.95691
Csnk1e	ILMN_2712792	1097.23	1025.38	937.898	666.378	918.825	92.8221	25.8667	34.7203	11.2275	153.535	ENSMUSG00000022433	35.8369	26.3239	22.6583	18.745	18.1333	19.2514	20.6486	9.43192	6.52504	0.0770746	0.482671	2.41159	2.45911	3.09565	2.29024	2.15622
Csnk1g2	ILMN_2718251	2681.92	3537.37	3313.57	2821.44	3314.87	839.685	316.601	205.592	88.6855	258.397	ENSMUSG00000003345	40.302	39.8199	38.251	39.0027	21.4491	22.6643	25.9879	28.7004	8.05621	2.30291	0.269337	0.263114	2.27777	2.62294	1.7893	5.7912
Csnk1g3	ILMN_2793946	589.932	565.532	468.538	374.372	349.034	41.822	22.5708	30.9728	31.2012	47.272	ENSMUSG00000073563	7.98306	8.17662	7.44185	4.13002	5.04035	5.11622	6.1498	1.68775	0.225857	0.151646	0.0938614	0.106879	1.03274	0.564327	0.298916	0.390853
Csnk2a1	ILMN_1236941	283.996	282.345	326.362	557.464	364.109	58.4821	51.215	26.5458	36.4996	114.024	ENSMUSG00000074698	24.1535	23.5018	20.8713	23.1948	13.5483	13.4976	11.6275	18.7789	2.33458	0.226698	0.0656195	2.10951	1.95235	0.898798	2.84744	2.49114
Csnk2a2	ILMN_1228485	707.169	771.832	460.833	442.485	365.973	313.605	64.8544	25.2144	39.4017	32.9095	ENSMUSG00000046707	13.2297	11.6762	9.50979	5.96368	7.36095	7.71615	6.81031	2.49472	0.560453	1.80256	0.0766716	0.0988535	1.35106	1.14232	0.395921	1.57218
Csrnp2	ILMN_2638721	254.684	263.19	227.4	165.037	194.775	18.0143	9.76666	18.9129	13.3477	27.6669	ENSMUSG00000044636	4.1925	3.58079	2.6438	1.24282	1.67037	1.67649	1.82633	1.42619	0.145862	0.0785313	0.21962	0.151526	0.518677	0.206837	0.207937	0.64044
Csrp2	ILMN_2721439	3763.25	3318.47	2202.87	1109.02	761.208	1230.55	104.117	190.332	153.153	279.622	ENSMUSG00000020186	69.6356	64.8467	58.2801	17.5916	57.9233	58.8008	45.6167	10.0841	12.7535	3.28833	0.313319	1.53096	1.79791	9.3871	11.9028	0.639606
Csrp2bp	ILMN_2635167	638.661	587.72	525.475	590.476	614.252	108.115	32.7928	25.9986	25.0634	47.1858	ENSMUSG00000027425	13.7651	12.1799	10.9439	9.70214	6.59995	6.94406	6.21038	7.21411	0.267004	0.737583	1.68323	0.984943	1.96208	0.556346	0.74008	2.52497
Csrp3	ILMN_2789650	13989	14499.1	20983.3	25280.3	24389	1445.41	971.401	730.663	845.727	1233.44	ENSMUSG00000030470	511.237	566.823	572.23	740.31	356.562	524.79	306.908	1244.7	105.072	31.824	29.4496	22.8919	10.1433	105.706	108.621	69.1833
Cst3	ILMN_1257575	8347.59	12267.4	14528.6	13669.8	12706.9	981.148	668.557	823.827	570.973	580.387	ENSMUSG00000027447	177.183	218.006	291.764	464.072	134.684	182.173	167.777	321.317	44.156	21.0888	28.9829	37.5099	5.40701	28.5472	64.7242	187.016
Cstb	ILMN_2700715	2764.1	2061.51	1855.09	1665.66	1534.59	243.532	176.738	46.3543	137.068	138.628	ENSMUSG00000005054	16.8132	14.5596	16.0959	13.9244	17.5377	19.4592	13.7906	5.79834	3.55364	2.70886	0.521067	1.9683	0.870093	5.34257	0.858344	3.00342
Cstf1	ILMN_1216029	466.181	372.006	341.088	362.407	363.996	35.177	40.5321	40.5405	11.4722	48.5288	ENSMUSG00000027498	9.85065	8.57694	7.0826	5.80638	5.73497	5.4253	4.90418	3.05709	1.83827	0.0822648	0.0334249	0.456473	0.923585	0.589026	0.756204	0.367908
Cstf2	ILMN_2698589	551.024	577.955	506.146	361.469	340.251	44.1011	54.1798	27.1532	20.0896	22.3071	ENSMUSG00000031256	8.97214	9.14571	7.72492	4.16049	5.17184	5.5998	7.89215	1.79535	0.69585	0.110408	0.170144	0.0672529	1.26879	1.57372	0.722936	0.667551
Cstf3	ILMN_3145415	543.408	355.736	364.876	353.3	367.011	26.8265	30.0043	28.7476	23.1955	37.7655	ENSMUSG00000027176	13.6179	12.407	10.0838	5.62838	9.15437	8.23529	6.86043	3.98503	0.209233	1.22238	0.115683	0.533371	1.89449	1.20887	1.088	0.305675
Ctage5	ILMN_2653619	1045.06	1188.21	1370.65	1485.41	1792.88	142.513	40.2861	85.1755	59.5628	189.419	ENSMUSG00000021000	12.6732	13.6952	15.0602	18.3448	10.0814	10.5898	8.86655	16.8496	1.23121	0.114268	1.20385	0.606061	0.513202	2.39393	1.64735	0.638942
Ctcf	ILMN_2648973	366.706	426.448	480.896	370.48	486.279	15.9106	15.6645	6.43299	29.383	77.1024	ENSMUSG00000005698	26.5082	22.6136	20.2417	14.3328	12.1847	12.8644	14.2123	8.41184	1.04843	0.37109	1.65739	0.784181	1.67098	1.60607	0.740007	0.800523
Ctdnep1	ILMN_2748584	714.923	672.527	723.846	897.494	708.626	19.6544	72.8915	75.4422	46.7291	128.413	ENSMUSG00000018559	29.3365	31.5212	32.2426	37.1684	25.1769	26.2818	22.963	22.8942	4.33923	2.88874	0.846336	6.4812	5.45483	1.71246	4.42401	7.30371
Ctdsp1	ILMN_1213307	368.768	304.406	331.726	337.591	332.802	131.44	38.0882	46.0719	32.1645	25.8718	ENSMUSG00000026176	51.3655	43.9508	42.7409	46.7855	33.2757	35.5927	32.3867	26.9213	4.66648	0.814304	1.27866	4.59308	3.32118	6.15198	2.76042	15.1374
Ctdsp2	ILMN_2863264	1495.33	1618.27	1405.58	1131.27	998.137	297.267	209.181	124.078	81.7739	11.1263	ENSMUSG00000078429	39.5838	30.4043	29.3427	20.0739	24.2748	26.7501	29.9159	12.3447	6.02108	0.862246	0.626143	1.18532	1.68092	8.62198	3.65492	0.90248
Ctdspl	ILMN_2632489	194.762	206.9	211.244	189.632	171.097	22.6969	3.6871	39.2677	16.3571	26.2898	ENSMUSG00000047409	7.12857	8.42821	7.28201	3.12335	2.60669	3.23219	4.78824	0.603183	1.07091	0.471548	0.127039	0.625952	0.523995	0.578132	0.438913	0.413681
Ctdspl2	ILMN_1219893	420.64	368.321	404.253	271.727	269.297	44.3135	2.84829	21.5564	10.5931	15.9702	ENSMUSG00000033411	8.70256	7.58021	6.66683	2.75671	5.21867	5.94435	5.83268	1.74819	0.103407	0.960004	0.175461	0.328324	0.926179	1.026	0.813517	0.42541
Ctgf	ILMN_2909150	2778.63	3237.19	5215.67	2496.73	2956.51	815.341	453.423	2077.41	430.527	277.161	ENSMUSG00000019997	48.8301	36.5871	41.5627	24.1372	44.113	62.296	27.6964	33.5632	2.82517	10.4703	4.9431	4.41447	2.92162	4.06191	11.1419	12.1512
Ctnna1	ILMN_2780205	8930.69	10151.4	11669.4	8933.42	9274.75	1124.33	1321.09	982.378	292.714	612.524	ENSMUSG00000037815	236.582	214.172	214.242	164.083	149.671	156.132	130.208	131.399	10.9651	11.342	18.4958	2.61912	24.686	18.362	48.6979	21.5936
Ctnnal1	ILMN_1232261	695.397	637.836	459.039	620.058	744.985	188.642	60.4702	13.9518	24.007	111.023	ENSMUSG00000038816	14.8095	10.132	9.80973	13.3681	11.0844	9.35881	6.21873	9.05328	0.226274	0.377249	0.187588	1.16786	1.73981	1.36132	2.4742	1.09227
Ctnnb1	ILMN_2994460	4480.2	5872.87	5491.63	3870.05	3859.68	695.419	422.707	75.694	373.069	254.617	ENSMUSG00000006932	183.981	181.846	163.39	105.519	96.7562	118.677	163.671	87.9099	17.4323	18.2511	4.09981	2.54983	18.1187	19.8653	6.84134	4.10242
Ctnnbip1	ILMN_1232182	1068.18	1552.53	1387.08	1078.48	921.582	183.66	96.487	94.0297	40.0531	123.991	ENSMUSG00000028988	16.6815	21.4986	23.0939	9.8271	6.9564	11.5543	25.5404	6.30421	2.67301	1.27725	0.186747	0.846407	2.33487	4.35682	0.781494	2.03293
Ctnnbl1	ILMN_1249568	436.635	320.14	282.719	210.876	296.607	28.9047	20.3085	39.5958	16.0909	56.1135	ENSMUSG00000027649	8.80968	7.91022	6.73864	3.99333	4.80674	5.17882	4.55199	3.6579	1.74729	0.198874	0.0312329	0.488158	0.393711	0.335613	0.19092	0.0701379
Ctns	ILMN_2653284	226.003	252.139	250.946	236.31	270.795	43.4712	6.35177	14.3863	3.19397	29.8876	ENSMUSG00000005949	6.12397	5.40876	5.10131	4.32731	3.32876	3.82251	3.47066	1.62881	0.635654	0.241371	0.67074	0.294517	0.692917	0.736576	0.51131	0.414555
Ctps	ILMN_2620435	1980.75	1490.22	1715.15	1743.93	1772.82	159.788	61.2555	227.942	38.5414	40.8966	ENSMUSG00000028633	23.4461	23.5792	17.9351	12.0906	17.0499	18.8953	9.25801	14.6391	0.479489	0.697349	2.47056	1.55245	4.94248	1.25026	1.83485	0.980616
Ctsb	ILMN_2683316	4261.87	6916.69	6488.19	6817.94	8541.77	295.669	369.924	522.923	374.174	1479.71	ENSMUSG00000021939	47.4815	64.6623	73.4904	110.564	40.0325	47.6512	43.9737	83.3233	7.65627	2.19825	5.54853	6.22608	3.59413	6.54696	12.3319	2.89383
Ctsh	ILMN_2872058	262.283	261.518	309.944	529.68	368.346	24.7265	14.8101	15.0578	39.4835	115.611	ENSMUSG00000032359	8.34837	7.06702	7.60659	16.09	2.47803	3.10615	5.1084	5.56809	1.79855	2.3866	0.155818	2.89984	0.285059	0.568836	0.908978	1.4511
Ctsk	ILMN_2711163	320.447	361.327	289.815	291.766	235.299	50.7609	23.3288	11.3333	23.2343	49.5409	ENSMUSG00000028111	3.39328	3.94532	5.24841	2.05033	1.37603	1.11493	2.68268	0.437395	0.314578	2.86366	0.303639	0.760083	0.444922	0.390384	1.14681	0.45017
Ctsz	ILMN_2666007	200.799	230.027	226.486	186.387	165.16	7.46715	19.6719	19.8736	20.6329	29.3242	ENSMUSG00000016256	23.4196	23.5715	20.4496	17.1517	7.95958	10.8526	18.0212	2.34022	3.59005	1.2013	0.738785	3.77432	1.42864	3.66218	1.02458	0.611739
Cttnbp2nl	ILMN_1216335	303.31	314.799	243.986	203.504	182.103	16.5761	42.9174	3.08091	16.5819	28.9701	ENSMUSG00000062127	9.97721	10.2986	9.08798	6.22498	3.69052	4.61035	9.31219	1.19315	1.30516	1.05726	1.32896	0.361544	0.909021	1.54463	1.06016	0.164523
Cuedc1	ILMN_1229454	185.851	193.603	239.091	276.922	293.285	1.27634	11.1514	11.8326	16.5972	20.1992	ENSMUSG00000018378	21.7042	21.7938	26.0011	33.0181	13.2398	13.1463	14.5965	20.5374	0.553806	1.13201	0.0039598	1.31359	2.0286	1.51432	3.82515	1.74486
Cuedc2	ILMN_1236822	1086.87	935.28	987.275	807.496	840.137	124.022	128.252	35.5528	87.0767	70.2362	ENSMUSG00000036748	21.5434	18.981	16.6841	16.8429	14.188	16.3543	12.151	19.6594	3.2896	0.598849	1.11284	1.01887	0.734765	2.66884	2.22999	1.49419
Cul1	ILMN_1226323	526.844	556.896	551.266	408.456	606.982	8.55547	92.9571	30.6496	20.6927	175.538	ENSMUSG00000029686	36.8661	36.124	32.4764	25.3867	25.533	26.142	20.5644	28.9306	3.16982	1.24755	1.37589	1.86188	4.72744	2.60905	4.73516	9.25461
Cul2	ILMN_1247069	217.705	197.603	203.237	215.312	203.316	5.59819	15.2288	14.1012	16.9518	22.1796	ENSMUSG00000024231	20.7889	21.6765	21.2202	20.8838	16.3113	17.5445	11.2284	16.4109	1.91612	0.552463	0.331562	0.848811	2.60136	1.07	2.43619	3.90839
Cul3	ILMN_1224546	2517.81	2512.9	2779.09	2816	3402.89	195.751	155.073	111.028	210.14	371.668	ENSMUSG00000004364	46.4935	54.3085	52.5956	58.1795	35.1885	35.3919	27.6391	61.6071	12.8646	2.21289	0.225638	1.14778	7.80323	3.94273	5.76714	10.5029
Cul4a	ILMN_2956895	942.527	834.148	861.394	1163.76	1056.91	122.323	40.5786	62.4698	122.385	170.869	ENSMUSG00000031446	35.1836	30.7933	29.2854	29.4556	25.7038	24.6194	17.4752	41.0138	5.82232	0.925532	3.14818	1.85418	4.9486	2.03746	4.50096	15.8393
Cul4b	ILMN_2656909	221.24	214.795	192.804	209.618	190.099	14.4678	5.91769	10.1544	7.80406	28.6268	ENSMUSG00000031095	10.4638	11.7583	10.2266	6.27101	6.58706	7.48258	6.13444	3.49903	1.93009	0.496177	0.332708	0.367031	0.58401	0.257042	0.849254	0.524539
Cul5	ILMN_2513849	471.285	414.243	525.801	585.434	627.86	57.8108	16.4099	17.3789	34.4032	17.6177	ENSMUSG00000032030	13.7658	15.7552	15.6928	15.2883	9.79482	9.28937	6.87201	13.6894	2.92021	0.149624	0.525592	0.905167	1.50864	0.948587	2.36566	0.846831
Cuta	ILMN_3116330	1826.7	1457.7	1485.69	1613.37	1398.69	372.191	107.756	90.1594	56.7023	126.974	ENSMUSG00000024194	35.773	36.0904	35.2412	27.7026	27.4974	30.6103	23.3636	23.2939	0.100409	1.75426	0.888833	0.604506	4.24174	4.46288	4.12943	2.52706
Cutc	ILMN_2834370	409.085	486.385	587.568	675.878	1092.43	93.7077	31.9107	44.5736	57.9295	221.121	ENSMUSG00000025193	3.86944	3.08352	4.2362	6.26872	2.81436	3.21843	2.39007	7.68067	0.476314	0.568104	0.405299	0.273268	0.519515	1.02919	0.893783	1.30227
Cux1	ILMN_2652187	558.926	372.923	519.275	639.509	597.5	260.891	17.9697	6.61826	65.1253	89.1656	ENSMUSG00000029705	26.0296	26.4926	23.577	24.3972	15.0287	16.9503	13.935	17.1633	3.45938	1.2216	1.07445	0.138946	1.96954	0.382292	2.47851	4.81158
Cux2	ILMN_1234471	159.833	160.053	210.551	230.368	218.737	13.5877	5.30916	16.9803	14.8655	26.3126	ENSMUSG00000072641	0.224697	0.114257	2.8e-113	0.098514	0.296031	0.377627	0.512698	0.106841	0.156778	0.161584	3.95e-113	0.13932	0.320364	0.345623	0.351399	0.151096
Cux2	ILMN_1234471	159.833	160.053	210.551	230.368	218.737	13.5877	5.30916	16.9803	14.8655	26.3126	ENSMUSG00000042589	4.5902	3.75753	4.52506	4.57484	2.1753	2.08308	1.09138	5.89813	0.601083	0.972993	0.0235537	0.95825	0.660844	0.194513	0.282845	4.78859
Cwc22	ILMN_2895293	201.527	219.851	233.751	233.383	222.262	6.85185	3.90876	7.54388	14.711	8.11707	ENSMUSG00000027014	94.7111	47.6189	125.838	47.0542	17.7669	20.1807	25.0454	16.6866	63.088	30.9023	13.703	2.51546	4.31447	9.93519	8.90023	2.78289
Cwf19l1	ILMN_1243695	187.345	197.83	179.806	183.279	178.94	15.2786	9.81155	11.1453	6.62259	4.17358	ENSMUSG00000025200	2.47334	2.37234	1.93499	1.5634	1.33398	1.6682	1.52182	0.761849	0.00953887	0.0892157	0.135666	0.0767352	0.1319	0.148131	0.375995	0.246568
Cwf19l2	ILMN_2860135	229.085	275.664	304.303	297.523	372.901	19.1976	11.973	10.8002	22.1746	45.8185	ENSMUSG00000025898	5.77268	7.24508	7.62031	6.26956	3.78879	4.30693	3.38959	4.95129	2.37432	0.348717	0.375332	0.650934	0.658025	0.392072	0.295783	0.0166241
Cxadr	ILMN_3018017	749.638	1005.68	1014.57	833.182	936.423	86.5372	56.5781	66.4709	56.9585	56.5811	ENSMUSG00000022865	27.2021	29.8509	28.6561	23.9039	18.1161	19.671	10.3169	11.5519	2.26882	2.29612	1.37949	0.0538815	2.03551	4.3402	3.61297	5.89214
Cxcl12	ILMN_2658908	2026.72	2239.29	2432.24	3056.59	2737.24	219.832	176.187	146.062	59.8782	460.912	ENSMUSG00000061353	36.1158	23.9391	38.4911	46.4699	15.7686	11.2863	16.7589	7.90693	5.06981	1.69875	4.1708	6.68018	2.02084	3.45348	4.04057	2.94837
Cxcl16	ILMN_2687586	152.34	187.538	214.035	266.474	210.564	11.2071	12.9289	21.5491	2.97155	34.3966	ENSMUSG00000018920	2.89007	2.11155	3.28518	4.11338	0.427343	0.736658	2.43198	0.528659	0.288443	0.209594	0.407286	0.36556	0.247299	0.134372	0.117178	0.202315
Cxx1a	ILMN_2952779	684.956	288.725	276.778	321.564	276.229	447.602	24.362	9.41355	25.2778	37.2955	ENSMUSG00000067925	112.862	101.165	92.3904	69.8966	81.8992	75.6026	81.4733	38.6938	16.3596	1.50119	3.49707	2.83903	13.1574	4.17487	15.4658	14.4795
Cxx1c	ILMN_2595200	13755.7	14648.1	12257.7	8551.89	9372.57	1422.6	1241.55	995.087	761.248	920.665	ENSMUSG00000051851	16.3467	12.1439	9.09905	6.41985	11.5263	11.0804	10.6119	3.16074	2.51108	1.66913	0.0898945	0.207281	0.651926	0.497512	1.30929	0.829903
Cxxc1	ILMN_2620959	1377.88	1225.19	1195.15	903.937	893.47	164.383	74.5085	43.3131	25.0412	64.2585	ENSMUSG00000024560	19.2796	15.8742	13.5858	11.4777	9.1205	8.5531	10.6023	6.50084	2.716	0.631871	0.755826	0.256326	1.81636	0.907957	0.633903	2.92502
Cyb5	ILMN_2775098	1621.36	1616.98	1293.42	2420.43	1895.53	57.7788	33.3067	56.7642	202.771	155.39	ENSMUSG00000024646	21.6968	23.9984	19.9893	29.9327	11.0538	13.4656	23.8076	25.5309	0.276549	4.43915	1.01908	1.63957	1.39105	3.49241	2.19398	13.7901
Cyb561	ILMN_1232601	162.437	171.984	229.662	255.9	314.396	9.5426	9.42622	21.0735	21.5644	44.6958	ENSMUSG00000019590	1.70491	3.10277	3.9812	9.72143	0.467247	0.846746	2.9673	2.47066	0.334094	0.236393	0.0545674	0.98396	0.084702	0.392732	0.556892	0.602702
Cyb5b	ILMN_2720180	1275.06	929.482	933.474	909.224	937.623	90.6626	49.2126	53.6278	30.7963	36.8397	ENSMUSG00000031924	23.5886	23.5733	18.375	15.9804	14.4398	13.9794	12.9951	9.33479	0.0222032	0.0603162	0.535138	1.28432	3.17244	1.08741	1.08988	0.276083
Cyb5r1	ILMN_1243370	270.68	317.871	283.185	293.551	290.611	39.3525	51.3728	9.76794	25.378	28.1177	ENSMUSG00000026456	15.958	16.9584	15.4481	11.1951	11.5063	12.1943	12.9591	6.80823	0.360412	0.162635	1.05847	0.113137	1.7398	0.440668	1.14845	1.20929
Cyb5r3	ILMN_2712873	1490.42	1238.59	1149.27	951.085	885.677	409.112	84.2175	35.4296	51.8411	107.551	ENSMUSG00000018042	40.2648	36.3884	36.136	23.0201	29.5054	31.2028	39.8085	13.2359	9.0958	1.71643	1.63667	0.914996	3.07715	2.02797	1.51784	2.08017
Cyb5r4	ILMN_2543974	588.554	611.138	553.892	744.588	626.998	57.6319	56.0508	59.2411	11.3583	99.6188	ENSMUSG00000032872	4.40325	4.53789	3.96139	4.57219	3.03402	3.36649	2.30733	3.22985	0.992622	0.202904	0.129613	0.898924	0.229215	0.427936	0.406136	1.5232
Cyc1	ILMN_1251771	8954.62	9406.29	10319.6	10201.4	10302.2	480.254	193.215	423.583	740.945	518.752	ENSMUSG00000022551	503.666	606.339	545.629	687.606	452.271	451.899	245.459	564.187	92.9838	52.9906	15.8201	1.81373	52.65	55.6485	63.0344	243.764
Cycs	ILMN_1250564	9986.17	11170.7	11856.6	14050	11695.2	763.321	949.198	395.1	892.587	950.087	ENSMUSG00000063694	12.824	16.1968	14.2937	15.7882	8.31576	8.64212	4.42909	17.0488	1.50522	1.52848	0.215031	0.55126	0.526021	2.07267	0.970106	13.1671
Cyfip1	ILMN_2861469	143.916	156.084	142.324	166.164	151.793	6.50036	10.6066	10.9533	8.92229	14.6327	ENSMUSG00000030447	12.7018	12.9925	11.358	9.01836	3.94949	5.62996	8.98576	3.88797	0.188515	1.23814	0.466408	0.0167867	1.3452	1.43904	0.161121	0.745093
Cyhr1	ILMN_1228937	590.439	574.419	596.132	560.948	547.099	110.585	30.8335	33.6195	56.4348	24.2409	ENSMUSG00000053929	43.6328	41.0399	40.1551	43.2456	33.7801	33.1156	25.216	37.4094	5.23945	4.06629	0.900925	1.06971	3.79545	6.17366	6.84283	8.14877
Cyld	ILMN_1249598	340.41	384.172	389.793	455.605	508.679	36.4887	17.0108	8.03498	23.1105	27.3344	ENSMUSG00000036712	7.47502	7.93494	8.94657	8.96879	3.84294	4.88782	4.22279	7.53155	0.565883	1.08885	0.154347	0.585223	0.368474	0.138542	0.609248	0.782244
Cyp27a1	ILMN_2960108	182.753	192.765	244.611	358.501	380.719	14.5704	5.29529	22.0735	29.0695	6.21839	ENSMUSG00000026170	3.37181	2.26003	3.56255	7.48796	1.79513	1.51635	1.11129	3.1406	0.0604364	0.449699	0.115824	0.494487	0.538757	0.286319	0.153333	0.985983
Cyp2d22	ILMN_1214498	308.364	393.476	467.445	574.379	491.204	8.64043	39.2263	16.5191	66.8857	24.1905	ENSMUSG00000061740	6.14654	7.04099	7.14577	10.038	3.73487	4.31408	8.26482	5.82272	0.201653	0.142348	0.459916	0.574779	0.46994	0.14852	1.31868	0.479136
Cyp4f14	ILMN_3006911	154.684	160.741	143.434	142.204	141.91	21.0363	6.43041	10.4632	7.94275	1.7017	ENSMUSG00000024292	0.267224	0.333169	0.22528	0.117851	0.207677	0.180954	0.250381	0.276749	0.138101	0.112334	0.0202579	0.0614679	0.0438921	0.096028	0.0242534	0.0120484
Cyp51	ILMN_2688075	260.369	154.632	145.969	143.71	163.181	26.341	11.9649	5.52558	13.5826	10.2863	ENSMUSG00000001467	12.1556	10.1246	3.95421	3.32247	7.26709	6.76046	4.1095	4.43982	1.14877	0.451474	0.992495	1.29375	3.03639	1.31706	0.918093	9.19e-05
Cyr61	ILMN_2794645	239.409	318.416	544.65	272.304	251.587	1.69873	41.466	60.7027	35.2917	30.6027	ENSMUSG00000028195	13.8041	15.2144	29.0765	18.3743	52.4785	56.2188	72.6369	138.815	2.83062	1.54651	3.28529	6.03961	12.5184	10.4634	1.08024	14.9086
Cyth1	ILMN_2868827	171.338	181.746	198.751	233.091	203.154	16.3845	9.61648	13.5468	4.07173	20.9493	ENSMUSG00000017132	20.7842	20.5653	19.5243	22.415	13.6546	12.9253	12.4934	19.4007	3.4202	1.28368	0.0947523	1.21007	2.49055	0.951548	2.22626	0.700177
Cyth3	ILMN_2791746	1468.98	1451.32	1582.13	1144.37	766.437	50.9141	145.712	163.9	51.3844	250.737	ENSMUSG00000018001	24.7109	24.9085	22.89	10.6447	10.5184	12.1701	12.1459	4.23763	4.85528	2.74598	0.820385	0.252579	1.31618	0.666196	0.847421	0.141414
Cyth4	ILMN_2416628	169.751	301.012	370.746	499.337	352.891	20.0918	34.8654	12.9351	20.1602	67.0187	ENSMUSG00000018008	1.38142	1.456	2.25546	3.35701	0.0334305	0.112583	0.2496	0.0132899	0.432177	0.213688	0.126148	0.600136	0.0313587	0.113951	0.075939	0.0187948
D030056L22Rik	ILMN_2760671	707.705	674.726	742.372	697.914	808.754	42.409	92.968	26.2697	29.8188	102.546	ENSMUSG00000047044	6.88978	6.95271	4.89006	4.32533	5.69106	6.20524	3.88021	2.47299	0.842157	0.0372221	0.972003	0.148577	0.813222	0.49949	1.09291	2.11585
D10Jhu81e	ILMN_2991545	2300.66	2542.28	3294.55	4820.52	5984.75	302.186	96.8048	176.486	333.33	904.002	ENSMUSG00000053329	74.5572	88.1242	99.9257	185.386	65.9593	67.9177	47.8856	200.722	13.7131	6.8356	10.8871	7.9896	5.37624	9.64864	12.5695	50.684
D11Wsu47e	ILMN_1230030	410.941	368.988	292.534	280.833	274.18	36.3241	20.5624	16.581	3.38119	20.6292	ENSMUSG00000041623	6.2679	5.4189	4.27604	2.67816	2.61916	2.95577	2.30462	1.69383	0.613769	0.0317986	0.613168	0.660579	0.81014	0.16454	0.605636	0.374774
D15Ertd621e	ILMN_2698239	241.755	301.949	268.017	209.245	201.873	48.7421	30.1433	32.0883	16.0716	19.617	ENSMUSG00000037119	8.65066	8.46633	8.27087	4.37382	3.31486	3.92492	7.31323	1.42734	0.707361	0.284214	0.12088	0.00223446	0.886639	1.3512	0.418482	0.616654
D16Ertd472e	ILMN_1260073	225.178	274.159	299.406	209.33	233.461	25.9656	6.83218	24.7377	12.1068	30.7245	ENSMUSG00000022864	2.00788	2.4712	1.80845	1.08586	1.01294	1.18253	2.4537	0.324531	0.503382	0.466514	0.464845	0.0918885	0.406514	0.401898	0.409592	0.160403
D17Wsu104e	ILMN_2603781	308.235	311.149	302.868	360.603	263.991	26.5573	7.14285	21.8414	16.8699	71.1088	ENSMUSG00000019579	16.9709	16.6443	13.9641	12.035	10.7178	12.7386	10.4566	6.77497	3.92826	1.77866	0.902693	2.31295	1.11288	1.76692	1.26569	0.0022486
D17Wsu92e	ILMN_1257938	1542.19	1819.52	1885.38	1935.61	2518.43	269.757	156.182	73.3849	129.331	382.938	ENSMUSG00000056692	40.501	39.7279	40.5279	55.7637	24.8489	23.9627	20.0429	37.8531	5.20176	2.65002	1.50699	0.174938	3.5092	1.98083	3.3888	13.6984
D19Bwg1357e	ILMN_1220305	854.468	810.084	703.762	707.64	719.151	237.217	11.9597	52.3251	56.2233	39.7339	ENSMUSG00000041360	9.48356	8.42816	7.24866	4.74555	4.53034	5.12724	4.17449	3.82446	0.475091	1.10291	0.592421	0.300747	0.635805	0.312374	0.881463	0.0642901
D230025D16Rik	ILMN_2619697	262.579	253.814	279.098	308.334	287.014	39.8813	19.5174	10.0309	28.6397	29.1762	ENSMUSG00000031889	7.59175	5.80009	5.585	7.33021	4.80724	4.99752	4.87597	4.19006	0.966495	0.561238	0.363531	0.0644104	0.44886	0.349633	0.580271	1.19109
D3Ertd751e	ILMN_2869100	265.349	250.14	245.377	340.039	405.225	35.4499	17.5602	17.2252	43.0923	20.177	ENSMUSG00000025766	3.52327	3.93554	3.98491	5.71819	3.26256	3.34136	2.37516	6.88422	1.78477	0.199977	1.40955	1.24145	0.258189	0.39791	0.690741	1.0823
D430042O09Rik	ILMN_1244804	422.74	418.383	328.381	315.002	294.296	51.4489	18.0122	21.7541	26.9808	9.17027	ENSMUSG00000032743	6.11985	5.09536	4.85795	3.26513	3.99133	4.08788	3.77432	1.96281	1.50742	0.0814446	0.753344	0.449564	0.547617	0.215999	0.690676	0.317236
D6Wsu163e	ILMN_2958894	233.503	231.733	251.028	261.153	267.518	3.83199	16.8961	6.51551	7.93158	2.6758	ENSMUSG00000030347	4.29911	4.03555	3.23403	3.21943	2.20876	3.12423	1.97425	2.22187	0.226331	0.424512	0.339143	0.182426	0.421687	0.21836	0.0194296	0.0528562
D8Ertd738e	ILMN_1234172	2753.5	2527.49	3079.55	3045.73	2770.68	260.142	235.466	184.001	111.921	229.15	ENSMUSG00000019362	77.2202	79.9039	68.2057	67.589	50.6963	59.6968	44.7262	76.7484	16.2697	0.0136472	4.1336	4.50766	4.03348	8.28772	6.13941	20.3242
D930015E06Rik	ILMN_2588337	212.57	248.572	176.188	189.855	176.165	16.8258	6.98464	28.6218	15.8997	13.6278	ENSMUSG00000033767	10.1556	9.58169	7.37191	6.05333	5.30358	5.18773	4.54577	3.5877	0.0640639	0.332602	0.515495	0.234965	0.974506	0.500084	1.07818	1.01896
Daam1	ILMN_1246330	894.328	969.871	978.355	939.359	1169.54	66.953	66.2637	67.8797	113.063	259.115	ENSMUSG00000034574	31.9458	31.3451	26.9841	23.4191	18.8568	20.2001	11.6094	18.5471	1.28884	3.69272	0.72238	0.0843578	3.18774	0.714493	2.82531	2.04078
Dab2	ILMN_1243329	566.107	842.534	869.101	688.373	718.567	96.9104	39.6006	42.073	160.046	62.3981	ENSMUSG00000022150	14.6693	15.3551	16.8429	12.2065	2.97046	4.04779	8.85651	0.539506	2.10697	2.69782	1.07523	0.245861	1.07685	1.54936	1.08099	0.2031
Dab2	ILMN_1243329	566.107	842.534	869.101	688.373	718.567	96.9104	39.6006	42.073	160.046	62.3981	ENSMUSG00000079102	0	0	0	0	0	0	0	0	0	0	0	0	0	0	0	0
Dab2ip	ILMN_2615559	486.833	663.796	588.276	549.708	537.644	141.236	47.0363	21.9609	38.2794	32.9899	ENSMUSG00000026883	13.4825	12.093	11.6486	13.6161	5.15922	6.55178	11.4406	4.4398	1.09481	1.17231	0.0751655	0.317279	0.828271	1.5462	0.59256	0.852919
Dad1	ILMN_2664628	2170.23	1350.84	1375.86	1750.67	1190.72	213.484	97.8837	51.1365	85.1017	327.284	ENSMUSG00000022174	53.49	54.2061	45.5136	43.5493	36.6123	45.024	32.5367	36.1113	6.55014	1.70681	5.18811	2.29619	4.82743	9.39721	5.31857	10.3618
Daglb	ILMN_2976448	393.775	412.85	375.906	455.159	444.817	18.4748	5.7673	22.6835	14.2335	44.6382	ENSMUSG00000039206	4.32364	4.0609	3.94045	3.97946	2.15853	2.25073	1.86827	1.7237	0.366394	0.108216	0.323855	0.0675641	0.522635	0.0935377	0.441574	0.094427
Dalrd3	ILMN_2644238	189.08	161.3	160.547	179.242	195.662	21.304	8.82937	6.15717	26.6921	12.679	ENSMUSG00000019039	9.1892	7.07794	6.8675	7.62056	5.64346	5.9171	4.79614	5.95909	1.50401	0.517044	0.679699	0.102474	0.526527	1.28339	0.666523	2.25214
Dap	ILMN_1234812	302.402	256.856	208.307	263.898	212.7	23.8399	15.4645	10.8746	34.312	54.2771	ENSMUSG00000039168	15.6154	15.6578	13.8477	9.36871	7.89064	7.94837	8.99358	2.85092	4.26859	0.607617	0.0109602	0.331866	1.10078	0.508749	0.906185	0.9505
Dap3	ILMN_2620078	3022.7	2661.65	2531.95	3569.69	3723.55	341.22	206.488	113.617	28.5398	175.689	ENSMUSG00000068921	15.1028	13.4946	12.7454	17.6131	10.1697	10.4382	6.59008	16.635	1.29415	0.553028	1.52424	0.842376	0.424994	1.00485	1.95032	2.66014
Dapk3	ILMN_2705227	175.312	136.614	138.095	152.095	163.013	14.4328	7.05256	3.11245	1.55901	26.8249	ENSMUSG00000034974	15.4663	13.6243	11.575	10.6474	9.9098	9.96347	8.18901	7.12688	2.26387	1.42482	1.24401	0.590434	1.52125	0.977537	0.472246	2.20265
Dars	ILMN_3102333	1106.51	1054.31	1382.56	1338.71	1848	80.225	142.363	100.856	31.9548	292.955	ENSMUSG00000026356	26.2049	25.3899	24.4094	30.0546	18.8728	21.0745	15.5715	27.1261	0.752857	2.09438	0.375686	1.17853	2.02549	1.25232	1.79928	12.7766
Dars2	ILMN_2688721	176.734	152.916	144.48	206.414	204.664	6.85481	8.47736	4.01659	16.3812	33.7706	ENSMUSG00000026709	6.39761	5.72965	6.31801	8.96862	5.3168	4.42409	3.0178	8.88812	0.293718	0.295076	1.22885	1.51671	0.305007	0.433598	0.217932	0.512044
Daxx	ILMN_2626939	242.084	233.124	229.75	232.947	242.148	9.68909	8.60954	7.35129	15.6453	13.8023	ENSMUSG00000002307	6.11121	4.9888	4.91131	4.1554	3.06738	3.27026	3.54142	2.57394	1.03769	0.348179	0.74126	0.145091	0.386415	0.280605	0.220432	0.217046
Dazap1	ILMN_1227087	2048.33	1359.28	1400.88	1027.55	1109.8	145.127	10.8951	90.8827	36.5279	43.2136	ENSMUSG00000069565	47.1381	43.3451	31.7117	22.6724	24.0525	25.8881	25.7502	14.0922	3.76746	2.68411	0.0158392	0.98507	5.57908	2.28598	0.592035	2.00684
Dazap2	ILMN_2739287	3481.73	4412.16	4712.84	3388.92	4981.84	395.308	210.107	383.724	60.0439	955.025	ENSMUSG00000000346	79.4791	64.6946	73.4934	70.1548	66.7988	73.9754	70.8684	60.3712	12.7007	5.21003	1.36217	5.95844	2.45347	21.0292	13.0307	6.37931
Dbi	ILMN_1215469	13533.4	11834.2	11756.7	8450.42	8720.48	1859.55	482.827	1060.75	142.781	392.745	ENSMUSG00000026385	166.34	193.046	126.705	102.191	188.379	197.28	90.1754	138.498	9.42998	7.94647	16.074	7.84139	7.37421	39.2219	8.8242	22.6324
Dbndd2	ILMN_1249905	1544.98	1705.87	1474.43	1297.59	1240.99	330.157	95.8243	113.871	74.9836	149.101	ENSMUSG00000090996	1.53038	2.0461	1.16665	2.37773	0.498293	0.874966	2.02681	3.93e-39	1.63946	0.057509	0.238545	1.59443	0.863069	1.24978	0.733032	5.55e-39
Dbndd2	ILMN_1249905	1544.98	1705.87	1474.43	1297.59	1240.99	330.157	95.8243	113.871	74.9836	149.101	ENSMUSG00000017734	5.81381	4.09636	5.46105	5.38335	6.2857	6.23193	4.32517	4.48785	0.802389	0.274591	0.532211	0.3799	1.22159	0.789806	1.89317	2.11461
Dbnl	ILMN_2710604	181.158	162.763	191.028	160.197	168.891	6.12687	15.8451	4.10067	0.760376	6.96628	ENSMUSG00000020476	18.2267	15.7136	13.7678	10.494	10.4622	10.4134	10.3016	5.44832	2.63072	2.62902	0.615466	1.06331	1.48222	0.18733	0.128198	2.13287
Dbp	ILMN_2616226	931.674	1015.95	1012.31	1687.3	4041.01	105.312	88.3757	79.8725	619.223	1137.77	ENSMUSG00000059824	17.0008	18.4736	20.9763	60.2187	8.93714	11.4384	8.80637	44.7042	2.6211	7.00198	1.31656	12.9829	1.6537	3.71794	2.40069	0.750947
Dbr1	ILMN_1254380	307.016	282.718	285.423	294.8	289.068	24.9549	5.17365	8.94748	20.9872	14.7836	ENSMUSG00000032469	4.18489	4.63035	3.49021	2.54145	2.39154	2.41758	2.47636	1.99003	0.515771	0.572863	0.798621	0.0400647	0.564876	0.429219	0.245686	0.0682994
Dbt	ILMN_2820948	420.202	355.617	429.043	830.747	1148.3	29.7283	20.0683	23.3794	67.71	212.176	ENSMUSG00000000340	16.9107	15.9872	14.8751	25.8232	12.5227	11.6898	6.01815	23.8573	3.0296	1.11992	1.41061	0.311268	1.48793	2.03251	0.400851	0.671186
Dcaf11	ILMN_1212975	172.984	198.374	203.611	217.076	313.044	10.2775	21.616	16.454	25.1152	60.5325	ENSMUSG00000022214	31.2954	28.7974	33.1166	60.5153	24.3876	23.0175	17.9257	44.0722	3.257	3.39772	1.17648	2.53109	3.55121	3.97387	5.38574	2.86378
Dcaf13	ILMN_1236303	567.536	465.225	388.384	391.677	334.303	69.2619	87.8978	26.6832	21.9144	50.045	ENSMUSG00000022300	13.0559	13.4288	11.7691	8.03233	8.47371	9.94716	7.25602	9.13141	0.610162	0.898874	1.58873	0.014531	0.373354	0.567476	1.28137	0.158569
Dcaf15	ILMN_2896042	231.492	215.346	186.634	161.035	164.007	25.1597	16.4302	17.1001	10.8713	19.8074	ENSMUSG00000037103	6.62059	6.88387	5.41126	2.73317	4.26576	4.49002	4.4635	1.74803	0.838579	0.221763	0.35337	0.384023	1.15083	1.02751	0.366293	0.982695
Dcaf4	ILMN_2460745	303.868	307.79	298.061	319.891	288.326	41.2492	26.5837	40.1409	18.2183	23.0792	ENSMUSG00000021222	7.12646	5.78174	5.8587	4.59858	5.74643	5.46433	3.88315	4.53672	0.421634	0.456218	0.721567	0.0653013	0.306599	1.85044	1.37965	1.30214
Dcaf5	ILMN_1246452	735.785	770.479	833.662	1000.6	922.867	18.9902	36.4371	66.1677	22.2884	56.1693	ENSMUSG00000049106	11.6619	10.4748	11.6303	10.0979	6.05962	6.433	5.41151	7.74741	1.8901	0.302288	0.602667	0.626334	1.12019	0.442193	1.22162	3.22383
Dcaf6	ILMN_2608666	217.206	251.276	291.674	381.569	356.171	16.058	11.4695	12.0893	10.0161	22.1421	ENSMUSG00000026571	21.9448	19.4913	22.9435	29.155	12.2393	13.4306	12.292	23.0076	1.86839	0.396545	3.08341	2.92212	1.56634	3.00878	3.68303	8.62147
Dcaf7	ILMN_2994895	1279.14	1266.38	1296.58	1055.83	1055.2	90.0823	33.5449	151.66	82.0726	56.1899	ENSMUSG00000049354	24.588	24.123	21.1748	15.9914	12.263	12.3154	11.1113	9.47848	3.64217	0.235537	0.842306	0.513572	2.07909	1.12194	1.64354	1.37662
Dclre1b	ILMN_2638404	173.183	160.089	148.051	147.307	155.754	8.05942	8.06365	4.18813	7.27022	3.47536	ENSMUSG00000027845	2.93777	2.94573	2.17613	1.66562	1.73825	1.80149	1.47741	0.622629	0.0722027	0.0153796	0.169706	0.184131	0.182489	0.24762	0.283575	0.00817062
Dcn	ILMN_2747959	8652.22	15842.1	15915.4	17990.6	14009.8	679.245	2568.92	1105.91	1149.02	1636.41	ENSMUSG00000019929	116.055	191.312	249.826	223.224	67.014	57.6177	111.165	9.1929	7.12976	9.7305	13.9152	0.871156	22.0577	26.1265	34.8932	3.63779
Dcp1a	ILMN_2783429	217.113	208.628	198.4	222.238	201.294	2.63934	4.26338	12.1456	13.0411	4.31658	ENSMUSG00000021962	6.54779	5.04142	4.42481	2.71397	3.34164	3.1289	3.24951	0.809248	1.14034	0.0906087	0.0587323	0.0892652	0.735559	0.193505	0.435281	0.0215668
Dcps	ILMN_2720770	763.027	591.81	613.975	591.494	611.645	103.374	54.5101	5.19343	116.311	75.1373	ENSMUSG00000032040	13.4027	12.7942	9.45013	9.32104	11.0769	12.715	9.13413	5.95939	2.95436	0.455447	0.28145	1.96669	1.34178	1.01211	1.17507	0.63914
Dctn1	ILMN_2691157	423.624	272.569	360.59	453.99	434.897	24.8708	26.7528	7.4261	24.0742	28.7033	ENSMUSG00000031865	44.0757	38.9389	38.2499	37.0045	20.0013	20.3875	21.6675	27.7787	1.3522	1.27852	2.55449	1.34803	3.77269	1.6198	3.15562	5.20325
Dctn2	ILMN_2679063	2198.74	2691.6	2312.35	2077.25	2572.2	375.261	154.534	80.7728	73.4806	377.19	ENSMUSG00000025410	51.3956	50.0658	48.3612	43.5312	37.0651	41.668	37.3624	43.0837	7.99398	0.66164	1.75179	0.0475176	4.6532	7.69004	7.72974	0.620415
Dctn3	ILMN_2805029	1263.57	985.686	939.482	784.965	856.032	83.3995	63.5252	54.5536	54.6996	75.6005	ENSMUSG00000028447	31.4039	26.163	27.2019	26.0236	23.0509	26.1319	21.9469	24.1361	4.7799	1.69868	9.33572	1.14021	2.01494	3.13843	3.69242	6.13465
Dctn4	ILMN_2712305	1241.5	1158.28	1009.87	1091.96	1153.22	138.328	44.7334	37.6529	75.3664	61.3054	ENSMUSG00000024603	23.2309	20.6789	18.4772	17.4481	13.0083	15.1087	11.0927	13.2287	2.76316	1.10853	0.435648	0.171615	2.24549	3.10842	2.16516	2.00698
Dctn5	ILMN_2732536	913.348	827.814	778.389	768.938	629.646	109.386	81.0707	23.1513	42.4092	77.8545	ENSMUSG00000030868	15.0127	15.434	12.5762	10.6435	9.81078	11.221	12.4965	5.27661	0.781919	1.407	0.13336	0.938416	0.482691	1.31315	0.259268	0.720429
Dctn6	ILMN_1233586	1235.33	913.637	1301.5	1382.33	820.083	96.1392	68.7386	46.7997	101.017	390.027	ENSMUSG00000031516	40.4267	40.5737	40.6559	36.6255	35.7883	36.2495	22.5449	38.8358	2.92587	5.36008	2.35516	5.40675	0.352618	5.75914	6.02713	3.59847
Dctpp1	ILMN_1228334	886.659	830.212	719.191	582.099	653.44	78.968	47.1615	50.4312	35.1535	14.8305	ENSMUSG00000042462	20.1426	19.6851	17.4237	14.5487	17.4179	20.6904	9.88765	16.1709	3.45846	2.95217	1.44603	0.350442	0.979377	4.55431	1.16632	9.47377
Dcun1d1	ILMN_1222165	207.974	264.729	272.78	207.756	269.933	6.59145	7.19457	29.8871	8.41374	43.4086	ENSMUSG00000027708	8.88149	12.2237	12.3627	8.82845	6.79971	7.487	4.64208	6.20102	3.41632	0.10847	1.03535	0.65476	0.913363	1.02262	0.649511	1.43363
Dcun1d4	ILMN_2883795	221.741	265.437	229.285	219.953	221.955	28.1679	15.7326	12.6415	7.92224	10.6797	ENSMUSG00000051674	10.7729	10.0214	9.64253	7.49763	5.40027	5.34753	4.4293	5.73564	0.380848	0.504563	1.17899	0.378274	0.383151	0.561358	1.0309	0.879853
Dcun1d5	ILMN_1238285	886.46	960.588	830.244	889.036	968.553	87.2655	44.6936	74.7231	45.2861	60.8736	ENSMUSG00000032002	35.6317	33.6469	31.2414	32.4681	22.1641	26.8376	21.1857	29.6564	2.16721	3.94205	1.42885	2.03576	2.21108	1.85314	2.0118	17.9116
Dda1	ILMN_1242559	673.436	673.333	525.907	496.287	538.511	179.062	20.0628	27.4833	32.4959	24.1213	ENSMUSG00000074247	19.1322	18.3285	17.1633	13.8862	12.1037	13.4319	13.549	10.2076	1.23737	0.63972	1.03033	0.206617	1.7495	0.992112	1.34539	3.5039
Ddah1	ILMN_1256676	207.924	192.833	253.1	184.927	208.532	6.36769	13.4562	6.73973	14.5787	26.7409	ENSMUSG00000028194	5.8652	8.30675	8.66056	4.43483	4.21626	4.62789	3.71091	4.17246	0.0446043	0.775781	0.717784	0.769	0.375018	1.07727	0.402837	0.969726
Ddah2	ILMN_2770183	387.809	533.419	327.273	259.887	193.673	103.356	53.4934	46.7755	6.70595	35.0572	ENSMUSG00000007039	39.0352	44.0337	33.2306	13.9633	15.4604	23.1955	39.8156	4.87866	10.3296	1.8167	0.209728	1.31882	3.14801	5.45279	3.43391	0.894299
Ddb1	ILMN_2620930	427.4	430.324	372.253	486.827	369.621	67.1114	56.6568	45.8159	25.267	71.6502	ENSMUSG00000024740	116.422	101.797	81.4394	56.916	63.2956	68.8854	51.0247	54.2348	15.1095	3.71387	4.71711	2.66565	10.4398	8.68348	13.5608	3.92968
Ddb2	ILMN_2791769	198.241	184.907	197.094	150.265	183.427	13.8577	15.3371	13.9314	15.2463	25.6602	ENSMUSG00000002109	3.26477	3.80611	3.69075	1.50806	2.45423	2.32366	2.19795	0.65395	0.367278	0.348787	0.278607	0.506402	0.790549	0.481902	0.439047	0.073665
Ddhd2	ILMN_2672113	309.206	307.324	372.616	360.122	432.714	7.31024	26.1123	16.7792	29.0042	33.9811	ENSMUSG00000061313	6.41321	5.96722	5.33944	5.01237	3.39076	3.17644	3.32233	3.04783	0.254219	0.17556	0.152085	0.00819537	0.466563	0.510575	0.623524	0.746811
Ddi2	ILMN_2435451	851.965	962.174	1104.95	850.662	927.055	63.0298	7.86165	45.4022	70.4271	112.525	ENSMUSG00000078515	15.512	13.7036	12.2274	10.3376	7.19474	6.44698	6.22802	4.96767	0.905592	0.0461741	0.402344	1.04316	1.40148	0.345923	1.63692	0.247035
Ddit3	ILMN_2652909	202.531	199.457	266.67	277.502	369.608	13.9952	11.632	14.8258	10.7615	46.0742	ENSMUSG00000025408	9.31148	10.154	10.6642	14.8706	7.66284	8.17179	7.83054	20.8694	1.51959	0.993612	0.144674	3.15016	1.43851	1.14134	0.522332	1.8971
Ddit4	ILMN_2993109	300.365	339.667	337.937	485.552	488.142	32.5027	37.9789	50.5999	102.796	152.738	ENSMUSG00000020108	16.9434	17.5437	15.7925	36.3959	7.56518	6.69023	12.2879	6.46415	1.44285	2.16495	0.24777	10.5099	1.45103	1.98761	0.838082	2.30222
Ddo	ILMN_2693185	396.369	570.784	781.785	950.71	1033.54	12.9643	90.8022	39.6087	18.368	62.6357	ENSMUSG00000063428	18.6308	16.6294	15.7174	16.1878	16.321	14.0806	6.9082	15.5983	0.775413	0.25074	0.294369	1.38508	1.95516	1.82625	2.58103	3.98504
Ddr1	ILMN_2713898	713.995	376.319	394.757	329.959	348.332	53.7573	28.15	38.6542	20.1779	2.23335	ENSMUSG00000003534	41.6059	28.0196	18.5493	14.8796	30.234	27.4428	13.5329	10.2302	7.00905	6.42711	2.82878	3.23565	4.5585	5.73961	8.02393	1.93018
Ddr2	ILMN_2446405	271.052	417.33	302.879	482.518	332.553	11.6671	41.2342	15.6747	48.5357	84.4343	ENSMUSG00000026674	5.79785	9.27136	9.8836	6.78034	1.30871	1.42427	3.08457	0.407732	0.845855	0.777231	0.89222	0.306241	0.0166952	0.677775	1.34861	0.261916
Ddrgk1	ILMN_2615854	1584.94	1640.51	1465.72	1858.86	2416.16	241.855	69.2005	114.469	74.275	395.261	ENSMUSG00000068290	20.1595	18.5704	19.8907	25.7909	12.9683	14.7794	12.4261	27.5424	3.30728	2.31655	0.42688	3.63785	1.67388	3.72273	2.45341	6.19327
Ddt	ILMN_2596297	215.259	184.324	227.288	341.597	404.118	13.4537	24.3579	18.8464	15.5051	47.4022	ENSMUSG00000001666	15.2866	18.8075	13.0437	25.6972	11.8469	13.0067	8.27322	29.8031	2.12677	2.70518	0.31141	0.26764	0.771373	4.80613	3.42503	11.9985
Ddx1	ILMN_2844316	948.201	876.635	895.504	1146.14	1038.77	177.613	31.1298	19.833	41.8887	93.9888	ENSMUSG00000037149	37.8533	38.0894	33.614	32.5913	21.8139	25.5826	17.4641	32.6539	2.66919	1.15075	0.050841	0.710218	2.74099	1.5281	3.43707	1.68829
Ddx17	ILMN_1234672	3360.77	3655.85	3590.21	2003.02	2160.91	513.308	175.034	347.124	206.208	237.348	ENSMUSG00000055065	86.4372	76.3611	66.6651	34.9997	51.7789	44.7779	53.3544	7.5034	3.18976	4.07159	1.30461	1.29733	8.32656	10.8869	5.92102	0.190261
Ddx18	ILMN_1246999	510.846	439.078	528.533	531.174	608.002	45.777	40.7933	60.1309	42.483	61.7545	ENSMUSG00000001674	2.52824	2.41921	2.18214	1.56821	1.06585	1.19679	1.31385	1.21595	0.206518	0.115994	0.304643	0.446792	0.135427	0.154604	0.18728	0.151512
Ddx20	ILMN_2749303	364.689	349.512	380.38	365.102	388.015	51.0283	14.303	23.6896	50.3517	29.2111	ENSMUSG00000027905	6.50032	6.75059	5.02398	4.24667	3.51352	3.76479	3.05474	2.30843	0.681934	0.705587	0.144045	0.501728	0.826735	0.0879799	0.375104	0.581114
Ddx21	ILMN_2639272	490.109	520.579	709.377	545.232	725.556	67.7603	46.3091	82.1646	56.8571	137.197	ENSMUSG00000020075	16.7939	14.2323	12.403	12.103	7.49523	8.23521	7.17911	8.36684	0.188515	1.73178	1.4775	1.34803	1.85771	0.0880075	0.719947	0.242106
Ddx24	ILMN_2971567	436.363	454.991	496.466	606.487	682.925	81.5959	46.4984	21.8235	30.4554	39.3467	ENSMUSG00000041645	20.1135	16.9481	16.7755	26.5495	9.46362	10.0954	8.41971	17.9413	2.87411	1.48994	0.539664	0.669913	1.64546	0.723667	2.34848	0.191414
Ddx26b	ILMN_1224487	327.874	306.2	302.09	250.796	238.113	43.757	6.77074	10.2533	10.9429	15.8343	ENSMUSG00000035967	12.7551	13.1171	12.2843	3.6278	9.21389	8.51584	11.2821	0.909328	3.90023	0.221961	0.495753	0.941449	4.00665	2.96756	1.4941	0.213732
Ddx27	ILMN_2944784	237.355	225.895	232.911	214.868	225.533	7.38155	26.7004	22.074	15.0726	11.1209	ENSMUSG00000017999	8.64025	7.47565	7.13994	4.5888	4.74241	4.7538	4.82545	2.97207	0.639239	0.446884	0.459209	0.421301	0.639489	1.03464	0.715304	0.65715
Ddx28	ILMN_1259277	188.981	170.692	185.302	196.945	195.668	21.0368	3.24311	12.1908	0.599042	14.7885	ENSMUSG00000045538	5.34793	4.34006	3.97971	4.44383	2.49864	2.5142	1.6636	3.36186	0.413339	0.0642124	0.225447	0.687216	0.300635	0.582314	0.561411	1.12791
Ddx39b	ILMN_2670895	3256.1	2942.35	2948.78	1611.43	2053.83	438.314	228.427	57.7224	29.26	252.098	ENSMUSG00000019432	86.0927	75.4193	60.5053	34.3271	50.4555	54.5457	46.0298	14.5288	1.09891	3.7949	0.206122	0.421718	8.54008	9.20204	4.66462	4.42027
Ddx3x	ILMN_2710166	432.214	558.211	640.677	432.654	594.468	84.0092	23.3795	90.8352	20.8357	157.542	ENSMUSG00000000787	71.4719	77.1758	81.0525	44.6379	42.9476	46.5523	60.0826	50.1868	7.81636	0.0539522	0.678115	2.74987	10.2014	9.6413	9.33103	7.67706
Ddx41	ILMN_1224598	358.345	337.437	345.395	329.096	337.607	21.4902	15.1623	29.13	15.9257	23.9244	ENSMUSG00000021494	6.74554	6.0438	5.47077	5.32186	3.16891	3.72812	5.42967	2.38931	1.08117	0.344835	0.427701	0.872386	0.539128	0.598753	0.139842	1.07519
Ddx46	ILMN_2657734	216.354	202.071	161.163	176.78	171.108	8.29911	3.61236	4.38092	6.77606	9.46335	ENSMUSG00000021500	17.2391	17.4191	16.4625	11.4116	7.27465	7.80315	8.2995	7.11965	2.64027	0.600334	0.325411	0.0883176	1.0722	1.52544	1.21501	1.2681
Ddx47	ILMN_2674595	1504.43	1402.1	1496.84	1323.31	1253.26	114.35	100.581	98.282	6.28419	207.16	ENSMUSG00000030204	22.4457	19.5817	19.3183	16.5079	12.9843	13.0825	12.535	12.3142	1.24444	0.0661145	0.345351	0.444063	2.1548	0.248722	1.98553	0.183989
Ddx49	ILMN_2534045	198.481	166.812	169.453	209.97	188.288	13.5545	25.7982	20.4225	29.2772	27.6478	ENSMUSG00000057788	10.6628	9.0061	9.09005	7.95509	5.82114	6.75115	5.89702	6.77813	2.39066	0.00864084	0.533088	1.51198	0.694126	0.539244	0.994918	0.174281
Ddx5	ILMN_1253539	7226.63	6771.4	6034.72	4867.65	4541.08	1019.87	713.742	634.101	345.766	232.715	ENSMUSG00000020719	179.684	198.357	191.482	134.542	120.811	127.08	147.272	86.7344	11.4537	1.54149	8.90177	20.3258	21.6303	21.0073	13.0574	6.82478
Ddx50	ILMN_2656362	706.847	567.039	596.865	543.987	528.729	112.038	53.5979	49.5058	13.484	16.1357	ENSMUSG00000020076	20.4224	22.3942	19.2829	12.7731	13.8874	16.733	14.6032	11.8236	0.757948	0.524461	1.60853	0.287934	1.79096	1.15295	1.78772	2.78415
Ddx51	ILMN_1254905	191.037	193.604	192.708	242.905	223.26	23.4204	7.28981	11.5654	14.9619	20.4694	ENSMUSG00000029504	5.09063	4.20477	3.26815	3.77421	2.42932	2.41541	1.98414	2.55424	0.220016	0.33852	0.81994	0.0471923	0.645386	0.226631	0.423973	1.20079
Ddx52	ILMN_2725504	443.038	457.006	403.475	407.502	475.761	40.8271	74.5494	20.3313	26.6016	53.0146	ENSMUSG00000020677	6.82458	7.17234	5.83214	4.30009	4.28429	4.75923	4.92946	3.42317	0.243068	0.734818	0.22527	0.0298046	0.915176	0.571387	0.707716	1.34364
Ddx54	ILMN_2689678	802.269	678.274	775.161	593.301	703.569	24.7504	27.6409	42.4384	20.4153	122.451	ENSMUSG00000029599	17.5496	13.3141	13.0838	12.0168	7.5275	7.54128	7.86404	7.70275	3.1684	0.604435	0.129613	0.828871	0.957476	1.35763	0.880821	0.125016
Ddx6	ILMN_1248658	616.007	660.532	707.273	584.264	834.378	71.2691	9.69355	41.7568	7.35284	148.187	ENSMUSG00000032097	35.8451	34.1041	32.315	25.4336	19.035	20.6043	20.6222	20.0535	2.86993	0.360554	0.0253144	2.45698	3.17595	2.24209	2.30327	3.39333
Deb1	ILMN_2652971	5986.02	5760.52	6771.78	6677.6	7077.73	220.793	177.582	324.554	137.853	354.789	ENSMUSG00000032526	48.2861	57.8432	51.9239	62.2957	46.9722	53.5249	29.5947	76.2675	4.65722	3.79115	0.04278	2.9835	4.94881	10.6238	6.46549	1.51639
Decr1	ILMN_1235374	363.784	507.738	852.473	498.815	999.85	199.498	56.5663	62.8799	16.8472	323.816	ENSMUSG00000028223	69.9393	87.0759	101.458	121.079	97.1522	102.496	48.4046	114.189	1.98867	21.2063	3.31336	9.1535	1.69077	35.7712	10.8633	14.0311
Dedd	ILMN_2857679	371.831	385.55	369.298	287.265	434.898	53.6859	30.9385	19.0284	17.7597	95.7738	ENSMUSG00000013973	16.5688	14.7796	13.7117	12.4473	8.33585	8.67831	7.24696	6.77966	1.25101	1.06094	0.480903	0.795354	0.435788	0.958403	0.572332	0.754971
Dedd2	ILMN_1223015	233.119	216.648	201.6	255.338	259.118	34.2063	9.51965	15.0078	24.4547	20.2759	ENSMUSG00000054499	4.34248	4.03569	4.00694	6.87805	2.77475	3.20764	3.15336	5.18489	0.805359	0.278423	0.487402	1.03995	0.507199	0.822109	0.559143	2.1795
Degs1	ILMN_2709470	4338.76	4646.63	3500.13	2341.56	2595.92	294.025	269.561	164.151	240.645	385.482	ENSMUSG00000038633	64.025	69.0393	49.0725	32.4074	45.358	49.8188	33.3688	22.3343	0.531815	7.51251	0.150684	3.7792	7.53226	6.75754	5.83974	5.47173
Dek	ILMN_2617499	572.83	672.882	569.624	446.724	486.312	83.1512	146.938	36.411	18.468	27.3644	ENSMUSG00000021377	37.5898	53.1525	39.3177	17.4283	28.2114	34.9769	35.2555	17.6445	17.2916	1.2764	5.7265	1.45989	6.50512	9.2349	3.07966	2.04792
Dennd2c	ILMN_2620799	158.575	180.764	166.37	153.468	155.652	29.0356	9.73936	7.02513	8.48204	11.2375	ENSMUSG00000007379	1.34955	1.53841	1.59433	0.59201	0.415086	0.60124	2.14103	0.187891	0.149115	0.0260569	0.282546	0.0421669	0.230653	0.331921	0.275881	0.115324
Dennd3	ILMN_1224129	183.518	200.066	223.594	210.548	186.366	21.2331	28.4352	19.5597	15.0262	24.3939	ENSMUSG00000036661	2.37391	2.26749	2.39325	1.91767	0.422188	0.740294	3.173	0.664152	0.670231	0.186733	0.470523	0.531674	0.421657	0.50394	0.422284	0.754565
Dennd4a	ILMN_2683486	234.745	238.157	252.985	234.712	228.589	14.3738	8.64501	15.1496	8.50774	11.458	ENSMUSG00000053641	2.623	2.95505	2.63028	1.54953	1.5175	1.77891	2.60358	0.816142	0.321804	0.0841316	0.171509	0.411345	0.333243	0.528828	0.306839	0.245589
Dennd4b	ILMN_2655025	154.565	143.54	149.468	205.816	191.019	6.549	3.07671	0.896308	4.67243	9.74914	ENSMUSG00000042404	10.2142	7.4889	7.78615	14.2639	6.71938	5.03752	3.29136	13.8471	0.273297	0.36882	0.0166312	0.955655	1.4979	0.601078	1.51627	4.24978
Dennd5a	ILMN_2635232	1266.29	1347.38	1583.55	1399.48	1242.7	192.727	136.189	133.7	49.7421	80.2802	ENSMUSG00000035901	54.8062	55.0063	48.282	35.6493	31.067	34.8291	39.0181	27.4704	4.72496	2.28162	0.336724	0.164402	3.99384	4.9688	2.93425	1.98796
Denr	ILMN_2804330	212.424	177.926	203.236	207.795	255.987	5.38824	1.01281	13.5397	15.0114	23.3637	ENSMUSG00000023106	32.0327	34.5247	30.3923	22.7382	17.3867	19.4925	14.6262	26.9734	1.59396	0.378656	2.6344	0.696147	1.84966	0.903438	0.756973	2.84363
Depdc5	ILMN_3062654	171.283	151.538	152.063	178.352	165.142	7.19044	9.74831	9.11435	5.04062	9.81097	ENSMUSG00000037426	8.42154	6.63793	4.84917	5.44027	4.4884	4.09285	3.53145	4.80694	1.86857	1.16983	0.69766	0.778249	1.15354	0.463248	0.335827	1.09441
Derl2	ILMN_2685125	186.032	190.7	199.633	238.107	237.986	22.4286	17.9747	6.58999	37.407	31.8189	ENSMUSG00000018442	13.0249	15.1599	13.9533	17.7928	8.08362	8.79944	7.3356	17.6366	0.237446	0.955301	1.72251	0.864721	0.907713	1.73797	1.43814	3.6911
Des	ILMN_2836982	6214.7	7232.15	8641.73	9051.93	11992.1	1647.2	291.32	337.938	382.483	2001.77	ENSMUSG00000026208	341.276	377.623	371.325	589.769	243.835	246.184	141.669	519.998	54.4246	36.3531	25.8723	30.7471	27.6415	37.3303	56.207	79.739
Dexi	ILMN_2623929	269.979	356.433	349.289	465.42	464.823	55.392	15.7372	48.8185	54.0104	29.569	ENSMUSG00000038055	8.49954	8.85952	9.14338	14.7664	6.40972	6.14347	5.86443	8.90308	1.08391	1.13374	0.877244	1.88897	0.466034	0.391979	1.22282	5.42948
Dgat2	ILMN_1219915	1431.63	833.317	1926.26	2479.73	4571.19	342.925	94.2751	20.9218	184.474	1325.9	ENSMUSG00000030747	26.5662	17.3283	22.0337	110.01	20.9255	17.3453	7.8745	99.7961	4.8755	4.99543	2.22159	5.18097	1.27286	6.71944	4.37623	8.87963
Dgcr14	ILMN_2686472	234.023	235.537	199.76	202.786	187.454	23.2462	2.80116	10.7309	13.1148	18.5961	ENSMUSG00000003527	5.61301	5.13856	4.05306	2.71708	2.75547	2.7529	2.87134	1.93734	0.460051	0.165343	0.0166736	0.246639	0.377787	0.0544257	0.394693	0.957663
Dgcr2	ILMN_1237230	567.857	482.282	509.347	502.356	584	64.124	35.5937	31.1641	33.7685	60.8844	ENSMUSG00000003166	21.4383	18.5294	16.6496	15.5496	10.9051	10.4673	11.1735	8.75391	3.20906	1.06384	0.443497	0.322936	2.30991	0.721204	1.14932	0.173708
Dgcr6	ILMN_2611284	389.285	367.947	380.479	502.814	448.625	86.6437	15.6281	19.3278	58.3553	57.6244	ENSMUSG00000003531	16.2877	17.6932	16.7145	17.6207	15.5053	16.7043	11.9634	19.598	3.97839	1.3645	0.416132	2.0743	0.607353	2.81043	2.64858	0.562857
Dgka	ILMN_2658961	185.814	215.777	282.216	241.671	262.483	13.8175	13.1909	12.4593	12.4698	18.1695	ENSMUSG00000025357	3.48511	4.22305	5.31156	4.35624	1.92898	2.6532	5.36123	2.40889	0.103761	0.243344	0.550603	0.942234	0.512836	0.561336	0.281465	0.232999
Dgkq	ILMN_1246148	732.286	1028.13	1021.92	890.689	641.23	21.0248	19.9795	151.157	59.0319	193.311	ENSMUSG00000004815	4.12458	4.18917	3.79311	2.65619	2.10598	1.70657	2.35659	0.698279	0.179902	0.854828	0.059701	0.146329	0.38917	0.977017	0.427714	0.325486
Dgkz	ILMN_2915059	437.071	444.641	339.279	307.428	211.487	28.8449	11.0858	29.2628	25.7722	55.3649	ENSMUSG00000040479	33.8265	27.0994	26.1166	16.4143	19.4608	18.0804	27.7358	11.0582	0.860832	0.498935	2.71197	1.77646	3.91448	4.36602	3.2215	4.25469
Dguok	ILMN_1252649	385.708	391.771	520.409	596.944	646.343	21.6997	17.1122	54.9349	33.9792	51.648	ENSMUSG00000014554	14.6609	14.8293	14.2125	15.6615	8.33083	10.2088	8.31552	14.4271	1.57416	0.94618	0.298682	0.50643	0.920004	1.48212	1.36666	2.85678
Dhdds	ILMN_2637845	205.058	162.799	155.197	165.13	182.768	14.6837	5.09534	12.8862	13.139	9.39192	ENSMUSG00000012117	14.7864	12.7287	11.3509	9.88236	9.36879	9.99639	6.44427	8.76024	1.39017	1.25356	1.00077	0.734182	1.43229	1.01131	0.459499	0.4081
Dhodh	ILMN_1244112	294.574	259.264	267.439	335.86	301.322	24.1766	20.0689	16.2605	23.3386	37.4692	ENSMUSG00000031730	7.73325	7.22802	6.96527	7.23159	6.07336	5.95544	4.50202	7.88459	1.18578	0.892772	1.58615	1.49917	1.19788	0.318342	0.967551	1.316
Dhps	ILMN_2637241	334.96	259.114	292.427	315.812	302.54	23.0227	12.9422	13.324	34.1653	28.5418	ENSMUSG00000060038	14.829	14.1481	11.9306	9.83832	10.4652	12.3899	7.27569	11.3695	3.58595	1.51618	0.32534	0.92911	1.7604	1.1798	0.814671	1.87504
Dhrs1	ILMN_2639397	514.863	432.944	473.923	454.167	488.568	42.9308	10.5491	28.0079	30.0537	47.0742	ENSMUSG00000002332	22.8175	21.2892	21.484	18.68	18.1076	18.3101	15.0135	15.7893	1.81458	1.95345	0.971777	0.479206	1.96059	0.893852	2.76493	0.888692
Dhrs11	ILMN_2746830	924.699	728.222	804.332	907.246	914.599	60.4003	16.5018	90.317	108.493	84.1981	ENSMUSG00000034449	39.6478	36.7095	38.3922	44.5759	32.8373	27.1882	18.3943	29.194	2.40904	1.15513	2.23036	4.90103	4.54615	3.08466	8.82456	3.94877
Dhrs4	ILMN_2477326	247.212	330.191	457.109	420.181	489.982	26.605	3.99374	4.44422	16.0256	37.6585	ENSMUSG00000022210	23.4053	32.7867	40.2413	39.3493	21.5243	29.8957	16.9233	53.7203	3.94735	5.43772	2.58341	0.709228	1.29046	11.1278	3.50767	5.02201
Dhrs7	ILMN_1213456	1208.6	1077.3	986.265	819.258	735.061	67.8424	112.211	62.5822	27.3366	24.2971	ENSMUSG00000021094	44.4436	32.0038	35.0678	19.2864	29.3236	32.1923	20.3001	13.7744	4.4547	3.17357	2.20059	3.13284	2.84918	8.06199	6.31421	4.04903
Dhrs7b	ILMN_3114114	686.545	742.336	769.505	834.726	783.997	117.21	43.8117	18.7147	33.3729	32.7314	ENSMUSG00000042569	7.65916	7.2351	7.30279	10.2363	5.74541	6.38765	4.66058	9.68402	1.05046	1.08573	1.15584	2.12917	0.501989	0.903	1.27645	0.0138946
Dhrs7c	ILMN_2731035	1300.54	2139.05	2433.01	2310.64	1410.73	190.109	156.241	269.933	149.212	581.388	ENSMUSG00000033044	86.3413	125.954	130.623	114.587	81.0994	113.95	67.8203	155.333	0.975171	17.5469	1.27138	8.12466	10.7269	30.1462	30.8302	6.43538
Dhx15	ILMN_1218571	1391.62	1371.31	1203.77	747.519	990.401	101.473	118.971	55.2321	51.283	175.767	ENSMUSG00000029169	35.8088	31.9365	26.6089	21.6005	20.8442	23.8886	24.984	12.715	0.637315	3.35734	0.735532	0.419809	5.99181	2.71922	1.45531	4.47852
Dhx29	ILMN_2892376	148.404	150.565	161.452	175.742	210.345	7.45068	2.43465	5.8818	9.00409	17.2705	ENSMUSG00000042426	6.09214	6.27703	5.59101	5.51133	3.81331	4.29021	2.97849	4.73904	0.347246	0.45643	0.0117733	0.069551	0.741269	0.118121	0.818064	0.301489
Dhx32	ILMN_2643150	807.211	894.499	844.674	798.254	953.909	97.1109	18.9751	31.2939	40.249	110.58	ENSMUSG00000030986	16.1995	15.358	16.7312	16.9764	9.14041	10.8896	8.10194	17.9963	0.810627	1.71862	2.18567	0.476731	0.593334	1.49274	0.885538	1.25816
Dhx33	ILMN_2600202	214.819	221.25	213.977	174.732	161.527	33.5163	11.9952	42.0599	4.58528	11.9369	ENSMUSG00000040620	7.68248	6.22591	5.05281	3.35031	3.26917	3.24795	3.55112	2.83913	0.197276	0.333097	0.266346	0.0838487	0.670283	0.4632	0.2887	0.558918
Dhx35	ILMN_2861225	302.721	208.722	250.586	217.212	228.823	20.9583	11.7926	12.121	12.9124	8.7801	ENSMUSG00000027655	12.7485	10.8319	8.74696	7.59604	7.24893	6.59308	4.90771	4.81031	0.392303	1.51575	2.01799	1.84542	1.09029	0.308293	1.05768	0.195515
Dhx36	ILMN_2665870	656.566	634.675	595.809	558.022	602.682	105.594	42.1503	66.3589	29.909	54.2612	ENSMUSG00000027770	17.1423	16.3153	14.6737	9.8742	10.8923	10.9638	9.08465	5.19198	3.22575	0.70845	0.326259	1.40673	2.51222	1.084	2.35277	3.09824
Dhx38	ILMN_3161767	440.408	502.492	443.989	395.451	371.864	70.0087	42.389	12.2145	19.5082	27.1295	ENSMUSG00000037993	8.56674	7.23155	7.19598	5.18605	3.60708	3.78664	4.87243	2.45916	1.35336	0.394594	0.138098	0.460807	1.03393	0.666194	0.183077	0.00114551
Diablo	ILMN_1221981	924.617	899	1115.77	1385.49	1407.74	72.5574	24.0711	32.1612	135.335	7.87662	ENSMUSG00000029433	34.2863	33.0209	31.1849	38.9877	27.1367	26.0494	18.4413	30.6864	3.69301	0.0522552	2.43711	0.814021	2.91597	2.44493	2.70497	1.76904
Dicer1	ILMN_2483253	279.9	261.428	242.57	223.758	182.421	28.8522	24.8923	24.7139	17.1616	20.0831	ENSMUSG00000041415	15.6326	13.0423	11.506	7.72863	6.21279	5.95995	6.68184	4.10407	0.317774	2.43245	0.483025	0.890042	1.06274	0.990104	0.740468	0.834421
Dido1	ILMN_3016099	211.426	209.223	221.241	172.686	179.068	26.3768	9.59988	17.4227	16.098	21.8882	ENSMUSG00000038914	11.5761	11.5423	10.7807	7.2481	4.96497	4.73443	5.86426	3.25137	0.575868	0.151745	0.376181	0.858102	1.18941	0.852692	0.790187	0.0314945
Diexf	ILMN_2738031	157.928	150.408	157.616	161.591	163.918	3.7969	14.7499	21.1275	1.43024	11.452	ENSMUSG00000016181	2.63773	2.22763	1.96695	1.71419	1.47573	1.30766	1.15805	1.02544	0.171424	0.0901632	0.0280014	0.0255407	0.346354	0.174279	0.303785	0.103278
Dip2c	ILMN_1255897	220.938	195.388	169.518	176.494	194.384	19.2807	13.0575	21.1457	11.4042	15.7465	ENSMUSG00000048264	20.2091	17.2178	16.3953	15.7593	13.8789	12.8634	6.9743	12.4345	1.66502	2.01172	0.359352	1.95614	0.907688	2.67765	3.77743	0.886146
Dis3l	ILMN_1227726	662.878	722.277	803.665	888.66	1043.21	6.54251	38.9888	75.2088	74.4025	97.07	ENSMUSG00000032396	9.08457	8.26327	7.8262	9.23439	5.4889	5.50139	4.38087	7.0724	0.836217	0.275708	0.799971	0.954806	0.911485	0.399291	0.958881	1.57411
Dis3l2	ILMN_2592496	210.742	212.052	215.687	190.069	230.891	8.30718	16.7569	13.8878	23.0305	23.8261	ENSMUSG00000053333	7.19632	5.82383	5.15639	3.90035	4.21258	4.71605	3.93514	3.02988	1.30644	0.32744	1.14297	0.13114	0.816757	0.559476	1.02454	0.481752
Disp1	ILMN_2772288	170.53	197.558	171.684	166.189	157.642	10.6039	8.92218	14.4237	23.4624	15.724	ENSMUSG00000030768	0	0	0	0	0	0	0	0	0	0	0	0	0	0	0	0
Dkk3	ILMN_2746556	852.775	424.816	273.011	186.335	164.114	421.463	51.4925	31.3954	14.7415	17.7732	ENSMUSG00000030772	13.0929	6.48047	5.69161	0.533509	9.15583	5.61188	17.9798	0.100884	10.4812	0.522029	1.00309	0.0786982	3.38173	3.95099	25.237	0.0916515
Dlat	ILMN_2757993	592.767	594.05	935.479	1527.34	1461.79	58.1602	30.885	16.161	42.8622	66.7925	ENSMUSG00000000168	97.3993	118.264	117.097	163.667	87.0777	82.9756	43.4973	137.653	1.50197	12.66	9.57564	5.41078	10.3983	9.20965	15.0011	4.38618
Dlc1	ILMN_1227039	222.571	202.392	157.297	183.782	150.159	10.1157	17.8335	11.164	14.8722	8.57753	ENSMUSG00000031523	38.8554	32.3374	26.7987	21.9524	19.4555	18.8993	26.088	8.35555	1.7672	2.88323	0.0976514	1.09234	4.46114	4.42403	2.13327	1.00486
Dld	ILMN_2703657	1079.45	1503.66	1777.91	1231.83	1702.23	156.155	153.901	96.294	83.0368	280.725	ENSMUSG00000020664	183.255	233.061	219.571	231.953	163.61	164.512	85.3346	283.594	38.5472	13.5489	6.78328	0.168999	19.4382	29.7108	25.6011	10.9573
Dlst	ILMN_2692509	4627.53	4467.44	5427.74	7141.2	6185.94	580.361	488.274	558.381	470.091	577.327	ENSMUSG00000004789	208.881	263.138	238.258	289.363	156	151.083	87.8287	296.963	7.62049	8.08789	20.7812	0.931967	21.379	18.1757	27.7909	55.0765
Dmap1	ILMN_2663674	311.4	270.702	261.006	264.913	335.659	72.1852	8.4824	3.79634	8.94348	28.9639	ENSMUSG00000009640	9.6486	9.12625	7.44318	6.95577	5.82149	6.71248	4.97609	6.00045	0.963652	1.15212	0.333514	0.719835	0.386388	0.761166	0.548021	1.19759
Dmpk	ILMN_1237061	1380.95	2051.65	3045.23	3185.34	4349.91	198.778	232.758	251.601	263.887	761.12	ENSMUSG00000030409	88.9681	126.403	160.82	232.294	63.7557	61.7581	60.1807	269.784	3.21316	15.97	18.2038	25.9763	17.8231	18.4843	23.9775	76.3852
Dmtf1	ILMN_2758073	473.943	527.691	553.479	410.27	432.809	26.9354	21.3316	38.3105	11.5531	20.1362	ENSMUSG00000042508	10.0514	10.1362	8.6949	4.76316	5.86532	5.8254	6.81679	1.84021	2.5527	0.921438	0.563119	0.690214	1.33046	0.425938	0.496693	0.499635
Dmwd	ILMN_2914010	876.606	908.667	753.396	730.972	958.043	130.043	17.3764	37.5121	32.9511	132.453	ENSMUSG00000030410	23.6619	18.9198	17.819	18.0013	13.8482	13.4159	14.1618	13.8559	3.00846	0.956786	0.76014	1.49779	2.23075	2.03005	1.77152	0.945614
Dmxl1	ILMN_1220838	225.847	238.267	261.279	270.578	298.942	14.9397	6.51822	11.3142	18.9822	13.8958	ENSMUSG00000037416	6.58078	8.07752	6.89349	7.75296	5.51113	5.60675	4.54587	6.13547	2.77911	0.468409	0.132915	0.569249	1.21025	0.156253	0.97423	1.42023
Dnaja2	ILMN_2720580	332.289	335.526	389.982	338.595	543.515	39.2041	8.98614	47.3267	33.4034	134.077	ENSMUSG00000031701	75.8384	81.6244	83.8821	101.548	48.0839	57.4391	38.5613	105.366	3.7553	2.34017	0.450639	12.175	8.3752	3.31913	9.99129	10.4479
Dnaja3	ILMN_2608238	2137.45	2144.82	2999.28	3577.58	3620.18	176.709	119.942	67.1224	132.472	66.1011	ENSMUSG00000004069	36.37	40.5966	40.4195	64.9279	28.7037	27.1304	16.508	47.3591	2.76196	2.5914	1.7812	6.85646	4.5186	5.54273	4.07687	2.99933
Dnaja4	ILMN_2689986	322.249	469.888	589.293	885.044	947.489	15.7422	29.401	58.8034	38.019	79.5306	ENSMUSG00000032285	23.7047	32.9395	29.9015	45.9433	20.0324	24.1858	15.0783	38.8088	3.70206	1.50211	0.0375474	3.31492	3.53904	1.86807	4.31528	17.0122
Dnajb1	ILMN_1240323	1065.88	990.172	1030.95	718.683	1163.74	68.7762	100.93	86.7047	60.8896	541.317	ENSMUSG00000005483	12.0655	10.0464	9.05149	8.42807	11.0588	8.34096	13.0848	38.4079	2.38811	0.126721	0.412809	0.723688	2.75727	2.07799	0.821267	6.03961
Dnajb11	ILMN_2631576	1029.73	1069.51	1040.52	1078.55	838.585	38.0947	70.4819	52.8151	109.459	84.0202	ENSMUSG00000004460	29.2148	30.042	25.4641	21.0175	17.6612	21.9321	17.669	16.1913	3.30636	2.68913	3.59154	4.45965	1.86492	1.43457	1.86869	1.72711
Dnajb12	ILMN_2644621	212.719	168.89	187.034	218.864	251.621	15.1044	11.3157	15.4912	14.1266	33.0281	ENSMUSG00000020109	14.2567	12.0869	11.2007	11.7355	6.95829	7.33734	6.21297	7.27248	2.49892	0.544048	0.665317	1.27315	1.38691	0.842927	2.15237	1.68091
Dnajb2	ILMN_2725428	344.915	472.623	510.935	969.36	1006.37	77.7355	40.4871	33.4296	45.3661	35.05	ENSMUSG00000026203	14.1294	13.7306	13.3635	29.539	10.5213	10.2077	6.38837	17.3975	1.01102	0.877802	0.714178	4.91786	1.13916	1.70686	1.9111	4.72489
Dnajb4	ILMN_2614246	191.686	278.702	324.907	319.257	447.881	6.16443	12.5023	11.7179	68.9934	95.7115	ENSMUSG00000028035	29.7542	37.2124	40.5686	66.8361	25.6205	29.9646	22.2615	111.121	3.4178	0.183494	0.630669	2.31634	5.07209	5.61815	3.18705	15.9874
Dnajb6	ILMN_3060442	503.076	601.015	536.844	683.307	654.136	52.8961	34.2944	2.92123	58.2327	44.5583	ENSMUSG00000029131	6.30251	5.42336	5.39863	4.6879	3.74331	3.50751	4.30355	4.61526	0.312011	0.0679954	0.390054	0.180744	0.521282	0.295726	1.1009	0.500236
Dnajb9	ILMN_2829636	483.997	792.896	900.355	1057.67	1477.78	55.2929	33.7858	16.4346	54.6812	310.267	ENSMUSG00000014905	12.7177	12.7357	13.7835	20.4402	8.86626	14.1702	10.2834	19.6242	1.38847	0.719976	0.157897	0.87264	1.2293	2.66345	1.33676	4.10094
Dnajc10	ILMN_3128019	953.627	1058.08	1160.91	939.51	1300.17	192.44	38.8897	59.5946	67.0199	189.963	ENSMUSG00000027006	26.391	25.4659	22.7049	16.2608	13.5374	15.0498	16.7093	12.9109	0.415425	3.07528	1.0695	1.46371	1.78914	2.17286	1.21613	2.40614
Dnajc11	ILMN_2434811	193.726	159.852	164.62	208.607	179.829	18.0426	3.54071	6.70653	9.51776	13.5459	ENSMUSG00000039768	26.7192	25.0906	23.9423	25.9886	14.4373	13.9406	9.73592	22.0393	1.25462	0.020294	0.265377	2.24825	2.50093	2.4742	1.43564	4.4984
Dnajc12	ILMN_1229993	177.889	145.411	171.58	197.492	264.561	6.09583	13.1322	3.98672	26.0701	53.3497	ENSMUSG00000036764	2.63772	2.22564	2.32276	3.25891	2.22358	2.09944	1.25031	5.48857	0.644316	0.414697	0.139477	0.0207041	0.130895	0.400576	0.161842	1.94502
Dnajc13	ILMN_1239858	268.368	229.92	263.102	264.841	263.86	22.7488	17.8849	4.24579	5.71497	1.6185	ENSMUSG00000032560	13.3651	13.074	10.446	7.69736	7.72592	7.52856	6.25813	6.20635	1.07629	1.28538	0.589727	0.7422	1.54829	0.718453	1.04625	0.960562
Dnajc15	ILMN_2813454	3626.82	3649.23	4489.03	5879.01	4992.26	238.775	534.464	336.25	168.478	401.999	ENSMUSG00000022013	60.3942	77.6314	66.3187	77.1466	51.6207	58.096	31.8857	79.4754	1.864	2.73155	4.58538	4.36893	3.3379	18.4888	5.81009	19.8938
Dnajc16	ILMN_2444662	359.289	345.048	449.441	581.357	677.483	48.2888	40.1305	18.3665	35.4274	108.014	ENSMUSG00000040697	7.7169	6.52416	6.43006	9.67722	4.53486	3.94664	2.9844	5.73591	0.5059	0.0400293	0.137016	0.291363	0.469437	0.290877	1.08369	0.61572
Dnajc18	ILMN_2615369	152.614	143.815	146.726	148.936	150.982	11.1951	2.93082	2.51017	8.73649	6.9987	ENSMUSG00000024350	9.29378	8.37242	7.6074	6.58017	5.74296	5.35069	4.46793	4.33153	0.351552	0.176437	0.0917188	0.664709	0.900917	0.528057	1.01232	0.537472
Dnajc19	ILMN_3103439	5900.71	6570.06	7383.99	8034.88	7205.81	761.746	1016.31	436.869	604.737	1247.58	ENSMUSG00000027679	6.69752	8.31995	9.51223	11.4726	7.43462	9.21559	6.59579	10.2817	0.462759	0.339058	1.94082	0.317703	0.860035	2.06047	0.480104	0.403447
Dnajc2	ILMN_1249242	570.287	366.65	340.138	563.835	504.85	126.287	40.3898	28.1986	42.607	69.294	ENSMUSG00000029014	9.42657	8.80751	8.43422	5.75437	5.3986	6.04513	4.20568	6.78793	1.93921	0.30361	0.399749	0.0257458	0.405531	0.71631	0.298952	0.250217
Dnajc21	ILMN_2669088	502.567	627.599	942.678	1294.19	1446.59	48.1883	28.7396	45.0254	14.8837	107.556	ENSMUSG00000044224	9.29795	11.8536	12.9779	16.1131	6.45512	6.6892	5.4664	20.0297	2.05987	0.765231	0.871509	0.948654	0.93664	0.846931	0.568387	1.33742
Dnajc24	ILMN_2839303	377.203	304.997	295.132	388.362	253.676	50.7111	14.8773	38.1239	47.9325	87.3892	ENSMUSG00000027166	6.46471	5.50831	5.32611	5.58309	5.33396	5.68589	3.99186	5.16827	0.257648	0.353051	0.110104	0.515537	0.186845	0.809311	0.510016	0.249595
Dnajc25	ILMN_1233026	145.101	155.48	150.206	186.707	183.874	8.11228	9.54959	4.29952	19.7529	4.90038	ENSMUSG00000070972	7.57379	7.61586	7.56775	9.04369	4.07591	4.35082	3.70119	5.3496	0.455285	0.453241	0.520777	0.597703	0.340418	0.674612	0.176632	3.27243
Dnajc28	ILMN_1219898	317.52	396.665	544.886	1015.12	1181.17	10.3763	32.3955	38.9509	17.9371	115.165	ENSMUSG00000039763	5.95807	5.72788	5.98831	15.2224	5.63539	5.63439	2.8665	13.498	0.131472	0.965484	0.211262	1.11058	0.427275	2.59546	1.00715	1.32894
Dnajc30	ILMN_2465068	788.242	728.758	787.797	1025.06	1212.47	88.2599	61.6608	17.8566	29.1855	154.165	ENSMUSG00000061118	12.253	11.5944	11.0964	16.7746	9.51116	8.13578	7.96221	13.114	0.608465	0.453326	0.422284	0.954594	1.00653	0.383915	2.00479	3.02507
Dnajc4	ILMN_2646976	311.247	383.746	365.398	376.875	385.796	84.842	36.8975	29.7788	39.6168	21.8998	ENSMUSG00000024963	17.051	17.5431	19.6988	20.6443	14.148	17.9361	11.5545	18.9249	1.78085	0.914713	1.02707	0.143401	0.82565	3.35778	1.41551	1.80666
Dnajc5	ILMN_2501026	2068.05	1924.16	1858.38	1598.25	1468.64	55.111	204.007	95.2263	49.206	78.0689	ENSMUSG00000000826	33.7907	29.3871	26.851	24.5236	18.3059	18.2145	16.8779	17.8519	3.60158	1.73404	0.985	0.533088	2.63629	0.377357	4.21427	0.0432042
Dnajc7	ILMN_2694381	956.636	792.357	660.99	511.245	626.106	67.9357	51.2663	91.1301	88.3078	114.873	ENSMUSG00000014195	81.0284	90.4612	69.8962	49.8625	47.7413	54.2419	35.4015	36.7002	1.70929	4.6529	10.919	5.62192	8.64523	8.49384	6.96556	13.6081
Dnase2a	ILMN_2627328	143.956	222.573	211.1	529.642	522.357	1.61503	19.4232	9.56081	53.4342	36.2553	ENSMUSG00000003812	2.36267	2.9457	3.38422	4.54579	1.58006	2.79328	1.67714	6.43449	0.845919	0.100643	0.0247982	0.259063	0.463318	0.574237	0.216985	2.56383
Dnlz	ILMN_2543456	769.078	576.772	625.513	1121.07	1055.08	79.874	45.5375	70.1261	31.6722	61.5433	ENSMUSG00000075467	8.55503	7.89705	7.93168	10.7555	5.62916	5.17268	4.06598	10.5765	1.1931	0.363552	0.291363	0.501127	0.985454	0.65794	0.402082	1.01348
Dnm1l	ILMN_2511121	1197.82	964.798	796.166	1055.51	1046.67	34.8636	141.164	47.5618	37.1271	54.0003	ENSMUSG00000022789	40.2375	46.0329	38.8511	42.6292	33.136	30.5901	20.1164	25.4485	14.4429	0.531249	1.71495	0.0876812	7.47324	5.34533	4.78589	9.40657
Dnmt1	ILMN_2720451	338.215	331.918	218	193.428	187.183	29.7055	11.1388	35.1014	6.75907	7.40355	ENSMUSG00000004099	14.2661	14.6418	8.67867	2.99505	8.43389	9.10686	9.02822	1.88396	1.41478	1.20929	1.29578	0.0526441	2.99124	3.3945	0.414375	0.219479
Dnmt3b	ILMN_1252310	207.161	221.439	211.99	150.444	157.686	14.9944	5.92962	10.8089	11.7239	23.2396	ENSMUSG00000027478	1.22602	1.0311	1.10176	0.458668	0.341537	0.653383	1.16174	0.0911037	0.0390252	0.133049	0.417695	0.0848606	0.0636829	0.455392	0.158966	0.0491089
Dnttip1	ILMN_1256348	1971.69	1761.48	1536.17	1321.38	1335.23	148.428	104.217	94.9539	59.6025	31.1058	ENSMUSG00000017299	15.0815	12.3482	12.7406	8.25027	7.72665	8.80585	6.51286	8.73841	1.62635	1.16411	0.633992	0.612234	0.757888	2.19963	0.836984	3.69816
Doc2g	ILMN_2704429	300.486	315.036	321.354	547.641	664.601	54.2999	24.2243	23.6899	102.568	21.0287	ENSMUSG00000024871	40.7632	60.6628	54.9513	77.798	41.1879	49.2723	36.4476	99.7057	2.11439	1.83643	3.93979	1.2846	8.14611	5.31967	15.1257	13.533
Dock4	ILMN_2870329	167.821	185.436	166.693	149.25	139.935	3.05501	18.0466	5.58983	10.3746	12.4943	ENSMUSG00000035954	2.95941	3.80986	3.74612	2.57126	1.57723	2.01181	4.56692	1.10778	0.0152594	0.0577989	0.0845488	0.0503601	0.500525	0.980995	0.313827	0.115174
Dock6	ILMN_2760963	818.693	1028.32	968.782	543.824	493.526	177.125	41.5474	21.4779	21.9086	51.5823	ENSMUSG00000032198	12.4297	12.8156	13.4755	7.97218	2.21393	4.83154	18.5114	1.33203	1.89017	0.586192	0.835871	0.931641	1.68021	4.48121	1.20522	0.303363
Dock9	ILMN_2644315	256.731	372.806	356.336	264.016	239.511	3.29208	29.3841	33.8557	58.5157	47.4584	ENSMUSG00000025558	7.1657	8.72236	11.4083	7.67298	1.34799	3.51209	14.4831	1.50031	0.442154	0.426025	0.638517	1.74945	1.28346	2.93123	0.466204	0.773339
Dok4	ILMN_1241168	483.146	708.583	437.29	359.003	209.983	122.965	17.5638	22.9518	18.8901	84.7559	ENSMUSG00000040631	15.2143	17.3528	17.7466	6.51187	4.95412	9.50706	32.055	2.2016	2.3401	1.68023	1.75942	1.43623	2.80718	6.00431	1.23429	0.301468
Dolk	ILMN_1226126	774.215	685.029	853.771	792.354	872.212	73.5489	13.3628	70.4581	24.2811	58.1641	ENSMUSG00000075419	10.9863	9.51306	10.6099	12.5332	5.41277	5.45775	3.65606	8.82066	1.11419	1.36095	0.659236	0.533583	0.443909	0.610162	0.943859	1.23983
Dolpp1	ILMN_2723338	285.14	269.591	240.905	187.176	231.993	27.5008	17.3735	10.8085	14.3037	31.3212	ENSMUSG00000026856	6.57811	6.48313	6.50256	3.992	4.05887	4.77354	4.04965	2.53511	0.560891	0.676963	0.460312	0.0134209	1.11912	0.630011	0.278097	0.889392
Dpagt1	ILMN_2641111	1050.56	943.305	776.5	766.042	789.956	95.703	73.5549	70.8667	90.9317	28.4248	ENSMUSG00000032123	15.7462	15.2164	13.937	10.5759	7.55934	10.2311	11.7604	5.65849	0.979626	0.414577	1.17967	1.47874	0.998048	0.766673	1.04681	1.24817
Dpcd	ILMN_1237049	497.868	383.037	390.094	520.541	460.13	59.0998	60.213	11.8167	39.385	28.6565	ENSMUSG00000041035	7.39428	6.17856	5.89318	5.47071	4.41756	5.04231	3.75399	7.91357	0.439036	0.356919	0.0251518	0.934993	0.344404	0.78706	0.479864	0.227002
Dph1	ILMN_2724815	497.957	444.606	501.145	435.725	426.598	25.0085	37.4484	11.5557	20.0969	14.1305	ENSMUSG00000078789	7.42436	4.75991	4.79732	3.57259	5.04236	4.6411	3.25833	2.30846	1.6326	0.499076	0.825752	1.21139	0.296375	0.351439	1.07319	0.458142
Dph2	ILMN_2701741	277.841	229.365	247.613	259.408	255.167	16.0554	19.8716	22.1918	12.0339	7.83274	ENSMUSG00000028540	2.28271	2.56846	1.89737	1.9359	1.61707	1.86739	1.40786	1.23789	0.486122	0.268298	0.114905	0.428203	0.429262	0.0586728	0.0652391	0.683481
Dph3	ILMN_2704641	1551.39	1357.78	1772.8	2287.26	2265.06	469.061	71.4726	157.998	233.375	235.072	ENSMUSG00000021905	16.9644	16.4579	16.1924	25.058	12.1934	15.3103	12.7955	20.0192	2.12592	1.78495	0.0883176	0.913936	1.19612	1.77125	0.402023	7.25378
Dpm2	ILMN_2930095	568.92	493.847	365.73	416.364	332.621	107.712	15.4098	46.0673	10.6912	49.252	ENSMUSG00000026810	11.7884	11.3986	12.5653	7.2855	10.69	11.5843	11.2977	4.17726	0.0445477	0.255407	1.9316	0.888755	1.00145	0.993394	1.82186	1.6588
Dpm3	ILMN_1248860	690.563	663.309	799.849	785.296	664.357	80.8557	4.90399	37.9343	67.0717	108.073	ENSMUSG00000042737	15.689	17.3169	15.4808	11.4032	9.70932	11.6373	9.14407	7.05615	0.156978	1.0666	0.878934	1.94313	1.36774	1.56876	0.951294	3.20968
Dpp4	ILMN_2615096	285.309	240.093	225.661	216.272	157.114	53.626	12.439	15.2052	24.356	53.2912	ENSMUSG00000035000	3.73998	3.48623	3.24718	1.3217	1.29695	2.38096	3.68287	0.294305	0.229414	0.117295	0.334702	0.349643	0.506734	1.419	0.993809	0.158429
Dpp7	ILMN_2749737	178.21	181.434	189.651	197.131	254.425	1.18856	14.5829	17.5826	7.35611	34.9532	ENSMUSG00000026958	2.78653	2.30077	2.07985	1.60181	0.899552	0.734088	1.16746	0.336197	1.61019	0.0605213	0.60447	0.285897	0.209752	0.265366	0.025335	0.14554
Dpp8	ILMN_1215849	442.632	517.546	561.985	526.587	594.079	113.425	11.6461	28.0764	14.6245	45.9835	ENSMUSG00000032393	28.3149	27.2225	25.8966	21.7497	15.9304	16.5834	17.1935	13.2833	0.310703	1.3167	1.48655	2.60816	1.98257	2.50633	3.19836	5.25589
Dpp9	ILMN_2964344	172.941	161.391	178.909	207.487	225.892	13.6409	7.97902	10.5221	27.1675	13.7063	ENSMUSG00000001229	12.1076	11.825	11.2416	17.5995	6.95784	7.75717	8.51527	11.6406	1.06101	0.0553665	0.743311	0.855741	1.39486	0.558236	0.766954	2.81163
Dpt	ILMN_2606210	1389.75	2882.61	1969.72	1643.2	1074.79	97.4596	294.893	130.896	120.309	432.564	ENSMUSG00000026574	49.1163	72.8509	91.7447	45.7209	15.6514	14.7584	31.0525	1.15193	14.8051	7.51372	0.846478	4.93094	5.86788	7.50174	10.714	0.172004
Dpy30	ILMN_2602396	2327.84	1769.51	1653.25	1166.42	1387.48	181.205	81.7667	25.7319	60.1965	61.6189	ENSMUSG00000024067	27.9499	27.2517	20.9778	12.6746	21.0053	22.4751	12.7965	15.3847	0.247346	0.0878934	3.06743	0.265165	3.17428	4.09898	1.81206	3.3181
Dpysl2	ILMN_2949596	2824.68	2742.53	2757.14	1764.16	1847.89	315.111	209.092	278.517	269.906	63.0906	ENSMUSG00000022048	14.5926	16.1927	14.16	6.46105	1.77566	2.43946	5.50809	0.601441	2.69917	0.970787	0.221324	0.750389	0.547256	1.1121	0.675345	0.176453
Dpysl3	ILMN_1250075	565.987	427.302	359.901	216.07	165.9	171.322	20.421	22.2872	19.0221	21.8901	ENSMUSG00000024501	96.2947	77.9424	46.8528	11.6349	53.6254	54.5729	35.684	2.85625	6.8368	11.704	1.2054	0.392374	6.28341	7.52689	6.13276	0.498906
Dram1	ILMN_1219820	162.395	179.218	195.978	239.98	220.523	11.4601	11.0909	24.4374	6.78539	24.1467	ENSMUSG00000020057	1.92671	1.8517	1.91026	2.73956	1.50013	1.37935	0.996635	0.630285	0.295026	0.160534	0.00190919	0.233805	0.277276	0.640018	0.269816	0.123155
Dram2	ILMN_3051608	729.943	718.271	757.001	942.889	757.105	98.8674	94.0107	94.8547	56.7007	114.797	ENSMUSG00000027900	26.7836	29.882	26.5811	41.335	19.9389	25.1645	21.8602	38.5333	1.14608	1.47418	1.98004	6.24276	1.79844	4.18841	0.467048	1.63165
Drap1	ILMN_2639703	3151.71	2853.88	2952.89	3871.05	4366.54	439.772	61.3444	36.985	395.67	5.43136	ENSMUSG00000024914	75.5692	70.0263	71.6226	100.438	52.553	51.8848	41.5719	128.794	10.7699	2.12422	5.5766	4.30373	4.93246	5.87899	6.52862	0.345068
Drg1	ILMN_1238919	1434.9	1162.53	1018.29	922.231	1071	77.621	77.6713	108.919	73.1597	66.5308	ENSMUSG00000020457	34.7022	33.92	28.8954	22.502	24.4621	26.7661	19.3086	19.3231	2.54099	1.06504	0.337997	3.21217	2.53557	1.70995	2.46515	0.856377
Drg2	ILMN_2677494	390.06	330.873	314.336	344.142	315.385	55.5772	23.3447	15.5824	33.0853	43.601	ENSMUSG00000020537	11.7111	9.8897	8.96003	8.5395	7.00458	7.10727	6.30291	5.33371	1.16595	0.468246	0.164742	1.00373	0.758322	0.208982	1.07353	1.08588
Drosha	ILMN_3066222	405.671	390.438	419.716	520.327	526.562	49.1812	16.3781	14.5916	45.5345	7.73982	ENSMUSG00000022191	15.7646	13.9525	13.6359	13.404	7.82083	8.24811	6.45027	11.5555	1.31402	1.26226	0.218708	2.00125	1.20273	1.78966	0.862022	0.518309
Dsel	ILMN_1222968	179.579	181.639	188.485	224.253	176.32	5.36542	15.7615	6.4196	7.62452	25.4945	ENSMUSG00000038702	2.83274	4.28994	4.01768	1.29988	1.05059	1.17863	2.25491	0.111057	0.524801	0.164006	0.296122	0.0245932	0.0477689	0.286428	0.287927	0.0324423
Dsg2	ILMN_1221153	1188.73	1195.39	1117.96	955.996	1264.03	11.9891	106.143	61.904	188.008	310.597	ENSMUSG00000044393	19.5072	16.3384	13.4611	14.1311	13.0376	14.8636	6.24827	11.5183	0.388272	0.970575	0.516188	1.21241	0.899595	7.1787	4.52803	5.74379
Dsp	ILMN_2654997	1300.51	1622.15	2377.56	2207.19	3526.23	278.129	327.246	231.893	67.0802	889.814	ENSMUSG00000054889	114.462	99.5161	105.829	180.649	66.6479	60.7407	33.2446	189.453	3.11481	5.06274	7.31643	5.45462	10.0602	18.6766	22.0016	46.7292
Dstn	ILMN_2801683	10367	8448.71	5719.47	2624.29	2118.31	466.797	595.523	270.068	213.852	519.992	ENSMUSG00000015932	336.637	314.961	196.65	78.0092	252.409	261.538	141.702	41.9682	30.4431	12.6996	6.54922	3.1853	31.7003	57.3062	28.6958	27.6812
Dtd1	ILMN_2753058	279.26	216.905	256.187	276.972	301.249	25.965	5.08561	22.9966	21.0379	36.8618	ENSMUSG00000027430	6.34283	5.42849	5.9239	6.92399	5.31853	5.2798	3.38835	8.15642	0.055126	1.90067	0.584424	2.05477	0.87213	0.39993	0.793856	2.1882
Dtna	ILMN_1221805	574.118	579.008	1015.63	1502.54	1368.81	59.7049	22.071	48.1545	80.1238	99.3161	ENSMUSG00000024302	16.6392	18.5618	18.9562	39.5831	14.0548	16.8	8.96207	36.2077	0.789768	0.930694	0.850154	2.63553	2.55991	4.01814	2.99571	5.92209
Dtnbp1	ILMN_2762056	2557.11	2943.75	2439.63	3769.06	4410.7	248.441	84.56	118.328	311.131	442.436	ENSMUSG00000057531	23.6123	27.5271	23.5607	37.7977	16.3436	19.2851	12.7817	27.7892	3.65214	0.849942	0.560241	4.44275	1.48591	2.06509	2.31476	18.3612
Dtwd1	ILMN_2756074	169.976	154.595	152.603	182.722	180.769	4.39307	12.3652	4.16395	11.5417	11.8808	ENSMUSG00000023330	3.22119	2.99499	2.65442	2.4653	2.42755	3.45799	1.78004	3.13383	0.796139	0.923481	0.045771	0.210081	0.495515	0.415875	0.253956	0.136238
Dtx2	ILMN_2907322	548.823	392.19	331.232	292.556	265.019	96.691	60.0607	21.2083	3.59191	27.3959	ENSMUSG00000004947	6.0349	4.3837	3.69521	3.00293	3.65383	3.29287	2.71483	2.55061	0.674127	0.513112	0.555779	0.160959	0.541436	0.367031	0.273679	1.4665
Dtx3	ILMN_1238838	893.912	1207.65	1075.52	740.469	761.656	100.677	88.2454	75.5287	43.1873	34.5324	ENSMUSG00000040415	15.5953	15.2224	17.108	14.17	9.86803	10.3486	18.7364	4.43318	0.227335	0.437628	0.0936209	3.07549	1.65732	3.11272	1.84536	0.0524603
Dtx3l	ILMN_1220813	231.722	268.45	319.827	272.383	323.799	15.5271	30.1249	20.0136	18.7507	27.0957	ENSMUSG00000049502	3.98339	4.63225	4.86432	4.02644	1.6584	2.21242	2.27941	2.35464	0.511974	0.0236032	0.608826	0.0232214	0.459202	0.202474	0.241621	0.417787
Dtymk	ILMN_2971845	513.328	445.637	383.804	361.358	314.419	24.8465	28.0516	31.3765	15.1902	38.5188	ENSMUSG00000026281	30.2254	28.8941	23.4484	10.9093	22.1659	23.6763	17.8434	7.99625	2.62832	1.28198	0.516047	0.475671	3.43069	4.665	1.1234	1.0731
Dus1l	ILMN_1246694	405.5	372.419	423.557	325.934	432.334	57.0282	28.48	33.0724	16.3876	61.3391	ENSMUSG00000025155	12.9046	12.2405	11.0769	9.89811	7.89656	7.82693	7.03256	9.45585	1.16277	0.234901	1.07197	0.952034	1.98926	1.12355	1.22612	3.01588
Dus4l	ILMN_1254444	230.073	213.169	249.803	245.709	306.482	30.9464	15.0286	22.4828	11.4128	20.4132	ENSMUSG00000020648	3.57599	3.10342	2.46334	2.47707	2.26783	2.46934	1.33232	1.47417	0.73404	0.242835	0.0318339	0.330233	0.403116	0.133892	0.337796	0.134251
Dusp1	ILMN_2622983	1890.5	4879.4	5472.1	1883.77	1868.59	576.948	406.401	433.706	321.487	473.106	ENSMUSG00000024190	19.1284	19.2341	36.4939	28.211	36.864	45.7476	89.0918	32.3885	2.9376	1.75822	1.26112	1.2257	17.0362	12.7675	1.12552	5.0643
Dusp11	ILMN_2711705	422.437	477.184	487.199	350.006	417.254	54.0531	32.5916	21.6795	11.082	37.0285	ENSMUSG00000030002	39.7505	36.7434	32.0102	20.1015	28.1556	25.9194	22.0749	9.55306	2.84667	1.63837	2.29788	6.0225	6.67565	3.21042	3.03487	0.49547
Dusp19	ILMN_2738264	308.62	358.513	385.393	438.29	471.884	15.4485	36.5673	46.2247	7.46545	13.4605	ENSMUSG00000027001	4.51189	4.98067	4.10288	4.3053	3.38522	4.04631	3.51425	5.59905	0.281195	0.702553	0.356813	0.0939745	0.338601	0.244418	0.0381047	1.72945
Dusp23	ILMN_3160863	267.313	212.887	270.325	459.579	409.069	75.9992	17.3126	17.5457	29.5017	49.3114	ENSMUSG00000026544	2.41373	2.00381	2.06962	3.56705	1.48089	1.81644	1.30071	3.22037	1.05542	0.53156	0.174521	0.857629	0.219878	0.123418	0.151207	1.39996
Dusp27	ILMN_2644809	237.471	206.239	224.467	268.276	184.942	15.3002	23.7227	23.9469	16.0149	35.6728	ENSMUSG00000026564	24.5137	18.94	18.7384	12.6365	10.9271	11.1917	5.61628	14.8034	3.13574	0.721744	0.546806	0.631658	2.25797	1.86978	2.61783	0.704066
Dusp28	ILMN_2776681	208.097	220.366	274.902	272.958	391.336	0.829121	17.003	18.1241	19.4608	61.4996	ENSMUSG00000047067	6.40726	6.54255	5.84854	6.48879	5.85063	7.05958	4.50349	5.81136	1.04934	1.77719	0.914685	0.192962	0.597927	1.44107	1.48235	3.5983
Dusp3	ILMN_1219017	1999.74	3601.46	2987.34	2807.77	2626.15	794.417	127.085	98.116	104.641	134.663	ENSMUSG00000003518	36.6903	46.4303	46.5159	44.0576	13.775	19.5543	33.4779	22.1449	3.18707	5.84636	2.2585	0.698622	2.42672	4.26977	4.70532	0.781141
Dusp6	ILMN_2925711	1158.26	1532.42	1352.84	738.273	623.326	97.5383	74.2116	13.0486	88.3021	30.9511	ENSMUSG00000019960	11.3737	11.9494	12.7219	6.41296	5.62457	8.12678	18.6517	5.28372	1.19296	2.62994	0.216799	0.237454	2.20823	3.93845	1.20384	0.69341
Dusp7	ILMN_2804523	322.649	414.124	678.035	696.623	885.264	49.9306	35.5183	15.8219	29.4337	84.6227	ENSMUSG00000053716	11.0284	11.977	12.0531	17.6068	3.72989	3.81548	6.33096	6.59525	1.33127	1.09135	1.95225	0.599909	0.689366	0.596144	0.54188	6.43121
Dusp8	ILMN_1228031	254.887	401.638	606.497	590.044	504.859	23.0522	73.1396	174.473	23.3908	92.4267	ENSMUSG00000043186	3.22386	4.77682	5.11455	5.45885	2.72865	3.47168	3.05152	4.24383	0.127053	2.07863	0.463014	0.734719	0.337869	0.836743	1.00554	4.309
Dusp8	ILMN_1228031	254.887	401.638	606.497	590.044	504.859	23.0522	73.1396	174.473	23.3908	92.4267	ENSMUSG00000037887	6.41595	7.77827	9.74495	9.6442	3.03538	4.35297	4.90169	6.26373	0.36498	0.364973	2.23876	0.399346	0.850026	0.461296	0.283221	3.16337
Dut	ILMN_1227159	157.033	143.724	157.291	166.434	176.582	5.94905	7.87849	4.60273	5.93826	9.05335	ENSMUSG00000027203	0	0	0	0	0.0480273	0	0	0	0	0	0	0	0.0831858	0	0	0
Dvl1	ILMN_1228762	226.962	256.785	370.27	384.704	390.488	27.8224	7.83819	19.1102	21.2698	27.7265	ENSMUSG00000029071	13.0546	13.5015	13.6174	16.711	7.64709	8.34683	10.5141	10.8795	1.09015	1.99043	0.258165	0.781353	1.29875	0.870278	1.04507	2.70907
Dym	ILMN_2665797	775.084	955.941	917.217	1399.55	2181.64	98.6217	178.957	46.4155	96.5872	450.382	ENSMUSG00000035765	16.4536	15.5023	14.0863	31.1841	10.4137	11.1223	8.57157	25.1558	1.02644	0.687732	1.42772	1.32547	1.01287	0.89712	1.52721	3.21055
Dync1h1	ILMN_2689274	473.571	488.85	771.44	586.418	834.081	90.641	61.1239	96.1868	24.5375	170.226	ENSMUSG00000018707	44.751	39.6052	37.7408	32.7349	17.2643	18.2002	17.5963	33.8925	4.5841	2.21621	0.701874	4.33633	3.79904	2.96696	4.31797	7.51301
Dync1i2	ILMN_2995290	2495.73	2521.83	2077.58	1813.59	1764.5	126.658	265.326	7.40788	86.9125	27.2371	ENSMUSG00000027012	48.7256	45.6174	41.7772	25.3683	31.5353	36.0548	32.7872	20.3354	2.85926	4.20142	0.459054	0.0101823	4.56796	4.21192	3.04787	1.46003
Dync1li1	ILMN_1255255	222.89	203.976	222.464	276.16	278.231	19.5632	18.5856	13.3968	6.82948	6.42959	ENSMUSG00000032435	32.5148	36.6586	37.9361	27.4636	21.8423	24.2707	19.0268	25.038	2.8	2.2609	1.79541	1.59622	3.97503	0.593596	3.82862	0.225426
Dync1li2	ILMN_3161897	270.912	290.76	252.516	290.396	224.91	18.6935	17.8832	25.6959	18.7789	40.7043	ENSMUSG00000035770	32.9239	35.0283	36.5399	22.7234	15.9748	18.9969	20.8899	15.4357	0.0512652	1.27647	1.30942	2.42269	3.12343	3.41972	1.13776	3.85706
Dynll1	ILMN_2776419	993.706	1015.5	807.981	433.459	330.334	155.8	68.5728	61.3923	3.38785	67.6451	ENSMUSG00000009013	46.1827	45.0544	31.8923	14.5649	45.5679	53.4607	36.8428	3.98454	1.24203	1.37235	5.36121	0.401425	0.0359468	17.6298	4.37475	1.20089
Dynll2	ILMN_2609052	232.8	306.816	461.338	488.938	980.521	8.99882	41.2594	17.8378	55.3095	277.497	ENSMUSG00000020483	109.415	131.34	159.492	239.931	66.7214	74.8765	61.734	248.28	14.0541	4.249	6.18294	15.7989	7.50431	3.14846	12.5311	6.41558
Dynlrb1	ILMN_2589814	3427.27	2484.27	2606.16	2713.21	2625.84	401.683	165.085	159.758	130.704	116.593	ENSMUSG00000047459	90.3761	88.6958	83.6899	68.9992	77.2747	87.4413	61.651	63.4725	2.90904	8.47015	9.73559	2.89815	2.7941	11.216	6.58579	0.708733
Dynlt3	ILMN_1216559	1349.84	1743.41	1475.02	1206.76	1475.17	189.565	104.847	38.7778	142.88	99.7007	ENSMUSG00000031176	24.2936	30.4311	27.8298	24.5479	20.4887	24.4736	23.2309	23.5953	5.48842	2.32136	0.332764	2.11892	2.14728	1.03539	2.32986	1.76572
Dyrk1a	ILMN_2622345	148.856	164.194	170.428	156.796	168.638	8.45786	4.44958	7.19484	20.0842	23.4466	ENSMUSG00000022897	26.3337	20.5983	19.2992	20.5263	12.6386	12.4748	9.02564	16.084	1.01625	1.80871	0.719835	0.134987	3.35218	0.0902273	1.68012	1.59149
Dyrk1b	ILMN_3053158	355.884	485.589	538.995	445.415	496.837	114.71	8.877	13.409	34.2134	53.2847	ENSMUSG00000002409	11.2385	8.5036	9.7053	7.24324	6.19506	6.72487	5.18347	4.4116	0.690136	0.205605	0.52439	0.707807	0.577727	2.14119	1.28004	1.96568
E130102H24Rik	ILMN_2647694	226.781	218.996	219.455	213.949	237.86	18.7086	22.565	5.04988	20.2213	31.8127	ENSMUSG00000086782	1.29356	0.952503	1.09565	1.14038	0.377711	0.771589	0.72653	0.435073	0.386476	0.0418275	0.125794	0.108442	0.107162	0.414925	0.331517	0.412147
E2f4	ILMN_2794796	222.147	175.061	191.338	210.185	184.777	52.3779	17.3973	21.1267	15.7656	7.49894	ENSMUSG00000014859	12.5569	11.5359	9.30733	9.32035	7.53905	8.38661	9.56492	7.63302	1.46456	0.367625	0.461394	2.03385	1.52632	0.301613	1.78225	6.06836
E2f5	ILMN_2953596	255.861	225.318	215.256	218.348	204.961	8.23185	1.89936	8.23838	17.4201	12.6409	ENSMUSG00000027552	3.10704	2.69554	2.67523	2.0378	1.95384	1.75099	3.04198	0.602831	0.765118	0.169607	0.268821	0.333408	0.430404	0.277568	0.133006	0.273287
E2f6	ILMN_2723931	1736.07	1447.57	1884.77	2303.01	2585.7	178.878	55.0007	30.7427	116.376	254.593	ENSMUSG00000057469	24.0318	23.562	22.2232	36.6472	18.7052	18.6463	12.5029	25.0313	0.343159	0.415142	1.55981	1.37002	2.36248	2.10139	3.12214	12.2344
E4f1	ILMN_2650893	197.615	184.735	194.827	170.131	168.873	16.536	7.14132	3.07592	22.5001	10.5038	ENSMUSG00000024137	6.4559	5.29056	4.30455	3.9351	3.41239	3.49844	3.67964	1.30865	0.528937	0.214465	0.603261	0.133332	0.513283	0.599096	0.472299	0.378599
Ears2	ILMN_2741790	1859.15	656.568	484.368	502.261	488.298	136.87	68.7106	20.3807	16.2565	35.0989	ENSMUSG00000030871	15.8646	8.71584	6.38532	4.7469	7.72106	7.8227	3.27051	4.6075	0.169918	0.365298	0.526384	0.524235	0.354053	2.61898	0.860254	2.48815
Ebf1	ILMN_1245076	201.641	206.42	211.623	192.202	172.183	24.7469	20.1424	5.59425	6.02623	12.3997	ENSMUSG00000078561	0.815064	1.1758	1.5871	0.0940422	9.63e-07	0.145722	0.165981	0.0574105	0.695321	0.962272	0.900737	0.12819	1.67e-06	0.14608	0.287402	0.0811907
Ebf1	ILMN_1245076	201.641	206.42	211.623	192.202	172.183	24.7469	20.1424	5.59425	6.02623	12.3997	ENSMUSG00000057098	7.35734	9.49056	11.9754	5.60036	0.733104	1.80143	6.27467	0.69557	0.00758018	0.994956	0.424476	0.269386	0.389631	1.11204	1.0599	0.675457
Ebf2	ILMN_2883606	157.314	189.31	204.998	189.084	188.268	9.24826	3.00407	9.2292	26.7595	12.383	ENSMUSG00000022053	1.95033	2.46707	3.0543	0.985561	0.215219	0.386314	0.934528	0.0752162	0.0930482	0.179867	0.453461	0.23193	0.0775573	0.230165	0.604896	0.042682
Ebf3	ILMN_2422615	457.653	699.456	665.651	322.563	316.614	28.8375	48.531	23.9609	76.2616	20.5293	ENSMUSG00000010476	4.90072	7.15827	7.12184	2.04897	0.971832	2.38994	8.50517	0.309248	0.125554	1.13767	0.261813	0.0335522	0.836022	1.82389	1.57775	0.0379907
Ebna1bp2	ILMN_2702508	535.47	491.873	483.727	582.907	472.913	16.019	39.1946	39.6368	26.3411	84.7653	ENSMUSG00000028729	16.7617	15.1244	13.9031	12.2573	8.9294	11.2859	9.28795	9.32508	0.47157	0.16617	1.69395	1.26127	1.47563	1.24223	0.46258	2.1731
Ebp	ILMN_2707043	369.858	321.265	352.809	313.088	358.543	50.4835	21.4027	17.0368	18.0609	44.2519	ENSMUSG00000031168	8.11946	9.80723	6.92781	7.26338	7.17917	9.1093	7.69941	5.9135	0.967881	0.391836	1.83297	0.28338	0.809682	1.15045	2.42546	2.45251
Ebpl	ILMN_1250555	345.831	349.207	343.099	284.542	374.074	34.5138	18.8888	17.3302	13.1847	43.6235	ENSMUSG00000021928	2.56607	2.09957	2.01356	1.38748	1.46102	1.47136	1.52008	0.738433	0.535994	0.203208	0.340076	0.136698	0.167941	0.317797	0.499273	0.064387
Ecd	ILMN_2611244	434.105	350.402	435.259	549.618	573.89	59.6205	5.83378	23.4296	36.9419	27.4611	ENSMUSG00000021810	11.7965	11.0214	10.4673	12.0473	6.88993	7.07003	5.30497	9.09831	0.47157	0.195091	1.29342	1.0637	1.10955	0.28553	0.8228	0.18488
Ece1	ILMN_2745993	515.33	421.485	471.714	481.345	436.299	34.5039	31.8351	29.9001	9.69403	39.4849	ENSMUSG00000057530	31.4555	27.0804	24.6074	22.1412	5.4722	9.08166	32.3754	7.5415	5.83695	0.738219	1.95798	1.44603	2.90384	6.45817	2.34807	0.646798
Ech1	ILMN_1254786	5087.79	8162.82	17470.2	17917	22754	589.962	395.479	351.519	237.367	3478.3	ENSMUSG00000053898	177.395	229.895	301.058	571.355	263.101	310.783	158.157	649.118	5.66251	52.7021	8.11405	97.2321	5.7909	138.499	34.0084	181.51
Echdc2	ILMN_2846194	800.307	1163.1	1072.43	1088.69	1618.71	22.9297	61.3727	26.0225	78.2701	278.44	ENSMUSG00000028601	14.3015	15.2035	16.5518	11.7422	11.6245	12.0004	10.5653	19.8422	0.789131	0.880419	0.596374	1.58852	0.880431	3.12612	5.64717	1.63221
Echdc3	ILMN_1234901	171.92	192.623	206.23	246.966	269.77	5.5305	17.217	12.7948	7.47105	24.7865	ENSMUSG00000039063	5.47855	5.95482	9.00775	10.3861	6.10438	5.91994	4.78968	12.4779	0.615098	0.263312	0.823511	0.0169706	0.112305	1.25156	1.83869	2.88789
Echs1	ILMN_2888181	3259.08	3069.42	3801.65	5654.17	5972.58	169.724	151.676	145.705	22.5975	484.969	ENSMUSG00000025465	115.769	132.936	139.851	206.731	86.7702	100.774	67.9491	238.248	16.0761	9.73474	14.1824	32.423	9.23585	12.3942	20.3079	15.6108
Eci1	ILMN_2615207	6378.03	7861.94	8428.38	7691.79	8243.8	937.692	240.799	840.34	282.331	269.673	ENSMUSG00000024132	147.887	143.65	160.3	229.916	165.598	160.398	79.1997	200.278	21.7831	24.7049	8.61892	6.09738	4.3835	45.0511	16.6573	37.0114
Eci2	ILMN_2985282	1927.29	1852.42	1608.4	1991.61	1613.17	451.683	220.552	135.382	130.232	376.132	ENSMUSG00000021417	91.4035	80.4588	76.3139	91.7178	88.0762	53.9134	51.501	111.384	10.7453	7.49823	7.23724	8.4302	3.60607	48.1354	10.3063	24.2529
Ecm1	ILMN_2947526	589.734	448.26	456.624	953.321	562.109	36.1893	22.8369	60.4569	17.1862	243.056	ENSMUSG00000028108	15.7039	12.3438	14.6006	29.8591	5.75083	4.76865	8.62153	1.56099	4.32042	2.37425	0.738361	6.69665	0.761706	0.916494	1.01472	1.35587
Ecsit	ILMN_2824167	1183.42	1631.57	1869.93	1986.54	2346.79	115.18	46.4362	134.107	146.037	216.852	ENSMUSG00000066839	29.1518	32.7335	29.984	49.6253	25.0599	24.9641	14.1491	48.5112	2.77985	3.49636	1.41082	4.38951	2.65099	4.63326	3.47206	5.20176
Edc4	ILMN_2685487	250.194	237.029	292.709	268.977	290.333	18.2219	21.0534	16.9675	10.3124	15.7554	ENSMUSG00000036270	13.09	11.1432	9.54323	8.72601	6.29162	5.92538	6.98549	4.91829	0.687379	0.080893	0.110365	0.243061	1.57822	0.665949	1.54152	0.373395
Edem2	ILMN_2684279	548.573	616.322	405.592	316.45	313.856	146.62	23.5159	43.3274	4.47025	10.1989	ENSMUSG00000038312	8.098	6.3316	5.79333	3.4473	4.58781	4.31727	5.3531	1.57784	1.68543	1.42821	0.871962	0.362944	0.439494	0.71937	0.10249	0.00187383
Edf1	ILMN_2739033	2221.7	2522.86	2197.6	2651.16	2699.95	225.843	146.164	76.475	24.4432	88.6343	ENSMUSG00000015092	26.4289	29.3509	32.2859	27.4342	20.23	22.2872	17.3891	29.8518	2.40162	3.1223	0.850862	0.630174	0.412463	3.07968	2.53012	1.48818
Edn1	ILMN_2737713	241.808	241.52	388.411	245.127	198.095	30.9192	19.8554	57.2123	15.9834	38.0469	ENSMUSG00000021367	4.08885	3.35106	3.85853	1.41118	1.52144	2.16607	2.06611	4.23589	0.699046	0.144306	0.301977	0.170123	0.713806	0.482489	0.668898	0.432495
Ednra	ILMN_2674351	1720.15	1038.94	1250.16	1121.83	1213.48	275.617	53.0409	213.795	110.474	91.9601	ENSMUSG00000031616	26.4448	13.2185	13.2162	22.8435	12.8814	10.0501	7.63688	6.37853	2.67194	1.46251	0.110592	0.384595	1.43019	1.24145	3.63044	0.421054
Ednrb	ILMN_2589640	1380.92	1092.76	1115.45	554.247	560.842	194.824	57.4975	110.59	63.8372	56.2232	ENSMUSG00000022122	14.9198	10.0989	10.1732	7.41528	1.64	3.44634	13.2564	0.957128	0.985	2.92174	0.451431	0.844957	1.57284	2.65851	1.01817	0.193595
Eea1	ILMN_2440868	147.883	146.279	151.098	142.023	139.453	5.32493	7.4119	5.45918	3.47208	2.55569	ENSMUSG00000036499	7.41157	9.49391	8.95023	5.91601	4.9052	5.5348	4.92132	5.061	4.21199	0.484863	0.00204354	1.25205	1.16501	0.764969	0.932743	0.448178
Eed	ILMN_2765015	274.513	336.175	287.765	295.536	266.832	16.8092	18.4896	9.20422	29.0193	26.8032	ENSMUSG00000030619	11.4142	11.0668	10.1438	9.55522	5.72621	6.66764	6.09407	5.4044	0.197707	0.273862	0.260088	0.305279	1.23562	0.367354	0.219487	2.94495
Eef1a1	ILMN_2588052	39939.3	34213.4	24482.8	12251	10673.5	2044.92	460.191	1789.1	1365.69	767.228	ENSMUSG00000037742	407.58	309.779	239.415	45.7861	217.612	222.038	186.457	10.3499	44.2175	40.7576	1.07551	3.46291	18.8287	40.6206	9.27273	5.83398
Eef1a2	ILMN_2971559	3800.53	5469.34	8985.93	15389	12961.7	463.668	494.263	594.756	818.587	1233.76	ENSMUSG00000016349	224.987	253.661	313.226	656.005	145.909	178.463	103.981	755.381	38.461	25.4495	19.9553	14.343	21.2667	22.1646	24.536	15.8491
Eef1b2	ILMN_2708644	4102.99	4104.09	3519.71	3515.83	3379.1	417.07	507.709	419.427	467.811	132.074	ENSMUSG00000025967	137.567	103.302	99.0734	100.855	112.126	125.002	98.3905	153.526	35.9656	8.24882	2.27066	9.67824	9.58398	14.1251	1.86963	56
Eef1d	ILMN_2624018	4123.22	3795.61	4497.11	4999.7	4549.82	350.26	124.518	208.472	200.011	441.748	ENSMUSG00000055762	55.6806	54.6613	47.1358	63.0651	43.6147	52.6043	32.0363	66.7206	9.71657	4.9238	5.76674	2.79109	2.56779	7.99813	3.57865	15.7171
Eef1e1	ILMN_2703844	434.558	331.653	326.864	384.178	359.032	62.0688	19.8724	35.658	27.5773	37.2097	ENSMUSG00000001707	10.8637	10.4515	8.77313	8.8897	8.61058	9.70734	5.25871	7.4177	0.681792	1.73091	1.02032	2.08553	1.09214	3.03737	0.787393	0.285282
Eef1g	ILMN_2777282	9627.4	8895.84	9598.86	8549.22	8394.67	772.997	722.764	339.72	687.384	140.765	ENSMUSG00000071644	17.6695	20.7099	15.6321	10.8894	9.79743	10.4189	8.59537	12.2273	2.84964	1.71601	1.75949	0.71736	1.6437	0.762503	1.15187	0.631234
Eef2	ILMN_1239110	1977.68	1464.32	1145.18	1177.78	1212.04	290.91	87.6122	58.1576	89.1633	158.317	ENSMUSG00000034994	487.599	377.632	346.818	273.717	282.81	287.245	260.562	251.965	85.2156	4.77368	32.6259	0.286378	25.5915	81.7185	37.8305	29.5648
Efcab2	ILMN_1229981	243.217	333.518	324.917	973.721	804.195	24.4898	20.5134	69.0277	84.8789	153.437	ENSMUSG00000026495	7.77079	10.099	13.9069	36.0234	6.48833	7.89602	4.21453	31.6556	2.32857	1.38879	1.29104	4.55695	0.140694	1.29127	0.553757	15.2896
Efcab4a	ILMN_2913222	221.966	246.709	301.925	280.072	255.055	13.9294	19.7313	34.0487	28.3742	21.8453	ENSMUSG00000048200	9.43779	9.58249	10.4665	10.2015	2.22125	4.75482	15.3021	3.12175	2.05275	0.35356	2.08442	0.428125	1.25927	3.12619	1.46776	1.1309
Efemp2	ILMN_2866901	228.236	262.477	220.57	177.902	174.117	74.5	22.7172	8.31426	24.712	17.1951	ENSMUSG00000024909	12.8584	14.1668	10.9433	5.06884	4.09896	3.94656	6.79903	0.336874	2.78126	1.55754	0.92836	0.464385	0.429705	1.43875	1.01986	0.116091
Efna1	ILMN_1244460	327.309	452.655	351.613	385.785	285.105	7.84364	33.2506	23.4136	31.6624	75.0922	ENSMUSG00000027954	11.5779	16.076	14.7757	8.0177	5.05501	9.96536	22.929	9.64617	0.671893	0.965908	0.515481	1.43123	1.96136	4.04721	2.5	1.21329
Efna5	ILMN_2757641	1144.8	916.535	947.92	797.195	982.459	10.9536	111.84	71.3606	51.5411	164.52	ENSMUSG00000048915	12.3894	9.56147	9.34394	5.76544	5.22339	4.9425	1.84446	4.20185	0.134209	0.436066	0.450066	1.84218	0.471205	1.24509	0.251973	1.35825
Efna5	ILMN_2757641	1144.8	916.535	947.92	797.195	982.459	10.9536	111.84	71.3606	51.5411	164.52	ENSMUSG00000090425	1.47446	2.06314	1.38892	1.36109	1.64274	2.51063	0.954529	1.49006	0.546714	0.397776	1.47815	0.225716	0.691984	0.494662	0.646766	1.60091
Efnb1	ILMN_2698443	270.449	408.315	314.276	291.7	244.722	105.433	24.3294	33.9537	16.8762	27.4664	ENSMUSG00000031217	12.1242	10.6516	11.282	6.78392	5.10429	6.83112	9.73404	2.40426	1.64459	0.274004	0.15521	0.289136	1.42288	0.814078	0.288932	0.703529
Efr3a	ILMN_2678400	453.618	510.87	595.059	574.174	656.219	31.2623	37.6099	51.4578	29.6848	41.6424	ENSMUSG00000015002	19.9671	22.0468	21.8162	22.1352	13.6098	14.0534	10.3678	15.6033	1.14947	0.727542	0.361827	1.84562	1.32627	1.04617	2.17039	0.329936
Eftud2	ILMN_2604097	328.033	253.949	246.826	243.852	249.973	33.1733	16.4719	17.8633	12.2254	36.4946	ENSMUSG00000020929	20.7613	20.206	18.1704	12.039	13.6031	14.1612	13.6471	10.3663	2.15887	0.929563	0.0408708	1.9782	3.95578	1.44032	1.54623	0.121481
Egfl7	ILMN_3163288	3466.75	5548.84	5547.52	3111.96	2520.22	268.306	223.213	142.362	220.245	475.097	ENSMUSG00000026921	53.8216	62.7518	67.8444	40.0474	10.5079	23.456	90.714	7.84047	7.23745	2.89334	8.72534	4.11473	6.29401	19.0149	8.65977	2.28157
Egfr	ILMN_2693922	144.702	169.184	181.466	172.276	166.276	12.1948	7.80226	12.3139	9.60278	6.72672	ENSMUSG00000020122	1.19595	1.47748	1.11837	1.224	0.305693	0.368763	0.655959	0.0711804	0.268729	0.267046	0.0359847	0.12998	0.135272	0.0872203	0.480505	0.0482072
Egln1	ILMN_2617090	217.542	212.341	328.331	524.025	544.717	32.4654	14.0476	36.919	13.8288	19.3112	ENSMUSG00000031987	52.1523	58.1063	65.8815	169.103	26.8039	31.7006	32.5807	93.1385	2.02593	3.20553	5.78357	12.327	3.46293	0.688316	3.0727	75.1251
Egln2	ILMN_2781805	196.218	178.736	172.553	216.965	192.798	17.6948	3.26523	10.5992	9.2857	22.4449	ENSMUSG00000058709	20.8857	21.7549	20.8418	22.8964	11.1785	12.8311	10.45	16.9346	3.40288	1.03895	2.32546	1.09828	1.01187	0.695523	1.08113	7.51902
Egln3	ILMN_2605819	469.432	825.653	906.549	1863.19	1840.06	18.9394	85.7024	20.0093	168.045	189.383	ENSMUSG00000035105	18.1424	19.7099	26.5449	90.447	13.0959	11.7165	7.76702	26.5084	4.22822	0.911885	4.341	10.3787	2.39954	3.87571	0.70547	10.8199
Egr1	ILMN_2662926	1396.68	4647.28	8561.88	879.204	691.035	451.373	1074.89	1288.63	219.357	34.7373	ENSMUSG00000038418	9.02097	5.12524	27.9536	2.87017	78.2762	73.7825	106.371	124.945	1.34459	0.73607	8.22782	0.824776	29.0872	18.9567	1.17658	1.43613
Ehbp1	ILMN_2868981	693.724	647.862	714.089	595.505	708.884	109.908	39.5546	51.9216	20.01	77.2965	ENSMUSG00000042302	39.4838	34.3768	33.2069	36.1118	24.6711	22.7083	13.376	44.0575	2.88577	3.36908	3.39701	0.603586	2.8418	2.96325	5.00504	1.83586
Ehbp1l1	ILMN_1227131	410.558	303.825	311.876	362.08	416.587	67.0258	25.535	49.3191	28.9701	16.4741	ENSMUSG00000024937	70.0743	59.6298	50.9836	63.5217	37.1935	35.6091	19.9387	48.8636	4.73698	0.261064	1.59339	3.19612	8.71355	0.883643	6.77476	11.0536
Ehd1	ILMN_2628757	153.93	155.761	177.887	167.99	192.124	12.6992	11.3854	10.3736	15.9491	7.00533	ENSMUSG00000024772	31.5491	33.6842	35.2979	47.0846	11.7596	16.0976	27.0659	31.6141	5.32381	0.760069	0.125158	1.3679	1.29204	2.8495	0.915052	4.83626
Ehd2	ILMN_2554000	201	251.654	236.276	227.855	166.713	19.4702	20.6056	13.742	11.9902	30.1387	ENSMUSG00000074364	66.5002	81.2674	79.2954	35.0813	19.9544	35.2907	101.741	5.00705	11.5554	4.27821	2.45196	1.66114	5.89691	17.9468	13.253	0.501579
Ehd4	ILMN_1224768	4127.43	5265.96	4816.41	5031.86	4407.67	808.554	264.143	249.291	221.682	290.665	ENSMUSG00000027293	142.974	162.846	157.482	143.499	105.007	117.195	76.3906	96.4438	9.52331	12.9188	1.60655	0.981464	24.992	7.91875	42.0689	47.2492
Ehmt1	ILMN_2683675	441.276	357.713	325.711	293.758	250.733	49.9006	31.5546	11.157	16.0081	31.8686	ENSMUSG00000036893	20.7903	16.4625	15.18	8.2508	9.12549	8.46048	8.97728	4.79458	0.0910754	1.0823	0.988677	1.12586	1.87865	0.508464	2.12528	1.56922
Ehmt2	ILMN_2705367	360.638	343.891	329.767	282.849	309.088	53.9861	30.5873	6.95115	16.4751	21.616	ENSMUSG00000013787	26.9425	24.6175	22.4792	14.5837	13.2178	14.4047	19.0485	10.4995	1.51476	0.0647003	0.105783	0.643396	2.83818	3.34583	1.43965	2.85802
Ei24	ILMN_2953677	953.623	1011.89	1108.06	1017.46	890.198	131.616	64.8062	58.4624	22.9008	90.8704	ENSMUSG00000062762	43.0472	47.3819	49.2476	36.2424	27.6705	32.5337	28.0414	23.3915	1.70788	3.42699	0.450003	2.73261	2.42226	2.79872	4.6127	6.43481
Eif1	ILMN_2731940	14626.7	17748.1	14909	16219.1	16349.4	1977.63	816.786	689.421	535.377	563.543	ENSMUSG00000035530	71.2945	68.4259	64.6638	93.6056	85.4888	97.7037	82.9558	81.473	7.73023	1.73071	5.69461	9.52247	10.8777	10.7594	19.0535	25.0205
Eif1a	ILMN_2698107	537.362	399.857	357.373	357.319	322.879	69.6043	8.04643	36.0259	14.5505	31.5133	ENSMUSG00000057561	15.2484	13.1058	9.86676	9.17967	7.71892	9.02481	7.5876	9.04814	0.0661852	2.45847	0.700651	1.15227	1.87499	0.946642	0.55362	1.57553
Eif1ad	ILMN_2683916	652.336	575.95	431.495	322.864	331.119	53.908	22.9606	27.7234	16.434	21.238	ENSMUSG00000024841	12.321	12.0498	11.3516	8.33811	8.57356	9.73679	7.66399	4.81742	1.26339	0.145664	1.28623	0.453835	1.46891	0.471206	1.18117	1.49085
Eif1b	ILMN_2731629	2001.81	2315.74	1685.9	2207.7	1918.55	210.186	100.265	160.251	176.206	226.492	ENSMUSG00000006941	31.6618	29.5063	27.5363	28.2414	24.3052	26.7347	22.9274	24.8886	5.63069	3.05166	0.525522	0.715309	3.27484	1.97732	5.25432	4.38194
Eif2ak1	ILMN_2709397	203.597	190.561	201.2	232.096	211.221	17.1679	10.2795	21.5461	17.0224	24.7466	ENSMUSG00000029613	8.62878	8.14964	7.61266	8.04785	4.82735	4.93386	4.60716	6.16468	1.02518	0.585449	0.416917	0.744697	0.479612	0.154669	0.788593	1.09058
Eif2b1	ILMN_1215242	553.486	411.099	452.815	455.943	490.917	29.2711	21.6483	12.7145	25.9029	21.2289	ENSMUSG00000029388	12.1387	11.4147	10.2697	9.23112	10.9603	12.7483	8.31773	9.58236	0.854044	0.78503	0.748628	1.02859	0.442503	2.30886	1.30689	0.624856
Eif2b2	ILMN_2762301	323.915	278.489	302.437	269.544	321.568	35.4039	14.5821	7.7043	12.802	25.0574	ENSMUSG00000004788	20.3842	18.4018	18.7295	15.5485	9.79959	11.6333	10.6047	15.2893	1.87942	0.138946	0.454175	1.76664	2.19634	1.53223	0.583867	4.49409
Eif2b3	ILMN_2619270	331.396	323.248	328.82	389.511	399.009	46.7398	20.0912	30.3519	22.7086	16.5971	ENSMUSG00000028683	7.7817	8.36649	7.09482	5.48377	5.79313	6.00071	4.48957	8.00174	0.283104	1.58281	0.501056	0.223142	1.28412	1.25306	0.728518	0.518946
Eif2b4	ILMN_2721894	1011.84	808.607	1140.52	1370.53	1360.54	39.1125	68.3106	57.0561	75.9174	110.551	ENSMUSG00000029145	16.2775	14.8797	14.5587	22.2582	10.3921	12.047	8.17373	20.0353	1.3114	0.578201	0.0911461	1.38975	1.86197	0.660399	0.955772	0.265448
Eif2b5	ILMN_2602140	1108.61	997.796	1274.16	1267.54	1476.4	109.394	66.7585	87.6548	74.8086	180.042	ENSMUSG00000003235	19.3676	17.6544	15.8285	18.4093	12.4495	13.83	9.28218	17.2906	1.31345	0.627769	0.816708	1.3254	1.89741	1.77246	2.38532	0.307591
Eif2d	ILMN_2814333	398.175	333.858	369.965	449.961	466.012	53.1811	11.1166	26.0306	8.58428	17.726	ENSMUSG00000026427	14.6587	12.8824	12.5655	13.8595	10.2417	10.7428	9.33213	10.2953	0.414789	0.583434	0.0053033	2.05655	0.845418	1.4681	2.24135	0.925801
Eif2s1	ILMN_2624782	1974.69	1888.32	1751.44	1408.67	1864.69	280.664	18.2154	58.2618	52.2735	290.373	ENSMUSG00000021116	10.1457	10.8369	8.82179	5.91852	7.77256	8.35975	5.47576	7.13659	0.169493	0.211778	0.218885	0.231295	0.520396	1.06874	1.32785	2.33043
Eif2s2	ILMN_1256795	725.095	662.314	741.075	741.745	747.843	89.0037	57.1813	115.755	72.4756	30.859	ENSMUSG00000074656	16.0078	19.2457	15.6715	12.1859	12.1094	15.4829	9.61256	14.6326	1.20109	0.437063	0.13534	0.687449	0.41358	1.27112	1.05492	0.223799
Eif2s3x	ILMN_2649129	1116.54	1149.67	1146.25	1074.91	1062.58	256.974	111.358	29.8797	44.821	73.7566	ENSMUSG00000035150	3.34868	2.72743	4.63255	2.35896	5.53065	5.43689	4.04218	3.9627	0.565636	0.385168	0.120993	0.147446	0.464616	0.542741	1.51029	0.914735
Eif3a	ILMN_2735157	1178.04	1135.31	1108.58	1029.89	826.031	227.446	154.34	43.36	63.6948	181.604	ENSMUSG00000024991	62.3387	64.3962	64.6643	50.4411	33.5197	35.4585	27.9918	48.1027	17.7086	0.787929	2.94439	0.48253	4.8408	5.11055	3.80822	12.2468
Eif3b	ILMN_2671259	428.113	317.995	334.157	402.838	354.255	49.7247	7.16766	13.2371	17.7895	24.4658	ENSMUSG00000056076	47.0255	39.941	38.2674	33.1974	21.8614	23.5756	20.0512	23.2641	5.90519	0.230305	0.381343	0.140997	4.01896	0.952147	3.03222	11.3967
Eif3c	ILMN_2615741	612.025	415.347	307.865	344.402	295.83	87.7872	37.1184	39.9114	20.033	35.1179	ENSMUSG00000030738	55.9136	46.6596	40.824	37.9376	31.1541	34.4132	25.4521	35.8126	5.83299	0.876035	1.73086	1.01137	3.89454	3.82401	6.56741	1.32752
Eif3d	ILMN_2774163	1673.24	1757.44	1467.32	1437.4	1343.03	463.407	117.054	90.5533	48.5532	111.513	ENSMUSG00000016554	31.715	27.4078	23.9276	19.9176	20.7193	22.2308	17.7018	15.4481	4.57491	0.365928	0.357796	1.34888	2.91812	1.86463	2.67689	2.74322
Eif3f	ILMN_2924030	7904.59	7980.78	6604.24	6426.03	5549.79	1127.54	238.43	528.309	156.878	778.344	ENSMUSG00000031029	59.7234	52.1335	44.9589	42.1469	42.9927	46.4072	49.18	34.1581	9.69224	5.84516	1.28637	2.29223	6.6567	8.80992	4.56343	0.885651
Eif3g	ILMN_2737192	2889.88	2226.37	2151.69	2290.87	2563.36	143.637	68.1537	116.894	194.497	290.039	ENSMUSG00000070319	41.2152	35.393	32.0209	32.3797	24.5322	27.4644	18.8354	33.2463	7.62183	0.724926	0.277822	2.97989	2.52992	2.75403	3.57355	2.74951
Eif3i	ILMN_2594881	8098.52	8820.33	8429.42	7085.68	8249.33	1632.42	299.418	255.429	131.592	977.062	ENSMUSG00000028798	37.3309	32.8532	31.8717	31.7261	27.3665	33.1822	23.3668	35.5031	4.48249	1.17436	0.632224	3.243	1.88323	4.02297	3.40445	1.55726
Eif3k	ILMN_2718416	750.472	791.267	488.741	453.002	419.75	101.047	104.623	22.7608	25.0998	79.118	ENSMUSG00000053565	67.4852	56.7152	55.5514	46.9577	54.235	59.327	51.3402	52.2981	7.20719	2.24429	0.689146	13.2633	3.98005	10.216	6.69822	16.6657
Eif3l	ILMN_2720520	3235.1	2630.9	2514.5	1808.2	2348.77	150.198	94.9704	45.432	39.3708	386.519	ENSMUSG00000033047	48.3768	42.7311	38.0187	32.882	34.6541	36.6821	27.1889	32.0206	4.51891	2.72201	2.17655	1.40764	3.11179	2.35338	4.10597	2.49368
Eif4a1	ILMN_2959480	7353.57	4978.31	5227.21	3787.29	3681.88	973.742	313.044	680.484	244.686	162.027	ENSMUSG00000059796	58.7351	49.4029	41.8614	26.2134	28.9697	29.6055	30.1884	23.6964	5.35004	6.20649	1.56179	5.01749	7.14167	5.63919	1.64306	7.25499
Eif4a2	ILMN_2976829	6484.52	8163.22	9324.25	9656.55	11382.5	516.588	979.737	768.475	543.371	1277.99	ENSMUSG00000022884	123.684	104.385	105.159	110.412	73.4349	78.7861	68.2614	110.585	9.98505	3.14875	1.10521	3.01298	11.1734	7.44831	12.8836	12.9867
Eif4a3	ILMN_2588254	1047.94	661.123	679.383	571.55	538.001	85.7104	61.1139	37.1677	56.0167	52.3899	ENSMUSG00000025580	31.8958	26.3442	25.5361	18.5492	16.7193	16.2776	15.2152	14.615	6.12871	5.0853	1.04723	1.5026	5.0081	1.99982	2.09786	2.78862
Eif4b	ILMN_2753323	199.34	205.872	155.287	217.649	193.416	17.9597	32.12	11.4636	23.7898	43.6921	ENSMUSG00000058655	58.4294	41.3462	42.4036	35.425	31.2376	35.0595	32.9885	36.2503	8.59488	1.57515	3.39093	2.50874	1.90933	14.327	4.97467	0.149341
Eif4e	ILMN_1260038	176.757	182.928	205.005	236.252	302.63	4.84357	13.4037	8.62574	48.9848	23.6547	ENSMUSG00000028156	14.535	15.6942	16.3247	23.1906	11.2835	12.5756	7.69682	27.3057	0.732845	0.486631	0.0763675	0.780292	0.939139	1.86929	0.983638	0.206546
Eif4e2	ILMN_2593993	567.861	379.257	285.109	314.21	241.762	62.6727	10.1682	23.1904	10.6435	52.5547	ENSMUSG00000026254	31.1709	31.8787	26.7407	21.2951	15.5461	16.8811	15.6114	14.1251	2.62733	1.98054	1.83827	0.155351	2.16814	0.810073	1.20392	0.665034
Eif4e3	ILMN_1254878	587.068	834.919	1178.44	1422.68	1523.59	108.519	45.2056	97.3127	18.2579	46.3109	ENSMUSG00000030068	14.6064	16.1273	17.0771	27.1089	11.763	13.9657	10.9659	23.6086	0.391737	0.0997728	1.78488	1.72647	0.429798	3.17733	0.956275	0.754412
Eif4ebp1	ILMN_2670398	4717.43	3628.92	2061.41	1612.4	1606.38	1076.83	125.266	115.576	94.0531	162.247	ENSMUSG00000031490	77.252	66.6652	47.1909	27.12	72.6359	89.7148	43.2179	32.0019	13.16	3.57937	5.43157	4.86306	5.59047	18.1945	11.9038	9.38797
Eif4ebp2	ILMN_2673566	296.19	262.967	285.838	485.38	292.948	114.636	13.2192	20.58	7.38968	124.806	ENSMUSG00000020091	30.3197	23.6863	21.1598	16.0384	15.4774	14.2977	13.6265	10.4015	4.88286	2.09693	0.416769	0.705834	2.03405	2.76496	3.2773	4.04409
[truncated: 4,428 more rows]
